# Supplementary material for: Constitutional isomerism of the linkages in donor–acceptor covalent organic frameworks and its impact on photocatalysis
Source: Nat Commun. 2022 Oct 23;13:6317. doi: 10.1038/s41467-022-33875-9 (PMC9588771; doi:10.1038/s41467-022-33875-9)
Supplement: Supplementary file 2 — Source data [file 41467_2022_33875_MOESM2_ESM.xlsx]

## Sheet: Fig. 2c
C	PXRD
DCNA-1_Simulated		DCNA-1		DNCA-1_Simulated		DNCA-1
2theta	Intensity	2theta	Intensity	2theta	Intensity	2theta	Intensity
2	0	2.0001	38860	2	0	2.0001	29862
2.02	0	2.0103	38288	2.02	0	2.0103	29690
2.04	0	2.0206	38037	2.04	0	2.0206	28752
2.06	0	2.0308	36694	2.06	0	2.0308	28036
2.08	0	2.041	36651	2.08	0	2.041	27859
2.1	0	2.0512	35997	2.1	0	2.0512	27427
2.12	0	2.0615	35301	2.12	0	2.0615	27164
2.14	0	2.0717	34661	2.14	0	2.0717	26392
2.16	0	2.0819	34207	2.16	0	2.0819	25903
2.18	0	2.0922	33509	2.18	0	2.0922	25587
2.2	0	2.1024	32793	2.2	0	2.1024	25089
2.22	0	2.1126	32147	2.22	0	2.1126	24802
2.24	0	2.1228	31935	2.24	0	2.1228	23883
2.26	0	2.1331	31058	2.26	0	2.1331	24266
2.28	0	2.1433	30920	2.28	0	2.1433	23381
2.3	0	2.1535	30315	2.3	0	2.1535	23268
2.32	0	2.1638	29964	2.32	0	2.1638	22839
2.34	0	2.174	29371	2.34	0	2.174	22350
2.36	0	2.1842	28759	2.36	0	2.1842	22283
2.38	0	2.1944	28341	2.38	0	2.1944	21478
2.4	0	2.2047	27839	2.4	0	2.2047	21249
2.42	0	2.2149	27476	2.42	0	2.2149	20732
2.44	0	2.2251	26966	2.44	0	2.2251	20377
2.46	0	2.2354	26630	2.46	0	2.2354	20250
2.48	0	2.2456	26267	2.48	0	2.2456	19905
2.5	0	2.2558	25672	2.5	0	2.2558	19216
2.52	0	2.266	25388	2.52	0	2.266	19097
2.54	0	2.2763	24809	2.54	0	2.2763	19111
2.56	0	2.2865	24382	2.56	0	2.2865	18535
2.58	0	2.2967	24196	2.58	0	2.2967	18097
2.6	0	2.307	23780	2.6	0	2.307	18165
2.62	0	2.3172	23080	2.62	0	2.3172	17678
2.64	0	2.3274	22813	2.64	0	2.3274	17397
2.66	0	2.3376	22563	2.66	0	2.3376	17083
2.68	0	2.3479	21714	2.68	0	2.3479	16869
2.7	0	2.3581	21521	2.7	0	2.3581	16410
2.72	0	2.3683	20926	2.72	0	2.3683	16405
2.74	0	2.3786	20497	2.74	0	2.3786	15555
2.76	9.82108	2.3888	20431	2.76	0	2.3888	15512
2.78	10.0939	2.399	19978	2.78	9.94227	2.399	15461
2.8	10.3781	2.4092	19567	2.8	10.2233	2.4092	15095
2.82	10.6746	2.4195	19252	2.82	10.5164	2.4195	14750
2.84	10.984	2.4297	18959	2.84	10.8222	2.4297	14341
2.86	11.3069	2.4399	18684	2.86	11.1416	2.4399	14108
2.88	11.6444	2.4502	18477	2.88	11.4754	2.4502	13999
2.9	11.9971	2.4604	18161	2.9	11.8243	2.4604	13786
2.92	12.3662	2.4706	17515	2.92	12.1894	2.4706	13665
2.94	12.7525	2.4808	17318	2.94	12.5717	2.4808	13288
2.96	13.1572	2.4911	17129	2.96	12.9722	2.4911	12858
2.98	13.5815	2.5013	16939	2.98	13.3922	2.5013	12659
3	14.0266	2.5115	16504	3	13.8329	2.5115	12507
3.02	14.4939	2.5218	16173	3.02	14.2957	2.5218	12270
3.04	14.985	2.532	16028	3.04	14.7821	2.532	12283
3.06	15.5014	2.5422	15639	3.06	15.2938	2.5422	12045
3.08	16.045	2.5524	15539	3.08	15.8324	2.5524	11682
3.1	16.6177	2.5627	14817	3.1	16.4001	2.5627	11627
3.12	17.2216	2.5729	14716	3.12	16.9987	2.5729	11210
3.14	17.859	2.5831	14254	3.14	17.6308	2.5831	11117
3.16	18.5324	2.5934	14089	3.16	18.2987	2.5934	10864
3.18	19.2445	2.6036	13664	3.18	19.0053	2.6036	10753
3.2	19.9986	2.6138	13533	3.2	19.7535	2.6138	10459
3.22	20.7977	2.624	13491	3.22	20.5468	2.624	10332
3.24	21.6457	2.6343	12870	3.24	21.3889	2.6343	10183
3.26	22.5466	2.6445	12725	3.26	22.2837	2.6445	9887
3.28	23.5049	2.6547	12650	3.28	23.2358	2.6547	9766
3.3	24.5256	2.665	12416	3.3	24.2503	2.665	9581
3.32	25.6141	2.6752	12066	3.32	25.3325	2.6752	9371
3.34	26.7766	2.6854	11925	3.34	26.4888	2.6854	9062
3.36	28.0201	2.6956	11538	3.36	27.726	2.6956	9192
3.38	29.3521	2.7059	11282	3.38	29.0518	2.7059	8863
3.4	30.7812	2.7161	11017	3.4	30.475	2.7161	8748
3.42	32.3173	2.7263	10664	3.42	32.0052	2.7263	8684
3.44	33.971	2.7366	10752	3.44	33.6534	2.7366	8551
3.46	35.7548	2.7468	10680	3.46	35.4321	2.7468	8332
3.48	37.6827	2.757	10055	3.48	37.3555	2.757	8290
3.5	39.7706	2.7672	10164	3.5	39.4395	2.7672	8183
3.52	42.0367	2.7775	9905	3.52	41.7027	2.7775	8047
3.54	44.5017	2.7877	9884	3.54	44.166	2.7877	7996
3.56	47.1896	2.7979	9718	3.56	46.8537	2.7979	7939
3.58	50.1281	2.8082	9614	3.58	49.7939	2.8082	7934
3.6	53.3492	2.8184	9412	3.6	53.0192	2.8184	7531
3.62	56.8904	2.8286	9390	3.62	56.5676	2.8286	7554
3.64	60.7953	2.8388	9300	3.64	60.4836	2.8388	7702
3.66	65.1154	2.8491	9308	3.66	64.8195	2.8491	7392
3.68	69.9115	2.8593	9146	3.68	69.6376	2.8593	7420
3.7	75.256	2.8695	9089	3.7	75.0119	2.8695	7380
3.72	81.2355	2.8798	8920	3.72	81.0309	2.8798	7476
3.74	87.9543	2.89	9006	3.74	87.8017	2.89	7464
3.76	95.5391	2.9002	8789	3.76	95.4545	2.9002	7349
3.78	104.145	2.9104	8743	3.78	104.149	2.9104	7269
3.8	113.962	2.9207	8816	3.8	114.081	2.9207	7199
3.82	125.227	2.9309	8602	3.82	125.497	2.9309	7249
3.84	138.24	2.9411	8582	3.84	138.705	2.9411	7209
3.86	153.378	2.9514	8574	3.86	154.1	2.9514	7108
3.88	171.127	2.9616	8608	3.88	172.188	2.9616	7187
3.9	192.118	2.9718	8654	3.9	193.628	2.9718	6987
3.92	217.184	2.982	8560	3.92	219.297	2.982	7034
3.94	247.44	2.9923	8391	3.94	250.371	2.9923	6940
3.96	284.406	3.0025	8499	3.96	288.458	3.0025	6876
3.98	330.19	3.0127	8332	3.98	335.806	3.0127	6987
4	387.786	3.023	8228	4	395.619	3.023	7017
4.02	461.548	3.0332	8293	4.02	472.598	3.0332	6840
4.04	558.029	3.0434	8303	4.04	573.888	3.0434	6884
4.06	687.634	3.0536	8445	4.06	711.053	3.0536	6778
4.08	868.405	3.0639	8333	4.08	904.668	3.0639	6672
4.1	1134.93	3.0741	8291	4.1	1194.92	3.0741	6813
4.12	1556.17	3.0843	8212	4.12	1661.36	3.0843	6795
4.14	2259.69	3.0946	8249	4.14	2445.81	3.0946	6646
4.16	3441.04	3.1048	8349	4.16	3752.01	3.1048	6716
4.18	5310.41	3.115	7982	4.18	5764.42	3.115	6795
4.2	7839.66	3.1252	8044	4.2	8303.43	3.1252	6819
4.22	10000	3.1355	8240	4.22	10000	3.1355	6513
4.24	9770.64	3.1457	8066	4.24	9096.14	3.1457	6525
4.26	7417.06	3.1559	8037	4.26	6612.38	3.1559	6550
4.28	4962.55	3.1662	8036	4.28	4359.08	3.1662	6738
4.3	3212.32	3.1764	7928	4.3	2824.44	3.1764	6559
4.32	2121.85	3.1866	8209	4.32	1885.73	3.1866	6530
4.34	1474.59	3.1968	7998	4.34	1329.62	3.1968	6353
4.36	1084.64	3.2071	8010	4.36	990.536	3.2071	6470
4.38	835.17	3.2173	7847	4.38	769.736	3.2173	6629
4.4	664.244	3.2275	7790	4.4	616.184	3.2275	6492
4.42	540.835	3.2378	7997	4.42	504.191	3.2378	6461
4.44	448.526	3.248	7887	4.44	419.833	3.248	6532
4.46	377.697	3.2582	8012	4.46	354.75	3.2582	6328
4.48	322.224	3.2684	8025	4.48	303.542	3.2684	6301
4.5	278.012	3.2787	7920	4.5	262.567	3.2787	6272
4.52	242.235	3.2889	7893	4.52	229.293	3.2889	6446
4.54	212.891	3.2991	7836	4.54	201.918	3.2991	6275
4.56	188.538	3.3094	8038	4.56	179.136	3.3094	6336
4.58	168.111	3.3196	8103	4.58	159.981	3.3196	6136
4.6	150.815	3.3298	7980	4.6	143.725	3.3298	6369
4.62	136.044	3.34	8055	4.62	129.815	3.34	6292
4.64	123.331	3.3503	7981	4.64	117.821	3.3503	6145
4.66	112.313	3.3605	7943	4.66	107.41	3.3605	6166
4.68	102.703	3.3707	8044	4.68	98.3148	3.3707	6119
4.7	94.2714	3.381	8185	4.7	90.324	3.381	6066
4.72	86.8336	3.3912	7964	4.72	83.2662	3.3912	5954
4.74	80.24	3.4014	8180	4.74	77.002	3.4014	6197
4.76	74.3677	3.4116	8117	4.76	71.4171	3.4116	6032
4.78	69.1157	3.4219	8227	4.78	66.417	3.4219	6067
4.8	64.3996	3.4321	8129	4.8	61.9229	3.4321	6025
4.82	60.1492	3.4423	8214	4.82	57.869	3.4423	5974
4.84	56.3053	3.4526	8148	4.84	54.1997	3.4526	6189
4.86	52.8176	3.4628	8170	4.86	50.868	3.4628	5938
4.88	49.6437	3.473	8349	4.88	47.8338	3.473	6215
4.9	46.747	3.4832	8382	4.9	45.0627	3.4832	6056
4.92	44.0962	3.4935	8498	4.92	42.5252	3.4935	6098
4.94	41.6643	3.5037	8298	4.94	40.1958	3.5037	5987
4.96	39.4278	3.5139	8445	4.96	38.0525	3.5139	6043
4.98	37.3665	3.5242	8659	4.98	36.0758	3.5242	6130
5	35.4625	3.5344	8592	5	34.2491	3.5344	6026
5.02	33.7002	3.5446	8745	5.02	32.5575	3.5446	5978
5.04	32.0659	3.5548	8912	5.04	30.9881	3.5548	6086
5.06	30.5475	3.5651	8716	5.06	29.5293	3.5651	6052
5.08	29.1344	3.5753	9133	5.08	28.1711	3.5753	6014
5.1	27.817	3.5855	9107	5.1	26.9043	3.5855	5903
5.12	26.5869	3.5958	9177	5.12	25.7211	3.5958	6056
5.14	25.4365	3.606	9234	5.14	24.6141	3.606	6007
5.16	24.3592	3.6162	9517	5.16	23.5771	3.6162	5929
5.18	23.3488	3.6264	9577	5.18	22.6041	3.6264	6002
5.2	22.3999	3.6367	9771	5.2	21.6901	3.6367	5899
5.22	21.5077	3.6469	9825	5.22	20.8304	3.6469	5999
5.24	20.6677	3.6571	10097	5.24	20.0208	3.6571	6068
5.26	19.876	3.6674	10275	5.26	19.2575	3.6674	6111
5.28	19.1288	3.6776	10190	5.28	18.5369	3.6776	6073
5.3	18.423	3.6878	10837	5.3	17.856	3.6878	6087
5.32	17.7555	3.698	10803	5.32	17.212	3.698	6318
5.34	17.1236	3.7083	10905	5.34	16.6021	3.7083	6059
5.36	16.5248	3.7185	11291	5.36	16.0241	3.7185	6235
5.38	15.9569	3.7287	11683	5.38	15.4757	3.7287	6186
5.4	15.4177	3.739	12028	5.4	14.955	3.739	6155
5.42	14.9054	3.7492	12353	5.42	14.4601	3.7492	6071
5.44	14.4182	3.7594	12490	5.44	13.9894	3.7594	6190
5.46	13.9545	3.7696	12985	5.46	13.5412	3.7696	6385
5.48	13.5128	3.7799	13335	5.48	13.1143	3.7799	6225
5.5	13.0917	3.7901	13840	5.5	12.7072	3.7901	6520
5.52	12.69	3.8003	14259	5.52	12.3188	3.8003	6425
5.54	12.3065	3.8106	14959	5.54	11.9479	3.8106	6296
5.56	11.9401	3.8208	15316	5.56	11.5935	3.8208	6656
5.58	11.5898	3.831	16009	5.58	11.2546	3.831	6447
5.6	11.2547	3.8412	16585	5.6	10.9304	3.8412	6654
5.62	10.934	3.8515	17246	5.62	10.62	3.8515	6645
5.64	10.6267	3.8617	17902	5.64	10.3226	3.8617	6637
5.66	10.3322	3.8719	18918	5.66	10.0375	3.8719	6654
5.68	10.0498	3.8822	19910	5.68	9.76405	3.8822	6878
5.7	9.77881	3.8924	20415	5.7	0	3.8924	6963
5.72	0	3.9026	21430	5.72	0	3.9026	7092
5.74	0	3.9128	22693	5.74	0	3.9128	7078
5.76	0	3.9231	24097	5.76	0	3.9231	7202
5.78	0	3.9333	24925	5.78	0	3.9333	7105
5.8	0	3.9435	26268	5.8	0	3.9435	7341
5.82	0	3.9538	28215	5.82	0	3.9538	7295
5.84	0	3.964	29667	5.84	0	3.964	7570
5.86	1.32102	3.9742	31444	5.86	0	3.9742	7699
5.88	1.35775	3.9844	33201	5.88	1.39072	3.9844	7795
5.9	1.39602	3.9947	35162	5.9	1.43016	3.9947	7880
5.92	1.43594	4.0049	37535	5.92	1.47131	4.0049	8138
5.94	1.47759	4.0151	39930	5.94	1.51426	4.0151	8242
5.96	1.52108	4.0254	41945	5.96	1.55911	4.0254	8363
5.98	1.56651	4.0356	44791	5.98	1.60598	4.0356	8704
6	1.61402	4.0458	47758	6	1.655	4.0458	8860
6.02	1.66371	4.056	51326	6.02	1.7063	4.056	9156
6.04	1.71574	4.0663	54451	6.04	1.76002	4.0663	9250
6.06	1.77024	4.0765	58618	6.06	1.81631	4.0765	9558
6.08	1.82738	4.0867	62181	6.08	1.87535	4.0867	9781
6.1	1.88733	4.097	66829	6.1	1.93731	4.097	10086
6.12	1.95028	4.1072	71800	6.12	2.0024	4.1072	10395
6.14	2.01643	4.1174	77302	6.14	2.07081	4.1174	10643
6.16	2.086	4.1276	82538	6.16	2.14279	4.1276	11259
6.18	2.15923	4.1379	89323	6.18	2.21859	4.1379	11434
6.2	2.23638	4.1481	95547	6.2	2.29848	4.1481	11865
6.22	2.31774	4.1583	102638	6.22	2.38276	4.1583	12388
6.24	2.40362	4.1686	111152	6.24	2.47176	4.1686	12552
6.26	2.49436	4.1788	118902	6.26	2.56584	4.1788	13038
6.28	2.59033	4.189	127460	6.28	2.66539	4.189	13576
6.3	2.69195	4.1992	136688	6.3	2.77084	4.1992	13904
6.32	2.79966	4.2095	147457	6.32	2.88267	4.2095	14648
6.34	2.91396	4.2197	157767	6.34	3.0014	4.2197	15372
6.36	3.0354	4.2299	170008	6.36	3.12761	4.2299	16055
6.38	3.16458	4.2402	181053	6.38	3.26195	4.2402	16669
6.4	3.30218	4.2504	192679	6.4	3.40512	4.2504	17434
6.42	3.44895	4.2606	206583	6.42	3.55793	4.2606	18111
6.44	3.60571	4.2708	219001	6.44	3.72124	4.2708	18867
6.46	3.77339	4.2811	232575	6.46	3.89604	4.2811	20089
6.48	3.95304	4.2913	245655	6.48	4.08344	4.2913	20843
6.5	4.1458	4.3015	257933	6.5	4.28468	4.3015	21846
6.52	4.35301	4.3118	271528	6.52	4.50115	4.3118	22964
6.54	4.57612	4.322	283233	6.54	4.73443	4.322	24014
6.56	4.81681	4.3322	293653	6.56	4.98629	4.3322	25463
6.58	5.07697	4.3424	304728	6.58	5.25877	4.3424	26505
6.6	5.35876	4.3527	313814	6.6	5.55417	4.3527	27973
6.62	5.66463	4.3629	322938	6.62	5.87513	4.3629	29082
6.64	5.99741	4.3731	328167	6.64	6.22468	4.3731	30563
6.66	6.36034	4.3834	333953	6.66	6.60632	4.3834	31831
6.68	6.75717	4.3936	337110	6.68	7.02409	4.3936	33577
6.7	7.19225	4.4038	337778	6.7	7.48269	4.4038	34936
6.72	7.67065	4.414	338263	6.72	7.9876	4.414	36745
6.74	8.19828	4.4243	335185	6.74	8.54525	4.4243	37762
6.76	8.78214	4.4345	333760	6.76	9.16325	4.4345	39350
6.78	9.43049	4.4447	327832	6.78	9.85058	4.4447	40837
6.8	10.1531	4.455	320151	6.8	10.618	4.455	42119
6.82	10.9619	4.4652	310421	6.82	11.4784	4.4652	43592
6.84	11.8708	4.4754	300022	6.84	12.4473	4.4754	44850
6.86	12.8973	4.4856	289328	6.86	13.5438	4.4856	45880
6.88	14.0622	4.4959	277248	6.88	14.7912	4.4959	47413
6.9	15.3916	4.5061	265383	6.9	16.2183	4.5061	48402
6.92	16.9179	4.5163	250161	6.92	17.8611	4.5163	49089
6.94	18.6815	4.5266	237514	6.94	19.7652	4.5266	49930
6.96	20.7342	4.5368	222393	6.96	21.9886	4.5368	51053
6.98	23.1421	4.547	208600	6.98	24.6065	4.547	51366
7	25.9915	4.5572	195186	7	28.2505	4.5572	51836
7.02	29.9679	4.5675	182319	7.02	31.9991	4.5675	51584
7.04	34.0968	4.5777	169905	7.04	36.5475	4.5777	51678
7.06	39.1425	4.5879	158105	7.06	42.1382	4.5879	51783
7.08	45.3943	4.5982	145918	7.08	49.1109	4.5982	51716
7.1	53.2634	4.6084	135721	7.1	57.9537	4.6084	51232
7.12	63.3492	4.6186	125440	7.12	69.3872	4.6186	50756
7.14	76.5559	4.6288	116415	7.14	84.5212	4.6288	50169
7.16	94.3255	4.6391	106735	7.16	105.188	4.6391	49634
7.18	119.175	4.6493	99589	7.18	134.735	4.6493	48474
7.2	155.954	4.6595	92721	7.2	179.786	4.6595	47240
7.22	214.322	4.6698	85716	7.22	253.258	4.6698	46375
7.24	311.991	4.68	80001	7.24	377.226	4.68	45286
7.26	475.695	4.6902	74176	7.26	581.105	4.6902	43828
7.28	733.121	4.7004	69028	7.28	885.058	4.7004	42745
7.3	1075.91	4.7107	64642	7.3	1235.22	4.7107	41713
7.32	1353.48	4.7209	60498	7.32	1395.24	4.7209	40534
7.34	1298.52	4.7311	56731	7.34	1187.73	4.7311	39245
7.36	974.47	4.7414	53129	7.36	834.474	4.7414	37999
7.38	649.596	4.7516	50526	7.38	545.04	4.7516	36835
7.4	420.869	4.7618	47711	7.4	354.88	4.7618	35773
7.42	279.101	4.772	45384	7.42	240.187	4.772	34697
7.44	195.045	4.7823	43059	7.44	172.129	4.7823	33897
7.46	144.283	4.7925	40612	7.46	130.057	4.7925	32734
7.48	111.681	4.8027	38965	7.48	102.201	4.8027	31603
7.5	89.2763	4.813	37139	7.5	82.5818	4.813	30745
7.52	73.0743	4.8232	35508	7.52	68.1595	4.8232	29775
7.54	60.9506	4.8334	34387	7.54	57.2422	4.8334	29178
7.56	51.6523	4.8436	33323	7.56	48.7927	4.8436	28476
7.58	44.3791	4.8539	31805	7.58	42.1326	4.8539	27316
7.6	38.5946	4.8641	30609	7.6	36.8005	4.8641	26747
7.62	33.928	4.8743	29401	7.62	32.4739	4.8743	26146
7.64	30.117	4.8846	28824	7.64	28.9226	4.8846	25221
7.66	26.9719	4.8948	28046	7.66	25.9788	4.8948	24842
7.68	24.3533	4.905	27472	7.68	23.5181	4.905	24011
7.7	22.1567	4.9152	26210	7.7	21.447	4.9152	23402
7.72	20.3031	4.9255	25922	7.72	19.6939	4.9255	22665
7.74	18.7318	4.9357	25262	7.74	18.204	4.9357	22604
7.76	17.3957	4.9459	24563	7.76	16.9343	4.9459	21856
7.78	16.258	4.9562	24042	7.78	15.8512	4.9562	21609
7.8	15.2898	4.9664	23479	7.8	14.9282	4.9664	20719
7.82	14.4682	4.9766	23194	7.82	14.1444	4.9766	20587
7.84	13.7753	4.9868	22790	7.84	13.4831	4.9868	20032
7.86	13.197	4.9971	22358	7.86	12.9317	4.9971	19536
7.88	12.7224	5.0073	21872	7.88	12.48	5.0073	19332
7.9	12.3435	5.0175	21874	7.9	12.1209	5.0175	19090
7.92	12.0543	5.0278	21154	7.92	11.8492	5.0278	18401
7.94	11.8514	5.038	21273	7.94	11.6619	5.038	18528
7.96	11.7333	5.0482	20913	7.96	11.5582	5.0482	17832
7.98	11.7004	5.0584	20306	7.98	11.539	5.0584	17920
8	11.7554	5.0687	20254	8	11.6078	5.0687	17299
8.02	11.9034	5.0789	20272	8.02	11.7701	5.0789	17242
8.04	12.1523	5.0891	19915	8.04	12.0348	5.0891	16926
8.06	12.5131	5.0994	19534	8.06	12.4138	5.0994	16541
8.08	13.001	5.1096	19794	8.08	12.9238	5.1096	16408
8.1	13.6366	5.1198	19694	8.1	13.5869	5.1198	16060
8.12	14.4471	5.13	19578	8.12	14.4328	5.13	15886
8.14	15.469	5.1403	19494	8.14	15.5017	5.1403	15832
8.16	16.7518	5.1505	19118	8.16	16.8475	5.1505	15259
8.18	18.3622	5.1607	19450	8.18	18.5445	5.1607	15219
8.2	20.3928	5.171	19141	8.2	20.696	5.171	14956
8.22	22.9734	5.1812	19077	8.22	23.4485	5.1812	14895
8.24	26.2898	5.1914	19346	8.24	27.0145	5.1914	14673
8.26	30.6156	5.2016	19167	8.26	31.7116	5.2016	14455
8.28	36.3682	5.2119	19171	8.28	38.0381	5.2119	14224
8.3	44.2257	5.2221	19046	8.3	46.8403	5.2221	14022
8.32	55.4008	5.2323	19214	8.32	59.7107	5.2323	13805
8.34	72.2694	5.2426	19047	8.34	79.8274	5.2426	13474
8.36	99.5248	5.2528	19088	8.36	113.221	5.2528	13350
8.38	145.479	5.263	19208	8.38	169.6	5.263	13430
8.4	221.93	5.2732	19337	8.4	260.536	5.2732	13144
8.42	339.171	5.2835	19407	8.42	389.452	5.2835	12973
8.44	485.094	5.2937	19263	8.44	517.179	5.2937	12841
8.46	577.607	5.3039	19435	8.46	537.187	5.3039	12921
8.48	519.428	5.3142	19537	8.48	426.288	5.3142	12540
8.5	375.689	5.3244	19826	8.5	290.686	5.3244	12435
8.52	247.807	5.3346	19704	8.52	189.135	5.3346	12439
8.54	161.276	5.3448	19972	8.54	124.611	5.3448	12121
8.56	108.466	5.3551	20134	8.56	86.1079	5.3551	12054
8.58	77.155	5.3653	20072	8.58	63.0716	5.3653	12065
8.6	57.9999	5.3755	19975	8.6	48.529	5.3755	11910
8.62	45.4725	5.3858	20328	8.62	38.6832	5.3858	11809
8.64	36.7259	5.396	19961	8.64	31.6282	5.396	11598
8.66	30.3248	5.4062	20387	8.66	26.3739	5.4062	11515
8.68	25.4878	5.4164	20279	8.68	22.3524	5.4164	11306
8.7	21.744	5.4267	19995	8.7	19.2071	5.4267	11134
8.72	18.7885	5.4369	20643	8.72	16.7017	5.4369	11084
8.74	16.4153	5.4471	20401	8.74	14.674	5.4471	10950
8.76	14.481	5.4574	20330	8.76	13.0097	5.4574	11049
8.78	12.8835	5.4676	20595	8.78	10.2791	5.4676	10749
8.8	10.2377	5.4778	20550	8.8	9.15287	5.4778	10553
8.82	9.14536	5.488	20369	8.82	8.20107	5.488	10611
8.84	8.21803	5.4983	20388	8.84	7.38962	5.4983	10374
8.86	7.42424	5.5085	20364	8.86	6.69236	5.5085	10544
8.88	6.73964	5.5187	20216	8.88	6.08891	5.5187	10256
8.9	6.14516	5.529	20119	8.9	5.56324	5.529	10118
8.92	5.62572	5.5392	19613	8.92	5.10257	5.5392	10054
8.94	5.16925	5.5494	19917	8.94	4.69666	5.5494	9906
8.96	4.76598	5.5596	19481	8.96	4.33718	5.5596	9822
8.98	4.40799	5.5699	19254	8.98	4.01733	5.5699	9951
9	4.08876	5.5801	18957	9	3.73151	5.5801	9795
9.02	3.80291	5.5903	18922	9.02	3.47507	5.5903	9583
9.04	3.54595	5.6006	18473	9.04	3.24412	5.6006	9455
9.06	3.31413	5.6108	18158	9.06	3.0354	5.6108	9294
9.08	3.10427	5.621	18094	9.08	2.84616	5.621	9165
9.1	2.91369	5.6312	17271	9.1	2.67405	5.6312	9318
9.12	2.7401	5.6415	17290	9.12	2.51706	5.6415	9089
9.14	2.58156	5.6517	16891	9.14	2.37348	5.6517	8915
9.16	2.43636	5.6619	16641	9.16	2.24182	5.6619	8867
9.18	2.30306	5.6722	16058	9.18	2.1208	5.6722	8628
9.2	2.18039	5.6824	16127	9.2	2.00931	5.6824	8719
9.22	2.06725	5.6926	15707	9.22	1.90638	5.6926	8471
9.24	1.96268	5.7028	15117	9.24	1.81115	5.7028	8739
9.26	1.86585	5.7131	14873	9.26	1.72287	5.7131	8580
9.28	1.77599	5.7233	14517	9.28	1.64088	5.7233	8320
9.3	1.69247	5.7335	13885	9.3	1.5646	5.7335	8400
9.32	1.6147	5.7438	13932	9.32	1.49352	5.7438	8275
9.34	1.54216	5.754	13427	9.34	1.42716	5.754	8123
9.36	1.4744	5.7642	13218	9.36	1.36513	5.7642	8119
9.38	1.411	5.7744	12697	9.38	1.30706	5.7744	8096
9.4	1.3516	5.7847	12727	9.4	1.2526	5.7847	7791
9.42	1.29588	5.7949	12054	9.42	1.20148	5.7949	7767
9.44	1.24352	5.8051	12012	9.44	1.15342	5.8051	8054
9.46	1.19427	5.8154	11782	9.46	1.10819	5.8154	7651
9.48	1.14789	5.8256	11305	9.48	1.06557	5.8256	7600
9.5	1.10416	5.8358	10905	9.5	1.02535	5.8358	7437
9.52	1.06288	5.846	10853	9.52	0.98737	5.846	7571
9.54	1.02387	5.8563	10521	9.54	0.95146	5.8563	7322
9.56	0.98697	5.8665	10352	9.56	0.91747	5.8665	7312
9.58	0.95202	5.8767	10015	9.58	0.88527	5.8767	7451
9.6	0.9189	5.887	9827	9.6	0.85473	5.887	7295
9.62	0.88748	5.8972	9564	9.62	0.82575	5.8972	7291
9.64	0.85764	5.9074	9315	9.64	0.79822	5.9074	7154
9.66	0.82928	5.9176	9158	9.66	0.77204	5.9176	7041
9.68	0.8023	5.9279	9028	9.68	0.74712	5.9279	7022
9.7	0.77661	5.9381	8613	9.7	0.72339	5.9381	6998
9.72	0.75214	5.9483	8652	9.72	1.19635	5.9483	6844
9.74	0.72881	5.9586	8473	9.74	1.18853	5.9586	6864
9.76	1.21246	5.9688	8205	9.76	1.18228	5.9688	6846
9.78	1.2055	5.979	8106	9.78	1.17756	5.979	6888
9.8	1.20011	5.9892	7921	9.8	1.17435	5.9892	6636
9.82	1.19626	5.9995	7840	9.82	1.17265	5.9995	6676
9.84	1.19394	6.0097	7673	9.84	1.17245	6.0097	6556
9.86	1.19314	6.0199	7555	9.86	1.17375	6.0199	6584
9.88	1.19386	6.0302	7380	9.88	1.17656	6.0302	6584
9.9	1.19611	6.0404	7271	9.9	1.18088	6.0404	6352
9.92	1.1999	6.0506	7206	9.92	1.18675	6.0506	6517
9.94	0.66019	6.0608	6952	9.94	0.68516	6.0608	6469
9.96	0.68158	6.0711	7074	9.96	0.7076	6.0711	6463
9.98	0.70403	6.0813	6795	9.98	0.73116	6.0813	6392
10	0.7276	6.0915	6617	10	0.75591	6.0915	6389
10.02	0.75237	6.1018	6530	10.02	0.78194	6.1018	6162
10.04	0.77843	6.112	6392	10.04	0.80933	6.112	6124
10.06	0.80587	6.1222	6401	10.06	0.8382	6.1222	6134
10.08	0.83478	6.1324	6192	10.08	0.86863	6.1324	6168
10.1	0.86527	6.1427	6265	10.1	0.90075	6.1427	6014
10.12	0.89747	6.1529	6101	10.12	0.93468	6.1529	5904
10.14	0.93149	6.1631	5908	10.14	0.97056	6.1631	6028
10.16	0.96749	6.1734	6029	10.16	1.00855	6.1734	5907
10.18	1.00561	6.1836	5699	10.18	1.04882	6.1836	5910
10.2	1.04603	6.1938	5878	10.2	1.09154	6.1938	5926
10.22	1.08893	6.204	5705	10.22	1.13692	6.204	5776
10.24	1.13453	6.2143	5533	10.24	1.18519	6.2143	5849
10.26	1.18305	6.2245	5585	10.26	1.2366	6.2245	5763
10.28	1.23474	6.2347	5452	10.28	1.29143	6.2347	5598
10.3	1.2899	6.245	5358	10.3	1.34997	6.245	5800
10.32	1.34883	6.2552	5369	10.32	1.41259	6.2552	5675
10.34	1.41189	6.2654	5385	10.34	1.47966	6.2654	5758
10.36	1.47947	6.2756	5212	10.36	1.55162	6.2756	5685
10.38	1.55201	6.2859	5244	10.38	1.62896	6.2859	5524
10.4	1.63002	6.2961	5144	10.4	1.71221	6.2961	5588
10.42	1.71405	6.3063	4989	10.42	1.802	6.3063	5503
10.44	1.80474	6.3166	5074	10.44	1.89904	6.3166	5445
10.46	1.90282	6.3268	4973	10.46	2.00411	6.3268	5500
10.48	2.00909	6.337	4804	10.48	2.11814	6.337	5523
10.5	2.12451	6.3472	4854	10.5	2.24217	6.3472	5406
10.52	2.25015	6.3575	4874	10.52	2.3774	6.3575	5389
10.54	2.38725	6.3677	4851	10.54	2.52521	6.3677	5243
10.56	2.53725	6.3779	4759	10.56	2.68722	6.3779	5301
10.58	2.70181	6.3882	4640	10.58	2.8653	6.3882	5286
10.6	2.88288	6.3984	4561	10.6	3.06164	6.3984	5221
10.62	3.08272	6.4086	4597	10.62	3.27882	6.4086	5194
10.64	3.30404	6.4188	4569	10.64	3.51989	6.4188	5194
10.66	3.55	6.4291	4474	10.66	3.78847	6.4291	5183
10.68	3.82439	6.4393	4530	10.68	4.0889	6.4393	5279
10.7	4.13176	6.4495	4442	10.7	4.4264	6.4495	5068
10.72	4.47758	6.4598	4476	10.72	4.8073	6.4598	5140
10.74	4.86853	6.47	4537	10.74	5.23936	6.47	5108
10.76	5.31277	6.4802	4363	10.76	5.7321	6.4802	5043
10.78	5.82039	6.4904	4398	10.78	6.2974	6.4904	5105
10.8	6.404	6.5007	4342	10.8	6.95012	6.5007	4979
10.82	7.07944	6.5109	4380	10.82	7.70917	6.5109	5005
10.84	7.86691	6.5211	4379	10.84	8.59877	6.5211	5028
10.86	8.79243	6.5314	4159	10.86	9.6504	6.5314	5009
10.88	9.88997	6.5416	4166	10.88	10.9056	6.5416	4960
10.9	11.2045	6.5518	4360	10.9	12.4198	6.5518	4868
10.92	12.7966	6.562	4190	10.92	14.2686	6.562	4882
10.94	14.749	6.5723	4290	10.94	16.5568	6.5723	4883
10.96	17.1777	6.5825	4130	10.96	19.433	6.5825	4984
10.98	20.2479	6.5927	4182	10.98	23.113	6.5927	4790
11	24.2024	6.603	4125	11	27.9208	6.603	4895
11.02	29.4111	6.6132	4259	11.02	34.3696	6.6132	4803
11.04	36.4743	6.6234	4110	11.04	43.3441	6.6234	4799
11.06	46.465	6.6336	4129	11.06	56.5336	6.6336	4774
11.08	61.4842	6.6439	4177	11.08	77.3083	6.6439	4745
11.1	85.6823	6.6541	4063	11.1	111.942	6.6541	4724
11.12	126.411	6.6643	4092	11.12	170.17	6.6643	4786
11.14	194.11	6.6746	4052	11.14	262.739	6.6746	4735
11.16	297.898	6.6848	4217	11.16	389.474	6.6848	4732
11.18	427.118	6.695	4167	11.18	502.01	6.695	4741
11.2	509.219	6.7052	4153	11.2	497.646	6.7052	4586
11.22	457.984	6.7155	4114	11.22	381.441	6.7155	4588
11.24	330.911	6.7257	4079	11.24	256.167	6.7257	4656
11.26	217.743	6.7359	4063	11.26	165.864	6.7359	4680
11.28	141.167	6.7462	4140	11.28	109.364	6.7462	4518
11.3	94.4484	6.7564	4130	11.3	75.8	6.7564	4621
11.32	66.7702	6.7666	4051	11.32	55.6208	6.7666	4515
11.34	49.8572	6.7768	4178	11.34	42.7564	6.7768	4604
11.36	38.813	6.7871	4118	11.36	33.9702	6.7871	4546
11.38	31.1154	6.7973	4286	11.38	27.6405	6.7973	4386
11.4	25.4929	6.8075	4193	11.4	22.9133	6.8075	4513
11.42	21.2538	6.8178	4144	11.42	19.2905	6.8178	4495
11.44	17.981	6.828	4149	11.44	16.4562	6.828	4423
11.46	15.4046	6.8382	4245	11.46	14.1995	6.8382	4576
11.48	13.3422	6.8484	4070	11.48	12.375	6.8484	4481
11.5	11.6671	6.8587	4291	11.5	10.88	6.8587	4338
11.52	10.2888	6.8689	4220	11.52	9.64032	6.8689	4487
11.54	9.14184	6.8791	4243	11.54	8.60143	6.8791	4416
11.56	8.17761	6.8894	4243	11.56	7.72255	6.8894	4455
11.58	7.35962	6.8996	4409	11.58	6.97272	6.8996	4409
11.6	6.66002	6.9098	4380	11.6	6.32806	6.9098	4548
11.62	6.05726	6.92	4456	11.62	5.76999	6.92	4452
11.64	5.53447	6.9303	4611	11.64	5.28382	6.9303	4351
11.66	5.07831	6.9405	4601	11.66	4.85786	6.9405	4246
11.68	4.67809	6.9507	4752	11.68	4.48272	6.9507	4447
11.7	4.32522	6.961	4763	11.7	4.15074	6.961	4450
11.72	4.01268	6.9712	4703	11.72	3.8557	6.9712	4254
11.74	3.73472	6.9814	4796	11.74	3.59243	6.9814	4387
11.76	3.4866	6.9916	4785	11.76	3.35667	6.9916	4299
11.78	3.26438	7.0019	5006	11.78	3.14485	7.0019	4351
11.8	3.06475	7.0121	5068	11.8	2.95398	7.0121	4308
11.82	2.88495	7.0223	5107	11.82	2.78152	7.0223	4297
11.84	2.72263	7.0326	5322	11.84	2.62534	7.0326	4283
11.86	2.57581	7.0428	5408	11.86	2.48361	7.0428	4351
11.88	2.4428	7.053	5484	11.88	2.35478	7.053	4215
11.9	2.32215	7.0632	5643	11.9	2.2375	7.0632	4268
11.92	2.21264	7.0735	5905	11.92	2.13063	7.0735	4303
11.94	2.1132	7.0837	6036	11.94	2.03318	7.0837	4507
11.96	2.02294	7.0939	6140	11.96	1.94431	7.0939	4255
11.98	1.94109	7.1042	6368	11.98	1.86329	7.1042	4308
12	1.86699	7.1144	6552	12	1.78951	7.1144	4286
12.02	1.8001	7.1246	6671	12.02	1.72242	7.1246	4286
12.04	1.73995	7.1348	7018	12.04	1.66159	7.1348	4355
12.06	1.68618	7.1451	7293	12.06	1.60666	7.1451	4405
12.08	1.63849	7.1553	7569	12.08	1.55733	7.1553	4316
12.1	1.59666	7.1655	8046	12.1	1.51337	7.1655	4322
12.12	1.56057	7.1758	8198	12.12	1.47463	7.1758	4407
12.14	1.53015	7.186	8591	12.14	1.44102	7.186	4336
12.16	1.50541	7.1962	9060	12.16	1.41253	7.1962	4282
12.18	1.48647	7.2064	9415	12.18	1.38922	7.2064	4326
12.2	1.47354	7.2167	9805	12.2	1.37123	7.2167	4357
12.22	1.46694	7.2269	10353	12.22	1.35883	7.2269	4407
12.24	1.46712	7.2371	11008	12.24	1.35239	7.2371	4447
12.26	1.4747	7.2474	11637	12.26	1.35241	7.2474	4284
12.28	1.49051	7.2576	12391	12.28	1.35959	7.2576	4469
12.3	1.51561	7.2678	12861	12.3	1.37486	7.2678	4375
12.32	1.5514	7.278	13733	12.32	1.39943	7.278	4437
12.34	1.5997	7.2883	14648	12.34	1.43491	7.2883	4502
12.36	1.66289	7.2985	15403	12.36	1.48341	7.2985	4408
12.38	1.74411	7.3087	16413	12.38	1.54776	7.3087	4546
12.4	1.84753	7.319	17282	12.4	1.63178	7.319	4677
12.42	1.97879	7.3292	18253	12.42	1.74068	7.3292	4573
12.44	2.14561	7.3394	18884	12.44	1.88169	7.3394	4620
12.46	2.35871	7.3496	20368	12.46	2.06507	7.3496	4631
12.48	2.6334	7.3599	21386	12.48	2.30566	7.3599	4590
12.5	2.99194	7.3701	22745	12.5	2.62562	7.3701	4661
12.52	3.46787	7.3803	24070	12.52	3.05962	7.3803	4725
12.54	4.11452	7.3906	25407	12.54	3.66634	7.3906	4697
12.56	5.02438	7.4008	27006	12.56	4.55578	7.4008	4798
12.58	6.37483	7.411	28199	12.58	5.94737	7.411	4868
12.6	8.51961	7.4212	29849	12.6	8.25924	7.4212	4996
12.62	12.1129	7.4315	31431	12.62	12.17	7.4315	4847
12.64	18.1577	7.4417	33059	12.64	18.5016	7.4417	4896
12.66	27.7309	7.4519	34353	12.66	27.5477	7.4519	4882
12.68	40.2037	7.4622	35676	12.68	36.2342	7.4622	5003
12.7	51.2722	7.4724	36900	12.7	38.0644	7.4724	5163
12.72	50.0826	7.4826	38754	12.72	30.4365	7.4826	5126
12.74	38.0118	7.4928	39939	12.74	20.7842	7.4928	5160
12.76	25.431	7.5031	40940	12.76	13.4839	7.5031	5219
12.78	16.4617	7.5133	42647	12.78	8.82886	7.5133	5257
12.8	10.874	7.5235	43736	12.8	6.04958	7.5235	5409
12.82	7.55733	7.5338	44737	12.82	4.39027	7.5338	5360
12.84	5.5591	7.544	45690	12.84	3.34681	7.544	5487
12.86	4.28063	7.5542	46170	12.86	2.64324	7.5542	5384
12.88	3.40464	7.5644	47326	12.88	2.14091	7.5644	5524
12.9	2.77215	7.5747	47479	12.9	1.76802	7.5747	5594
12.92	2.29904	7.5849	47754	12.92	1.48353	7.5849	5695
12.94	1.93602	7.5951	48014	12.94	1.26178	7.5951	5795
12.96	1.65169	7.6054	47454	12.96	1.08577	7.6054	5693
12.98	1.42508	7.6156	47630	12.98	0.94385	7.6156	5912
13	1.24169	7.6258	47144	13	0.82782	7.6258	5943
13.02	1.09129	7.636	46605	13.02	0.73179	7.636	5926
13.04	0.96646	7.6463	45600	13.04	0.65145	7.6463	6014
13.06	0.86175	7.6565	44773	13.06	0.58358	7.6565	6162
13.08	0.7731	7.6667	43634	13.08	0.52573	7.6667	6227
13.1	0.69738	7.677	42726	13.1	0.47604	7.677	6251
13.12	0.63222	7.6872	41383	13.12	0.43304	7.6872	6194
13.14	0.57574	7.6974	40106	13.14	0.39559	7.6974	6283
13.16	0.52648	7.7076	38709	13.16	0.36279	7.7076	6382
13.18	0.48326	7.7179	37141	13.18	0.33388	7.7179	6391
13.2	0.44513	7.7281	35439	13.2	0.34599	7.7281	6393
13.22	0.41133	7.7383	33957	13.22	0.32427	7.7383	6462
13.24	0.42651	7.7486	32266	13.24	0.30502	7.7486	6636
13.26	0.40086	7.7588	30676	13.26	0.28791	7.7588	6568
13.28	0.37802	7.769	29414	13.28	0.27267	7.769	6536
13.3	0.35762	7.7792	27634	13.3	0.25906	7.7792	6659
13.32	0.33937	7.7895	26301	13.32	0.2469	7.7895	6571
13.34	0.32301	7.7997	24828	13.34	0.23601	7.7997	6759
13.36	0.30833	7.8099	23656	13.36	0.22626	7.8099	6685
13.38	0.29514	7.8202	21912	13.38	0.21754	7.8202	6586
13.4	0.28329	7.8304	20736	13.4	0.20973	7.8304	6523
13.42	0.27265	7.8406	19825	13.42	0.20276	7.8406	6796
13.44	0.26309	7.8508	18516	13.44	0.19655	7.8508	6492
13.46	0.25453	7.8611	17706	13.46	0.19103	7.8611	6568
13.48	0.24688	7.8713	16557	13.48	0.18614	7.8713	6511
13.5	0.24005	7.8815	15533	13.5	0.18185	7.8815	6578
13.52	0.234	7.8918	14635	13.52	0.17812	7.8918	6690
13.54	0.22867	7.902	14123	13.54	0.1749	7.902	6510
13.56	0.22401	7.9122	13206	13.56	0.17217	7.9122	6443
13.58	0.21998	7.9224	12696	13.58	0.16991	7.9224	6355
13.6	0.21655	7.9327	11749	13.6	0.16809	7.9327	6328
13.62	0.21369	7.9429	11355	13.62	0.1667	7.9429	6371
13.64	0.21138	7.9531	10633	13.64	0.16573	7.9531	6423
13.66	0.2096	7.9634	10098	13.66	0.16517	7.9634	6242
13.68	0.20834	7.9736	9503	13.68	0.16502	7.9736	6306
13.7	0.20759	7.9838	9294	13.7	0.16527	7.9838	6167
13.72	0.20736	7.994	8809	13.72	0.16593	7.994	6139
13.74	0.20763	8.0043	8192	13.74	0.167	8.0043	6152
13.76	0.20841	8.0145	7816	13.76	0.1685	8.0145	6181
13.78	0.20971	8.0247	7702	13.78	0.17042	8.0247	6009
13.8	0.21154	8.035	7334	13.8	0.33775	8.035	6041
13.82	0.37673	8.0452	6972	13.82	0.34517	8.0452	6009
13.84	0.38421	8.0554	6711	13.84	0.35328	8.0554	5927
13.86	0.39248	8.0656	6452	13.86	0.36211	8.0656	5901
13.88	0.40158	8.0759	6173	13.88	0.37171	8.0759	5781
13.9	0.41158	8.0861	5986	13.9	0.38214	8.0861	5806
13.92	0.42252	8.0963	5789	13.92	0.39346	8.0963	5668
13.94	0.43447	8.1066	5512	13.94	0.40574	8.1066	5771
13.96	0.44752	8.1168	5391	13.96	0.41905	8.1168	5654
13.98	0.46176	8.127	5300	13.98	0.4335	8.127	5717
14	0.47729	8.1372	4974	14	0.44919	8.1372	5585
14.02	0.49424	8.1475	4907	14.02	0.46623	8.1475	5589
14.04	0.51275	8.1577	4903	14.04	0.48478	8.1577	5544
14.06	0.53297	8.1679	4641	14.06	0.505	8.1679	5491
14.08	0.55511	8.1782	4670	14.08	0.52707	8.1782	5437
14.1	0.57938	8.1884	4671	14.1	0.55123	8.1884	5326
14.12	0.60604	8.1986	4618	14.12	0.57773	8.1986	5506
14.14	0.6354	8.2088	4371	14.14	0.60689	8.2088	5204
14.16	0.66782	8.2191	4212	14.16	0.63906	8.2191	5461
14.18	0.70374	8.2293	4301	14.18	0.6386	8.2293	5238
14.2	0.69487	8.2395	4230	14.2	0.67918	8.2395	5150
14.22	0.74072	8.2498	4284	14.22	0.72438	8.2498	5211
14.24	0.79192	8.26	4145	14.24	0.77497	8.26	5206
14.26	0.84941	8.2702	4072	14.26	0.83193	8.2702	5101
14.28	0.91435	8.2804	4114	14.28	0.89649	8.2804	5088
14.3	0.98819	8.2907	4043	14.3	0.97018	8.2907	5036
14.32	1.07278	8.3009	4144	14.32	1.05497	8.3009	4999
14.34	1.17046	8.3111	4192	14.34	1.15342	8.3111	4886
14.36	1.28429	8.3214	4144	14.36	1.26885	8.3214	4914
14.38	1.4183	8.3316	4028	14.38	1.40574	8.3316	4884
14.4	1.57786	8.3418	4054	14.4	1.57013	8.3418	4971
14.42	1.7703	8.352	4316	14.42	1.77042	8.352	4807
14.44	2.00581	8.3623	4270	14.44	2.01849	8.3623	4862
14.46	2.29888	8.3725	4151	14.46	2.33163	8.3725	4789
14.48	2.67066	8.3827	4357	14.48	2.73582	8.3827	4918
14.5	3.15316	8.393	4405	14.5	3.27248	8.393	4782
14.52	3.79791	8.4032	4537	14.52	4.01374	8.4032	4771
14.54	4.69594	8.4134	4376	14.54	5.09845	8.4134	4752
14.56	6.02424	8.4236	4618	14.56	6.80293	8.4236	4631
14.58	8.13366	8.4339	4707	14.58	9.63348	8.4339	4804
14.6	11.6548	8.4441	4826	14.6	14.3538	8.4441	4643
14.62	17.5065	8.4543	5067	14.62	21.7537	8.4543	4603
14.64	26.5572	8.4646	5317	14.64	31.5905	8.4646	4662
14.66	38.1553	8.4748	5268	14.66	39.556	8.4748	4651
14.68	46.4068	8.485	5689	14.68	38.0287	8.485	4647
14.7	42.9802	8.4952	5824	14.7	28.8464	8.4952	4748
14.72	31.8492	8.5055	5931	14.72	19.6605	8.5055	4537
14.74	21.499	8.5157	6249	14.74	13.2285	8.5157	4510
14.76	14.4218	8.5259	6539	14.76	9.28661	8.5259	4501
14.78	10.1225	8.5362	6700	14.78	7.00195	8.5362	4472
14.8	7.62816	8.5464	7050	14.8	5.68044	8.5464	4436
14.82	6.16968	8.5566	7457	14.82	4.89338	8.5566	4428
14.84	5.28486	8.5668	7775	14.84	4.41701	8.5668	4553
14.86	4.73553	8.5771	8192	14.86	4.14151	8.5771	4550
14.88	4.40434	8.5873	8480	14.88	4.01124	8.5873	4409
14.9	4.23088	8.5975	9091	14.9	3.99679	8.5975	4469
14.92	4.1824	8.6078	9353	14.92	4.08336	8.6078	4325
14.94	4.24187	8.618	9883	14.94	4.26614	8.618	4381
14.96	4.40289	8.6282	10480	14.96	4.54832	8.6282	4360
14.98	4.66767	8.6384	10834	14.98	4.94086	8.6384	4427
15	5.04653	8.6487	11370	15	5.46345	8.6487	4414
15.02	5.55891	8.6589	12032	15.02	6.14693	8.6589	4440
15.04	6.23572	8.6691	12464	15.04	7.03765	8.6691	4447
15.06	7.1239	8.6794	13132	15.06	8.20504	8.6794	4390
15.08	8.29414	8.6896	13331	15.08	9.75499	8.6896	4349
15.1	9.85485	8.6998	14185	15.1	11.8564	8.6998	4378
15.12	11.9803	8.71	14282	15.12	14.8019	8.71	4410
15.14	14.9755	8.7203	14795	15.14	19.1509	8.7203	4260
15.16	19.4281	8.7305	15350	15.16	26.0204	8.7305	4422
15.18	26.5108	8.7407	15860	15.18	37.4925	8.7407	4326
15.2	38.381	8.751	16110	15.2	56.802	8.751	4385
15.22	58.3146	8.7612	16417	15.22	87.5306	8.7612	4372
15.24	89.7508	8.7714	16592	15.24	129.664	8.7714	4333
15.26	131.868	8.7816	16839	15.26	167.232	8.7816	4346
15.28	166.649	8.7919	16902	15.28	166.033	8.7919	4405
15.3	160.92	8.8021	17181	15.3	127.439	8.8021	4292
15.32	121.278	8.8123	17281	15.32	85.6622	8.8123	4459
15.34	80.9839	8.8226	17159	15.34	55.5173	8.8226	4357
15.36	52.4837	8.8328	17168	15.36	36.6442	8.8328	4578
15.38	34.7814	8.843	17072	15.38	25.4279	8.843	4414
15.4	24.2763	8.8532	16858	15.4	18.6829	8.8532	4383
15.42	17.9329	8.8635	16999	15.42	14.382	8.8635	4383
15.44	13.8603	8.8737	16603	15.44	11.4435	8.8737	4391
15.46	11.0608	8.8839	16488	15.46	9.32541	8.8839	4361
15.48	9.03449	8.8942	16104	15.48	7.76273	8.8942	4380
15.5	7.52559	8.9044	15833	15.5	6.54921	8.9044	4516
15.52	6.35823	8.9146	15452	15.52	5.59905	8.9146	4445
15.54	5.44236	8.9248	15346	15.54	4.84187	8.9248	4389
15.56	4.71117	8.9351	14676	15.56	4.22912	8.9351	4396
15.58	4.11847	8.9453	14551	15.58	3.72653	8.9453	4410
15.6	3.63157	8.9555	14274	15.6	3.30934	8.9555	4519
15.62	3.22681	8.9658	13455	15.62	2.95933	8.9658	4502
15.64	2.88679	8.976	13183	15.64	2.6629	8.976	4375
15.66	2.59842	8.9862	12946	15.66	2.40969	8.9862	4345
15.68	2.35179	8.9964	12499	15.68	2.19173	8.9964	4355
15.7	2.13922	9.0067	12287	15.7	2.00281	9.0067	4453
15.72	1.95473	9.0169	11752	15.72	1.83801	9.0169	4478
15.74	1.7936	9.0271	11481	15.74	1.69343	9.0271	4345
15.76	1.65205	9.0374	10913	15.76	1.56593	9.0374	4379
15.78	1.52705	9.0476	10596	15.78	1.45293	9.0476	4396
15.8	1.41611	9.0578	10357	15.8	1.35236	9.0578	4393
15.82	1.31722	9.068	10022	15.82	1.26248	9.068	4414
15.84	1.2287	9.0783	9877	15.84	1.18186	9.0783	4339
15.86	1.14917	9.0885	9248	15.86	1.10931	9.0885	4263
15.88	1.07745	9.0987	8985	15.88	1.04381	9.0987	4232
15.9	1.01258	9.109	8666	15.9	0.98452	9.109	4486
15.92	0.95372	9.1192	8538	15.92	0.93072	9.1192	4282
15.94	0.90017	9.1294	8032	15.94	0.88177	9.1294	4377
15.96	0.85132	9.1396	7911	15.96	0.83717	9.1396	4239
15.98	0.80665	9.1499	7570	15.98	0.79645	9.1499	4257
16	0.76573	9.1601	7241	16	0.75922	9.1601	4201
16.02	0.72817	9.1703	7054	16.02	0.72514	9.1703	4296
16.04	0.69362	9.1806	6947	16.04	0.69393	9.1806	4238
16.06	0.6618	9.1908	6670	16.06	0.66531	9.1908	4250
16.08	0.63246	9.201	6519	16.08	0.63908	9.201	4186
16.1	0.60537	9.2112	6207	16.1	0.61503	9.2112	4241
16.12	0.58034	9.2215	6127	16.12	0.59301	9.2215	4227
16.14	0.55719	9.2317	5974	16.14	0.53547	9.2317	4193
16.16	0.49239	9.2419	5648	16.16	0.51808	9.2419	4124
16.18	0.47374	9.2522	5578	16.18	0.50231	9.2522	4263
16.2	0.45653	9.2624	5444	16.2	0.48806	9.2624	4120
16.22	0.44067	9.2726	5398	16.22	0.47526	9.2726	4092
16.24	0.42608	9.2828	5141	16.24	0.46388	9.2828	4176
16.26	0.41268	9.2931	5035	16.26	0.45385	9.2931	4108
16.28	0.40041	9.3033	4918	16.28	0.44515	9.3033	3988
16.3	0.38923	9.3135	4849	16.3	0.43779	9.3135	3942
16.32	0.3791	9.3238	4612	16.32	0.43174	9.3238	4018
16.34	0.36998	9.334	4430	16.34	0.42705	9.334	4040
16.36	0.36186	9.3442	4255	16.36	0.42374	9.3442	3907
16.38	0.35474	9.3544	4231	16.38	0.42187	9.3544	4099
16.4	0.34862	9.3647	4295	16.4	0.42152	9.3647	4095
16.42	0.34352	9.3749	4220	16.42	0.42281	9.3749	3961
16.44	0.33947	9.3851	3979	16.44	0.42586	9.3851	3952
16.46	0.33653	9.3954	4114	16.46	0.43085	9.3954	4001
16.48	0.33476	9.4056	3953	16.48	0.43802	9.4056	3960
16.5	0.33427	9.4158	3958	16.5	0.44764	9.4158	3855
16.52	0.33518	9.426	3780	16.52	0.46007	9.426	3988
16.54	0.33764	9.4363	3733	16.54	0.47576	9.4363	3907
16.56	0.34187	9.4465	3612	16.56	0.49527	9.4465	3818
16.58	0.34815	9.4567	3655	16.58	0.51936	9.4567	3828
16.6	0.35682	9.467	3604	16.6	0.54895	9.467	3831
16.62	0.36833	9.4772	3592	16.62	0.58529	9.4772	3787
16.64	0.38329	9.4874	3547	16.64	0.63	9.4874	3825
16.66	0.40248	9.4976	3453	16.66	0.68527	9.4976	3780
16.68	0.42697	9.5079	3453	16.68	0.75407	9.5079	3847
16.7	0.45822	9.5181	3384	16.7	0.84052	9.5181	3700
16.72	0.49823	9.5283	3287	16.72	0.95044	9.5283	3716
16.74	0.54987	9.5386	3292	16.74	1.0923	9.5386	3801
16.76	0.45551	9.5488	3347	16.76	1.11836	9.5488	3763
16.78	0.54917	9.559	3217	16.78	1.37343	9.559	3651
16.8	0.67434	9.5692	3255	16.8	1.72663	9.5692	3678
16.82	0.84762	9.5795	3202	16.82	2.24201	9.5795	3822
16.84	1.10038	9.5897	3209	16.84	3.04733	9.5897	3672
16.86	1.49518	9.5999	3198	16.86	4.38378	9.5999	3780
16.88	2.1502	9.6102	3096	16.88	6.63552	9.6102	3715
16.9	3.25391	9.6204	3107	16.9	10.251	9.6204	3725
16.92	5.02691	9.6306	3110	16.92	15.326	9.6306	3783
16.94	7.51864	9.6408	3007	16.94	20.2067	9.6408	3682
16.96	9.9239	9.6511	3097	16.96	20.7082	9.6511	3519
16.98	10.1873	9.6613	2997	16.98	16.2502	9.6613	3597
17	8.00419	9.6715	3008	17	11.0118	9.6715	3652
17.02	5.42665	9.6818	2945	17.02	7.13578	9.6818	3517
17.04	3.56315	9.692	2876	17.04	4.72422	9.692	3593
17.06	2.35629	9.7022	2969	17.06	3.26582	9.7022	3563
17.08	1.63796	9.7124	2921	17.08	2.39321	9.7124	3691
17.1	1.2086	9.7227	2967	17.1	1.84174	9.7227	3665
17.12	0.93771	9.7329	2891	17.12	1.46825	9.7329	3681
17.14	0.75463	9.7431	2837	17.14	1.20094	9.7431	3605
17.16	0.62394	9.7534	2860	17.16	1.00237	9.7534	3562
17.18	0.52716	9.7636	2943	17.18	0.85096	9.7636	3614
17.2	0.45366	9.7738	2970	17.2	0.73313	9.7738	3581
17.22	0.39674	9.784	2879	17.22	0.63984	9.784	3650
17.24	0.35196	9.7943	2721	17.24	0.5649	9.7943	3525
17.26	0.31628	9.8045	2881	17.26	0.50395	9.8045	3489
17.28	0.28754	9.8147	2901	17.28	0.45384	9.8147	3403
17.3	0.2642	9.825	2855	17.3	0.41227	9.825	3471
17.32	0.24512	9.8352	2925	17.32	0.37751	9.8352	3549
17.34	0.22948	9.8454	2785	17.34	0.34826	9.8454	3564
17.36	0.21662	9.8556	2939	17.36	0.32353	9.8556	3490
17.38	0.20607	9.8659	2876	17.38	0.30254	9.8659	3503
17.4	0.19745	9.8761	2856	17.4	0.28468	9.8761	3387
17.42	0.19046	9.8863	2801	17.42	0.26947	9.8863	3500
17.44	0.18488	9.8966	2789	17.44	0.25653	9.8966	3396
17.46	0.18052	9.9068	2842	17.46	0.24554	9.9068	3534
17.48	0.17724	9.917	2863	17.48	0.23626	9.917	3475
17.5	0.17493	9.9272	2802	17.5	0.22848	9.9272	3465
17.52	0.1735	9.9375	2964	17.52	0.22204	9.9375	3512
17.54	0.17288	9.9477	2881	17.54	0.21682	9.9477	3375
17.56	0.17301	9.9579	2763	17.56	0.21269	9.9579	3461
17.58	0.17387	9.9682	2892	17.58	0.20959	9.9682	3355
17.6	0.17541	9.9784	2868	17.6	0.20743	9.9784	3506
17.62	0.17764	9.9886	2936	17.62	0.20618	9.9886	3385
17.64	0.18053	9.9988	2810	17.64	0.20579	9.9988	3410
17.66	0.1841	10.0091	2808	17.66	0.20624	10.0091	3360
17.68	0.18835	10.0193	2883	17.68	0.20752	10.0193	3431
17.7	0.19332	10.0295	2839	17.7	0.20963	10.0295	3300
17.72	0.19902	10.0398	2794	17.72	0.21258	10.0398	3259
17.74	0.20551	10.05	2784	17.74	0.21638	10.05	3342
17.76	0.21282	10.0602	2863	17.76	0.22109	10.0602	3329
17.78	0.22103	10.0704	2871	17.78	0.22673	10.0704	3381
17.8	0.2302	10.0807	2857	17.8	0.23337	10.0807	3313
17.82	0.24042	10.0909	2831	17.82	0.24108	10.0909	3399
17.84	0.2518	10.1011	2905	17.84	0.24996	10.1011	3397
17.86	0.26446	10.1114	2794	17.86	0.26012	10.1114	3441
17.88	0.27854	10.1216	2864	17.88	0.27168	10.1216	3332
17.9	0.29422	10.1318	2881	17.9	0.2848	10.1318	3231
17.92	0.3117	10.142	2792	17.92	0.29969	10.142	3353
17.94	0.33121	10.1523	2855	17.94	0.31656	10.1523	3268
17.96	0.35304	10.1625	2826	17.96	0.3357	10.1625	3247
17.98	0.37753	10.1727	2853	17.98	0.35743	10.1727	3347
18	0.40889	10.183	2754	18	0.38597	10.183	3251
18.02	0.44011	10.1932	2802	18.02	0.41431	10.1932	3206
18.04	0.4755	10.2034	2782	18.04	0.44676	10.2034	3231
18.06	0.51579	10.2136	2700	18.06	0.48408	10.2136	3290
18.08	0.56189	10.2239	2753	18.08	0.52719	10.2239	3249
18.1	0.61493	10.2341	2787	18.1	0.57729	10.2341	3211
18.12	0.67632	10.2443	2714	18.12	0.63587	10.2443	3264
18.14	0.74788	10.2546	2748	18.14	0.70488	10.2546	3180
18.16	0.83192	10.2648	2759	18.16	0.78684	10.2648	3256
18.18	0.93146	10.275	2706	18.18	0.88508	10.275	3134
18.2	1.05049	10.2852	2767	18.2	1.0041	10.2852	3159
18.22	1.19434	10.2955	2704	18.22	1.15001	10.2955	3168
18.24	1.3703	10.3057	2657	18.24	1.33134	10.3057	3178
18.26	1.5885	10.3159	2694	18.26	1.56025	10.3159	3188
18.28	1.8633	10.3262	2736	18.28	1.85448	10.3262	3189
18.3	2.21566	10.3364	2648	18.3	2.24092	10.3364	3071
18.32	2.67719	10.3466	2696	18.32	2.76272	10.3466	3144
18.34	3.29823	10.3568	2664	18.34	3.49588	10.3568	3279
18.36	4.16655	10.3671	2637	18.36	4.58782	10.3671	3230
18.38	5.45111	10.3773	2725	18.38	6.33144	10.3773	3243
18.4	7.48852	10.3875	2663	18.4	9.25713	10.3875	3285
18.42	10.8971	10.3978	2718	18.42	14.1479	10.3978	3132
18.44	16.6128	10.408	2700	18.44	21.7497	10.408	3107
18.46	25.6025	10.4182	2674	18.46	31.6622	10.4182	3155
18.48	37.6243	10.4284	2490	18.48	39.0568	10.4284	3066
18.5	47.4626	10.4387	2683	18.5	36.5481	10.4387	3178
18.52	45.6932	10.4489	2654	18.52	27.008	10.4489	3110
18.54	34.3593	10.4591	2605	18.54	17.903	10.4591	3121
18.56	22.9132	10.4694	2571	18.56	11.5953	10.4694	3154
18.58	14.8352	10.4796	2527	18.58	7.71064	10.4796	3187
18.6	9.82319	10.4898	2645	18.6	5.40886	10.4898	3118
18.62	6.85063	10.5	2577	18.62	4.01278	10.5	3088
18.64	5.056	10.5103	2604	18.64	3.11037	10.5103	3166
18.66	3.90399	10.5205	2574	18.66	2.48667	10.5205	3019
18.68	3.11244	10.5307	2497	18.68	2.03379	10.5307	3077
18.7	2.53994	10.541	2565	18.7	1.69381	10.541	3094
18.72	2.11131	10.5512	2579	18.72	1.43231	10.5512	3104
18.74	1.78228	10.5614	2584	18.74	1.22718	10.5614	3092
18.76	1.52459	10.5716	2531	18.76	1.06354	10.5716	3056
18.78	1.3193	10.5819	2522	18.78	0.93111	10.5819	3101
18.8	1.15332	10.5921	2506	18.8	0.82257	10.5921	3133
18.82	1.01739	10.6023	2523	18.82	0.73264	10.6023	3099
18.84	0.90482	10.6126	2469	18.84	0.65742	10.6126	3049
18.86	0.81067	10.6228	2541	18.86	0.59399	10.6228	3174
18.88	0.73128	10.633	2591	18.88	0.54013	10.633	2975
18.9	0.66383	10.6432	2612	18.9	0.49414	10.6432	3064
18.92	0.60618	10.6535	2551	18.92	0.45469	10.6535	3062
18.94	0.55666	10.6637	2464	18.94	0.42077	10.6637	3040
18.96	0.51397	10.6739	2446	18.96	0.39154	10.6739	3011
18.98	0.47709	10.6842	2554	18.98	0.36639	10.6842	3092
19	0.44519	10.6944	2626	19	0.3448	10.6944	3032
19.02	0.41764	10.7046	2490	19.02	0.32639	10.7046	3006
19.04	0.39395	10.7148	2462	19.04	0.31089	10.7148	3029
19.06	0.37373	10.7251	2537	19.06	0.29809	10.7251	3091
19.08	0.35672	10.7353	2545	19.08	0.28788	10.7353	3155
19.1	0.34272	10.7455	2495	19.1	0.28024	10.7455	3039
19.12	0.33166	10.7558	2584	19.12	0.27522	10.7558	3033
19.14	0.32355	10.766	2555	19.14	0.27301	10.766	3033
19.16	0.31854	10.7762	2526	19.16	0.27392	10.7762	3089
19.18	0.31688	10.7864	2576	19.18	0.27845	10.7864	3020
19.2	0.31905	10.7967	2572	19.2	0.28735	10.7967	3132
19.22	0.32576	10.8069	2520	19.22	0.30179	10.8069	3054
19.24	0.33811	10.8171	2527	19.24	0.32347	10.8171	3028
19.26	0.35776	10.8274	2614	19.26	0.3551	10.8274	3009
19.28	0.38729	10.8376	2673	19.28	0.40107	10.8376	3158
19.3	0.43088	10.8478	2665	19.3	0.46928	10.8478	3067
19.32	0.49595	10.858	2698	19.32	0.57526	10.858	2971
19.34	0.59688	10.8683	2604	19.34	0.74972	10.8683	2953
19.36	0.76238	10.8785	2681	19.36	1.04731	10.8785	3033
19.38	1.04473	10.8887	2594	19.38	1.54599	10.8887	3068
19.4	1.52184	10.899	2749	19.4	2.31504	10.899	3087
19.42	2.27172	10.9092	2741	19.42	3.27966	10.9092	3012
19.44	3.25838	10.9194	2689	19.44	3.90556	10.9194	3091
19.46	4.01879	10.9296	2673	19.46	3.53525	10.9296	3027
19.48	3.79921	10.9399	2888	19.48	2.58119	10.9399	2974
19.5	2.8467	10.9501	2782	19.5	1.72462	10.9501	3121
19.52	1.92048	10.9603	2702	19.52	1.1425	10.9603	3102
19.54	1.27383	10.9706	2861	19.54	0.78594	10.9706	3014
19.56	0.87336	10.9808	2959	19.56	0.5737	10.9808	3075
19.58	0.63475	10.991	2919	19.58	0.44323	10.991	3053
19.6	0.48911	11.0012	2969	19.6	0.35739	11.0012	3096
19.62	0.39423	11.0115	3151	19.62	0.297	11.0115	3008
19.64	0.32799	11.0217	3088	19.64	0.25243	11.0217	3031
19.66	0.27931	11.0319	3204	19.66	0.21841	11.0319	2992
19.68	0.24225	11.0422	3275	19.68	0.19178	11.0422	3099
19.7	0.21328	11.0524	3210	19.7	0.1705	11.0524	3100
19.72	0.19014	11.0626	3423	19.72	0.15318	11.0626	3012
19.74	0.17131	11.0728	3435	19.74	0.13887	11.0728	3044
19.76	0.15574	11.0831	3334	19.76	0.12687	11.0831	3104
19.78	0.14268	11.0933	3496	19.78	0.11959	11.0933	3217
19.8	0.13158	11.1035	3660	19.8	0.11093	11.1035	3148
19.82	0.12344	11.1138	3561	19.82	0.10344	11.1138	3106
19.84	0.1152	11.124	3732	19.84	0.09691	11.124	3155
19.86	0.10799	11.1342	3891	19.86	0.09116	11.1342	3168
19.88	0.10163	11.1444	3871	19.88	0.08608	11.1444	3129
19.9	0.09597	11.1547	4056	19.9	0.08155	11.1547	3071
19.92	0.09092	11.1649	4215	19.92	0.07749	11.1649	3134
19.94	0.08638	11.1751	4249	19.94	0.07384	11.1751	3151
19.96	0.08227	11.1854	4440	19.96	0.03309	11.1854	3160
19.98	0.03247	11.1956	4431	19.98	0.03108	11.1956	3144
20	0.03029	11.2058	4605	20	0.02931	11.2058	3131
20.02	0.02835	11.216	4844	20.02	0.02773	11.216	3176
20.04	0.02661	11.2263	5001	20.04	0.02633	11.2263	3125
20.06	0.02505	11.2365	4990	20.06	0.02508	11.2365	3242
20.08	0.02365	11.2467	5267	20.08	0.02397	11.2467	3263
20.1	0.02239	11.257	5431	20.1	0.02298	11.257	3184
20.12	0.02126	11.2672	5525	20.12	0.0221	11.2672	3326
20.14	0.02023	11.2774	5729	20.14	0.02132	11.2774	3258
20.16	0.0193	11.2876	5819	20.16	0.02062	11.2876	3377
20.18	0.01846	11.2979	6245	20.18	0.02001	11.2979	3277
20.2	0.0177	11.3081	6293	20.2	0.01947	11.3081	3383
20.22	0.01701	11.3183	6706	20.22	0.01901	11.3183	3268
20.24	0.01639	11.3286	6668	20.24	0.0186	11.3286	3268
20.26	0.01583	11.3388	6925	20.26	0.01826	11.3388	3386
20.28	0.01532	11.349	7174	20.28	0.01798	11.349	3359
20.3	0.01487	11.3592	7444	20.3	0.01776	11.3592	3352
20.32	0.01446	11.3695	7667	20.32	0.01758	11.3695	3404
20.34	0.0141	11.3797	7933	20.34	0.01746	11.3797	3352
20.36	0.01378	11.3899	8158	20.36	0.0174	11.3899	3409
20.38	0.0135	11.4002	8671	20.38	0.01738	11.4002	3404
20.4	0.01327	11.4104	8798	20.4	0.01742	11.4104	3531
20.42	0.01307	11.4206	8999	20.42	0.01751	11.4206	3641
20.44	0.0129	11.4308	9392	20.44	0.01765	11.4308	3504
20.46	0.01278	11.4411	9639	20.46	0.01785	11.4411	3468
20.48	0.01269	11.4513	9977	20.48	0.0181	11.4513	3620
20.5	0.01264	11.4615	10294	20.5	0.01842	11.4615	3638
20.52	0.01263	11.4718	10670	20.52	0.01881	11.4718	3594
20.54	0.01265	11.482	10993	20.54	0.01926	11.482	3561
20.56	0.01272	11.4922	11260	20.56	0.01979	11.4922	3699
20.58	0.01283	11.5024	11700	20.58	0.0204	11.5024	3706
20.6	0.01298	11.5127	11667	20.6	0.0211	11.5127	3641
20.62	0.01318	11.5229	11892	20.62	0.02662	11.5229	3784
20.64	0.01343	11.5331	12439	20.64	0.02767	11.5331	3792
20.66	0.01689	11.5434	12616	20.66	0.02885	11.5434	3645
20.68	0.01736	11.5536	12726	20.68	0.03017	11.5536	3782
20.7	0.01789	11.5638	13142	20.7	0.03166	11.5638	3886
20.72	0.01851	11.574	13055	20.72	0.03335	11.574	3928
20.74	0.01921	11.5843	13383	20.74	0.03525	11.5843	3846
20.76	0.02003	11.5945	13231	20.76	0.03741	11.5945	3931
20.78	0.02096	11.6047	13387	20.78	0.03986	11.6047	3980
20.8	0.02203	11.615	13610	20.8	0.04267	11.615	4044
20.82	0.02327	11.6252	13589	20.82	0.04589	11.6252	3989
20.84	0.02469	11.6354	13650	20.84	0.0496	11.6354	4124
20.86	0.02635	11.6456	13514	20.86	0.05392	11.6456	4144
20.88	0.02828	11.6559	13518	20.88	0.05896	11.6559	4148
20.9	0.03053	11.6661	13306	20.9	0.06491	11.6661	4104
20.92	0.0332	11.6763	13182	20.92	0.06837	11.6763	4164
20.94	0.0326	11.6866	13236	20.94	0.07697	11.6866	4221
20.96	0.03651	11.6968	12772	20.96	0.0874	11.6968	4214
20.98	0.04121	11.707	12747	20.98	0.10021	11.707	4296
21	0.04697	11.7172	12678	21	0.11621	11.7172	4193
21.02	0.05412	11.7275	12301	21.02	0.13855	11.7275	4270
21.04	0.06314	11.7377	12070	21.04	0.16494	11.7377	4293
21.06	0.07898	11.7479	11700	21.06	0.2	11.7479	4369
21.08	0.0944	11.7582	11434	21.08	0.24821	11.7582	4380
21.1	0.11535	11.7684	11171	21.1	0.31794	11.7684	4313
21.12	0.14512	11.7786	10964	21.12	0.42589	11.7786	4468
21.14	0.19025	11.7888	10521	21.14	0.60393	11.7888	4292
21.16	0.26354	11.7991	10349	21.16	0.90392	11.7991	4493
21.18	0.38691	11.8093	10118	21.18	1.38914	11.8093	4531
21.2	0.58983	11.8195	9639	21.2	2.08375	11.8195	4571
21.22	0.89323	11.8298	9426	21.22	2.79422	11.8298	4554
21.24	1.24624	11.84	9169	21.24	2.94882	11.84	4468
21.26	1.41563	11.8502	8839	21.26	2.37068	11.8502	4590
21.28	1.21524	11.8604	8645	21.28	1.62785	11.8604	4570
21.3	0.86135	11.8707	8346	21.3	1.06384	11.8707	4597
21.32	0.56901	11.8809	8167	21.32	0.70401	11.8809	4631
21.34	0.37662	11.8911	7856	21.34	0.48953	11.8911	4792
21.36	0.26079	11.9014	7788	21.36	0.36206	11.9014	4618
21.38	0.19247	11.9116	7366	21.38	0.28252	11.9116	4727
21.4	0.15069	11.9218	7231	21.4	0.22945	11.9218	4619
21.42	0.12346	11.932	6846	21.42	0.1921	11.932	4759
21.44	0.10469	11.9423	6623	21.44	0.16491	11.9423	4677
21.46	0.09128	11.9525	6523	21.46	0.1447	11.9525	4778
21.48	0.08152	11.9627	6373	21.48	0.12952	11.9627	4749
21.5	0.07439	11.973	6252	21.5	0.11807	11.973	4660
21.52	0.06919	11.9832	5875	21.52	0.10947	11.9832	4668
21.54	0.06549	11.9934	5868	21.54	0.10314	11.9934	4644
21.56	0.06297	12.0036	5701	21.56	0.09863	12.0036	4699
21.58	0.06144	12.0139	5539	21.58	0.09569	12.0139	4762
21.6	0.06075	12.0241	5402	21.6	0.0941	12.0241	4720
21.62	0.0608	12.0343	5150	21.62	0.09375	12.0343	4633
21.64	0.06156	12.0446	5008	21.64	0.09458	12.0446	4718
21.66	0.06299	12.0548	4882	21.66	0.09659	12.0548	4789
21.68	0.06511	12.065	4848	21.68	0.0998	12.065	4626
21.7	0.06797	12.0752	4677	21.7	0.10433	12.0752	4529
21.72	0.07161	12.0855	4604	21.72	0.11031	12.0855	4644
21.74	0.07615	12.0957	4420	21.74	0.11797	12.0957	4635
21.76	0.08173	12.1059	4457	21.76	0.12762	12.1059	4736
21.78	0.08855	12.1162	4182	21.78	0.13972	12.1162	4665
21.8	0.09688	12.1264	4069	21.8	0.15485	12.1264	4550
21.82	0.10708	12.1366	4104	21.82	0.17388	12.1366	4567
21.84	0.11968	12.1468	3939	21.84	0.198	12.1468	4613
21.86	0.13537	12.1571	3797	21.86	0.22895	12.1571	4463
21.88	0.1552	12.1673	3857	21.88	0.26933	12.1673	4687
21.9	0.18066	12.1775	3635	21.9	0.32312	12.1775	4460
21.92	0.21405	12.1878	3647	21.92	0.39701	12.1878	4458
21.94	0.25905	12.198	3549	21.94	0.50325	12.198	4471
21.96	0.32224	12.2082	3518	21.96	0.66619	12.2082	4448
21.98	0.41646	12.2184	3421	21.98	0.93304	12.2184	4475
22	0.56709	12.2287	3439	22	1.38324	12.2287	4364
22.02	0.81932	12.2389	3216	22.02	2.11988	12.2389	4339
22.04	1.2379	12.2491	3234	22.04	3.20475	12.2491	4327
22.06	1.88117	12.2594	3179	22.06	4.41208	12.2594	4311
22.08	2.69062	12.2696	3139	22.08	4.87628	12.2696	4333
22.1	3.22889	12.2798	3117	22.1	4.07718	12.2798	4329
22.12	2.94157	12.29	3114	22.12	2.8509	12.29	4164
22.14	2.15857	12.3003	3051	22.14	1.87374	12.3003	4302
22.16	1.45216	12.3105	2930	22.16	1.23983	12.3105	4254
22.18	0.97512	12.3207	2868	22.18	0.86128	12.3207	4263
22.2	0.68828	12.331	2876	22.2	0.63939	12.331	4175
22.22	0.52443	12.3412	2827	22.22	0.50518	12.3412	4212
22.24	0.43631	12.3514	2759	22.24	0.42525	12.3514	4186
22.26	0.3846	12.3616	2739	22.26	0.3704	12.3616	4317
22.28	0.35872	12.3719	2687	22.28	0.33645	12.3719	4140
22.3	0.35222	12.3821	2736	22.3	0.31914	12.3821	4162
22.32	0.36313	12.3923	2682	22.32	0.31718	12.3923	4190
22.34	0.39264	12.4026	2698	22.34	0.33212	12.4026	4272
22.36	0.44545	12.4128	2613	22.36	0.36979	12.4128	3936
22.38	0.53243	12.423	2587	22.38	0.44382	12.423	4115
22.4	0.67669	12.4332	2568	22.4	0.58048	12.4332	3956
22.42	0.92341	12.4435	2552	22.42	0.82009	12.4435	4062
22.44	1.34705	12.4537	2575	22.44	1.20478	12.4537	3960
22.46	2.03944	12.4639	2537	22.46	1.72234	12.4639	3924
22.48	3.03855	12.4742	2430	22.48	2.14405	12.4742	3972
22.5	4.07432	12.4844	2512	22.5	2.05895	12.4844	4011
22.52	4.32105	12.4946	2399	22.52	1.55886	12.4946	3857
22.54	3.49143	12.5048	2386	22.54	1.05576	12.5048	3880
22.56	2.4039	12.5151	2324	22.56	0.70032	12.5151	3863
22.58	1.57237	12.5253	2320	22.58	0.47896	12.5253	3805
22.6	1.03948	12.5355	2357	22.6	0.34681	12.5355	3710
22.62	0.72038	12.5458	2219	22.62	0.26627	12.5458	3883
22.64	0.52961	12.556	2312	22.64	0.214	12.556	3821
22.66	0.4096	12.5662	2289	22.66	0.17768	12.5662	3815
22.68	0.32864	12.5764	2242	22.68	0.15113	12.5764	3667
22.7	0.27078	12.5867	2344	22.7	0.13105	12.5867	3824
22.72	0.22644	12.5969	2296	22.72	0.11272	12.5969	3649
22.74	0.19364	12.6071	2248	22.74	0.10052	12.6071	3658
22.76	0.16808	12.6174	2325	22.76	0.09075	12.6174	3708
22.78	0.14781	12.6276	2147	22.78	0.08284	12.6276	3670
22.8	0.1315	12.6378	2102	22.8	0.07637	12.6378	3568
22.82	0.11821	12.648	2205	22.82	0.07104	12.648	3580
22.84	0.10729	12.6583	2228	22.84	0.06663	12.6583	3653
22.86	0.09823	12.6685	2150	22.86	0.06299	12.6685	3564
22.88	0.09067	12.6787	2161	22.88	0.05997	12.6787	3589
22.9	0.08433	12.689	2128	22.9	0.0575	12.689	3455
22.92	0.07901	12.6992	2213	22.92	0.05549	12.6992	3625
22.94	0.07453	12.7094	2153	22.94	0.05389	12.7094	3443
22.96	0.07078	12.7196	2172	22.96	0.05266	12.7196	3630
22.98	0.06766	12.7299	2140	22.98	0.05176	12.7299	3597
23	0.06509	12.7401	2175	23	0.05118	12.7401	3458
23.02	0.063	12.7503	2185	23.02	0.0509	12.7503	3459
23.04	0.06136	12.7606	2112	23.04	0.05091	12.7606	3648
23.06	0.06013	12.7708	1997	23.06	0.05121	12.7708	3441
23.08	0.05929	12.781	2014	23.08	0.0518	12.781	3514
23.1	0.05882	12.7912	2114	23.1	0.05269	12.7912	3465
23.12	0.05871	12.8015	2030	23.12	0.0539	12.8015	3416
23.14	0.05896	12.8117	2065	23.14	0.05545	12.8117	3397
23.16	0.05959	12.8219	2168	23.16	0.05737	12.8219	3401
23.18	0.06061	12.8322	2035	23.18	0.05971	12.8322	3298
23.2	0.06204	12.8424	2079	23.2	0.06251	12.8424	3391
23.22	0.06393	12.8526	2050	23.22	0.06583	12.8526	3322
23.24	0.06632	12.8628	2054	23.24	0.06977	12.8628	3317
23.26	0.06927	12.8731	2008	23.26	0.07441	12.8731	3315
23.28	0.07286	12.8833	2090	23.28	0.0799	12.8833	3319
23.3	0.07721	12.8935	2004	23.3	0.0864	12.8935	3257
23.32	0.08244	12.9038	2021	23.32	0.09411	12.9038	3284
23.34	0.08872	12.914	2025	23.34	0.10332	12.914	3246
23.36	0.09629	12.9242	2050	23.36	0.11439	12.9242	3332
23.38	0.10543	12.9344	2046	23.38	0.1278	12.9344	3187
23.4	0.11654	12.9447	2048	23.4	0.14421	12.9447	3316
23.42	0.13015	12.9549	1999	23.42	0.16451	12.9549	3271
23.44	0.14697	12.9651	2031	23.44	0.18997	12.9651	3166
23.46	0.168	12.9754	1995	23.46	0.22241	12.9754	3196
23.48	0.19469	12.9856	1960	23.48	0.26453	12.9856	3274
23.5	0.22911	12.9958	1947	23.5	0.32046	12.9958	3058
23.52	0.27443	13.006	1971	23.52	0.39708	13.006	3136
23.54	0.3357	13.0163	2058	23.54	0.50231	13.0163	3173
23.56	0.4218	13.0265	2078	23.56	0.67059	13.0265	3158
23.58	0.54688	13.0367	2036	23.58	0.94566	13.0367	3157
23.6	0.75119	13.047	2162	23.6	1.41002	13.047	3183
23.62	1.09383	13.0572	2124	23.62	2.17244	13.0572	3089
23.64	1.66752	13.0674	2137	23.64	3.30387	13.0674	3030
23.66	2.56539	13.0776	2135	23.66	4.58989	13.0776	3020
23.68	3.7458	13.0879	2082	23.68	5.14018	13.0879	3191
23.7	4.66019	13.0981	2142	23.7	4.34065	13.0981	3079
23.72	4.40921	13.1083	2243	23.72	3.03773	13.1083	3121
23.74	3.28101	13.1186	2233	23.74	1.98179	13.1186	3030
23.76	2.1812	13.1288	2192	23.76	1.29073	13.1288	3134
23.78	1.41385	13.139	2216	23.78	0.87444	13.139	3031
23.8	0.93986	13.1492	2348	23.8	0.6272	13.1492	2926
23.82	0.65884	13.1595	2200	23.82	0.47397	13.1595	2981
23.84	0.48862	13.1697	2185	23.84	0.37221	13.1697	3068
23.86	0.37882	13.1799	2244	23.86	0.30034	13.1799	3071
23.88	0.30303	13.1902	2221	23.88	0.24738	13.1902	3034
23.9	0.24803	13.2004	2300	23.9	0.20718	13.2004	3046
23.92	0.20673	13.2106	2404	23.92	0.17598	13.2106	2985
23.94	0.17493	13.2208	2335	23.94	0.15129	13.2208	2969
23.96	0.14996	13.2311	2314	23.96	0.12944	13.2311	2994
23.98	0.12584	13.2413	2320	23.98	0.11331	13.2413	3116
24	0.10976	13.2515	2387	24	0.1	13.2515	2971
24.02	0.09655	13.2618	2343	24.02	0.08888	13.2618	2891
24.04	0.08557	13.272	2351	24.04	0.07952	13.272	2940
24.06	0.07635	13.2822	2482	24.06	0.07155	13.2822	3065
24.08	0.06854	13.2924	2437	24.08	0.06471	13.2924	2938
24.1	0.06186	13.3027	2328	24.1	0.06492	13.3027	2895
24.12	0.06618	13.3129	2415	24.12	0.05995	13.3129	2938
24.14	0.06147	13.3231	2332	24.14	0.05564	13.3231	2940
24.16	0.05741	13.3334	2365	24.16	0.05187	13.3334	2952
24.18	0.05389	13.3436	2300	24.18	0.04857	13.3436	2879
24.2	0.05084	13.3538	2421	24.2	0.04567	13.3538	2806
24.22	0.04818	13.364	2405	24.22	0.04311	13.364	2933
24.24	0.04586	13.3743	2405	24.24	0.04085	13.3743	2840
24.26	0.04384	13.3845	2335	24.26	0.03885	13.3845	2774
24.28	0.04208	13.3947	2361	24.28	0.03707	13.3947	2902
24.3	0.04055	13.405	2416	24.3	0.0355	13.405	2886
24.32	0.03922	13.4152	2409	24.32	0.03411	13.4152	2933
24.34	0.03808	13.4254	2499	24.34	0.03288	13.4254	2860
24.36	0.03709	13.4356	2285	24.36	0.03179	13.4356	2810
24.38	0.03626	13.4459	2368	24.38	0.03083	13.4459	2897
24.4	0.03556	13.4561	2433	24.4	0.03	13.4561	2891
24.42	0.03499	13.4663	2383	24.42	0.02927	13.4663	2818
24.44	0.30088	13.4766	2314	24.44	0.29197	13.4766	2734
24.46	0.30806	13.4868	2432	24.46	0.29937	13.4868	2766
24.48	0.31694	13.497	2250	24.48	0.30672	13.497	2727
24.5	0.32503	13.5072	2321	24.5	0.31449	13.5072	2726
24.52	0.33357	13.5175	2275	24.52	0.3227	13.5175	2741
24.54	0.3426	13.5277	2253	24.54	0.33137	13.5277	2820
24.56	0.35213	13.5379	2277	24.56	0.34052	13.5379	2738
24.58	0.36218	13.5482	2218	24.58	0.35018	13.5482	2720
24.6	0.37278	13.5584	2260	24.6	0.36036	13.5584	2782
24.62	0.38397	13.5686	2270	24.62	0.3711	13.5686	2806
24.64	0.39577	13.5788	2219	24.64	0.38244	13.5788	2682
24.66	0.40823	13.5891	2235	24.66	0.3944	13.5891	2732
24.68	0.42138	13.5993	2235	24.68	0.40702	13.5993	2798
24.7	0.43527	13.6095	2188	24.7	0.42036	13.6095	2804
24.72	0.44995	13.6198	2177	24.72	0.43444	13.6198	2765
24.74	0.46547	13.63	2237	24.74	0.44934	13.63	2734
24.76	0.4819	13.6402	2208	24.76	0.46509	13.6402	2782
24.78	0.49929	13.6504	2142	24.78	0.70084	13.6504	2698
24.8	0.74737	13.6607	2213	24.8	0.72465	13.6607	2756
24.82	0.77343	13.6709	2163	24.82	0.7498	13.6709	2637
24.84	0.80098	13.6811	2127	24.84	0.77637	13.6811	2751
24.86	0.83013	13.6914	2172	24.86	0.80448	13.6914	2679
24.88	0.86102	13.7016	2110	24.88	0.83426	13.7016	2716
24.9	0.89377	13.7118	2167	24.9	0.86582	13.7118	2729
24.92	0.92854	13.722	2132	24.92	0.89933	13.722	2736
24.94	0.96551	13.7323	2174	24.94	0.93494	13.7323	2715
24.96	1.00488	13.7425	2135	24.96	0.97284	13.7425	2640
24.98	1.04684	13.7527	2173	24.98	1.01323	13.7527	2697
25	1.09165	13.763	2043	25	1.05634	13.763	2721
25.02	1.13958	13.7732	2034	25.02	1.10244	13.7732	2714
25.04	1.19093	13.7834	2050	25.04	1.1518	13.7834	2624
25.06	1.24606	13.7936	2074	25.06	1.20476	13.7936	2667
25.08	1.30535	13.8039	1934	25.08	1.26171	13.8039	2681
25.1	1.36927	13.8141	1979	25.1	1.32306	13.8141	2780
25.12	1.43833	13.8243	2018	25.12	1.38931	13.8243	2607
25.14	1.51314	13.8346	2082	25.14	1.45821	13.8346	2675
25.16	1.5944	13.8448	1957	25.16	1.53628	13.8448	2675
25.18	1.67846	13.855	1927	25.18	1.62128	13.855	2651
25.2	1.77821	13.8652	2016	25.2	1.71414	13.8652	2644
25.22	1.88462	13.8755	1974	25.22	1.81597	13.8755	2632
25.24	2.00184	13.8857	1949	25.24	1.92814	13.8857	2677
25.26	2.13159	13.8959	1942	25.26	2.05228	13.8959	2587
25.28	2.27598	13.9062	2033	25.28	2.19048	13.9062	2613
25.3	2.43765	13.9164	1950	25.3	2.34535	13.9164	2572
25.32	2.61997	13.9266	1874	25.32	2.52032	13.9266	2647
25.34	2.82737	13.9368	1853	25.34	2.71993	13.9368	2597
25.36	3.0657	13.9471	1915	25.36	2.95049	13.9471	2669
25.38	3.34309	13.9573	1926	25.38	3.22122	13.9573	2594
25.4	3.67119	13.9675	1852	25.4	3.54692	13.9675	2565
25.42	4.06805	13.9778	1911	25.42	3.954	13.9778	2555
25.44	4.56465	13.988	1825	25.44	4.49215	13.988	2573
25.46	5.21915	13.9982	1870	25.46	5.33649	13.9982	2593
25.48	6.22861	14.0084	1849	25.48	6.44345	14.0084	2684
25.5	7.59802	14.0187	1858	25.5	8.02838	14.0187	2542
25.52	9.64418	14.0289	1951	25.52	10.0431	14.0289	2635
25.54	12.5074	14.0391	1874	25.54	11.7709	14.0391	2587
25.56	15.7017	14.0494	1867	25.56	12.0573	14.0494	2600
25.58	17.3843	14.0596	1828	25.58	11.3281	14.0596	2515
25.6	16.5376	14.0698	1788	25.6	10.7987	14.0698	2637
25.62	15.0183	14.08	1868	25.62	10.9032	14.08	2550
25.64	14.297	14.0903	1817	25.64	11.65	14.0903	2500
25.66	14.6448	14.1005	1791	25.66	12.9961	14.1005	2544
25.68	15.9975	14.1107	1810	25.68	14.9644	14.1107	2540
25.7	18.3365	14.121	1850	25.7	17.6874	14.121	2619
25.72	21.8237	14.1312	1765	25.72	21.4532	14.1312	2490
25.74	26.9227	14.1414	1880	25.74	26.8223	14.1414	2609
25.76	34.6541	14.1516	1827	25.76	34.9189	14.1516	2550
25.78	47.0986	14.1619	1786	25.78	47.9681	14.1619	2502
25.8	68.0058	14.1721	1800	25.8	69.8849	14.1721	2505
25.82	102.812	14.1823	1788	25.82	106.198	14.1823	2537
25.84	156.603	14.1926	1775	25.84	161.394	14.1926	2644
25.86	224.989	14.2028	1732	25.86	228.983	14.2028	2552
25.88	272.354	14.213	1795	25.88	269.44	14.213	2552
25.9	250.645	14.2232	1774	25.9	240.107	14.2232	2514
25.92	185.22	14.2335	1728	25.92	174.066	14.2335	2407
25.94	125.07	14.2437	1781	25.94	116.609	14.2437	2540
25.96	83.9531	14.2539	1779	25.96	78.3273	14.2539	2466
25.98	59.0348	14.2642	1745	25.98	55.5029	14.2642	2546
26	44.8131	14.2744	1843	26	42.5883	14.2744	2476
26.02	36.9005	14.2846	1718	26.02	35.4425	14.2846	2630
26.04	32.7014	14.2948	1792	26.04	31.71	14.2948	2530
26.06	30.9784	14.3051	1738	26.06	30.3089	14.3051	2599
26.08	31.3123	14.3153	1729	26.08	30.9152	14.3153	2511
26.1	33.8598	14.3255	1816	26.1	33.7673	14.3255	2476
26.12	39.4681	14.3358	1708	26.12	39.8256	14.3358	2477
26.14	50.0953	14.346	1736	26.14	51.2144	14.346	2407
26.16	69.2559	14.3562	1690	26.16	71.6066	14.3562	2414
26.18	101.73	14.3664	1697	26.18	105.726	14.3664	2490
26.2	150.897	14.3767	1709	26.2	156.065	14.3767	2496
26.22	208.278	14.3869	1764	26.22	210.755	14.3869	2588
26.24	235.372	14.3971	1745	26.24	228.407	14.3971	2528
26.26	201.708	14.4074	1644	26.26	188.423	14.4074	2403
26.28	143.012	14.4176	1757	26.28	131.293	14.4176	2415
26.3	94.5526	14.4278	1750	26.3	86.5079	14.4278	2418
26.32	62.5732	14.438	1761	26.32	57.5106	14.438	2586
26.34	43.2069	14.4483	1791	26.34	40.0684	14.4483	2573
26.36	31.6685	14.4585	1746	26.36	29.6459	14.4585	2502
26.38	24.5095	14.4687	1662	26.38	23.1172	14.4687	2428
26.4	19.7567	14.479	1774	26.4	18.7393	14.479	2524
26.42	16.4068	14.4892	1786	26.42	15.6329	14.4892	2432
26.44	13.9502	14.4994	1785	26.44	13.348	14.4994	2487
26.46	12.1055	14.5096	1710	26.46	11.6335	14.5096	2448
26.48	10.7028	14.5199	1692	26.48	10.339	14.5199	2488
26.5	9.63554	14.5301	1741	26.5	9.37622	14.5301	2451
26.52	8.84061	14.5403	1724	26.52	8.71142	14.5403	2449
26.54	8.29098	14.5506	1720	26.54	8.32335	14.5506	2415
26.56	7.9979	14.5608	1762	26.56	8.23192	14.5608	2587
26.58	7.98894	14.571	1841	26.58	8.4051	14.571	2490
26.6	8.29579	14.5812	1792	26.6	8.59561	14.5812	2516
26.62	8.81546	14.5915	1813	26.62	8.35921	14.5915	2438
26.64	9.08429	14.6017	1742	26.64	7.77256	14.6017	2435
26.66	8.70262	14.6119	1782	26.66	7.2768	14.6119	2489
26.68	8.09699	14.6222	1763	26.68	7.04923	14.6222	2459
26.7	7.7354	14.6324	1759	26.7	7.09754	14.6324	2436
26.72	7.73358	14.6426	1763	26.72	7.40702	14.6426	2494
26.74	8.09165	14.6528	1839	26.74	7.98936	14.6528	2477
26.76	8.82419	14.6631	1809	26.76	8.90365	14.6631	2487
26.78	10.0141	14.6733	1810	26.78	10.2829	14.6733	2411
26.8	11.8725	14.6835	1871	26.8	12.3998	14.6835	2437
26.82	14.8586	14.6938	1837	26.82	15.8833	14.6938	2443
26.84	19.9507	14.704	1932	26.84	21.642	14.704	2449
26.86	28.5194	14.7142	1903	26.86	31.4176	14.7142	2409
26.88	42.566	14.7244	1865	26.88	47.1407	14.7244	2419
26.9	63.1167	14.7347	1830	26.9	69.1415	14.7347	2477
26.92	85.4062	14.7449	1826	26.92	89.9978	14.7449	2417
26.94	92.751	14.7551	1865	26.94	91.5827	14.7551	2401
26.96	76.8253	14.7654	1850	26.96	72.0792	14.7654	2438
26.98	53.9654	14.7756	1935	26.98	49.6045	14.7756	2443
27	36.094	14.7858	1862	27	33.119	14.7858	2438
27.02	24.6176	14.796	1884	27.02	22.7915	14.796	2439
27.04	17.8331	14.8063	1885	27.04	16.7584	14.8063	2373
27.06	13.9487	14.8165	1930	27.06	13.2924	14.8165	2489
27.08	11.7184	14.8267	1983	27.08	11.2912	14.8267	2370
27.1	10.4779	14.837	1995	27.1	10.1874	14.837	2476
27.12	9.93682	14.8472	1937	27.12	9.74612	14.8472	2431
27.14	10.031	14.8574	1964	27.14	9.94072	14.8574	2460
27.16	10.8915	14.8676	2019	27.16	10.9441	14.8676	2434
27.18	12.9103	14.8779	2053	27.18	13.2016	14.8779	2406
27.2	16.821	14.8881	2028	27.2	17.4863	14.8881	2447
27.22	23.622	14.8983	2063	27.22	24.7414	14.8983	2426
27.24	33.9757	14.9086	2023	27.24	35.2448	14.9086	2401
27.26	45.8967	14.9188	2043	27.26	45.7352	14.9188	2440
27.28	51.0243	14.929	2057	27.28	47.2894	14.929	2521
27.3	43.4059	14.9392	2076	27.3	37.8705	14.9392	2495
27.32	30.9377	14.9495	2065	27.32	26.3565	14.9495	2418
27.34	20.7851	14.9597	2149	27.34	17.4479	14.9597	2457
27.36	13.8482	14.9699	2127	27.36	11.9271	14.9699	2484
27.38	9.79693	14.9802	2182	27.38	8.60637	14.9802	2406
27.4	7.36466	14.9904	2221	27.4	6.59861	14.9904	2476
27.42	5.83917	15.0006	2149	27.42	5.31564	15.0006	2427
27.44	4.81267	15.0108	2270	27.44	4.43676	15.0108	2469
27.46	4.07859	15.0211	2296	27.46	3.8006	15.0211	2476
27.48	3.53953	15.0313	2258	27.48	3.32916	15.0313	2490
27.5	3.12027	15.0415	2389	27.5	2.96218	15.0415	2431
27.52	2.79239	15.0518	2397	27.52	2.67516	15.0518	2495
27.54	2.53199	15.062	2315	27.54	2.44794	15.062	2397
27.56	2.32276	15.0722	2308	27.56	2.26676	15.0722	2548
27.58	2.15334	15.0824	2402	27.58	2.12201	15.0824	2487
27.6	2.0156	15.0927	2443	27.6	2.00692	15.0927	2382
27.62	1.9037	15.1029	2424	27.62	1.91673	15.1029	2364
27.64	1.8134	15.1131	2494	27.64	1.84814	15.1131	2415
27.66	1.74163	15.1234	2527	27.66	1.79901	15.1234	2495
27.68	1.68622	15.1336	2550	27.68	1.7682	15.1336	2466
27.7	1.42296	15.1438	2555	27.7	1.53885	15.1438	2418
27.72	1.4025	15.154	2668	27.72	1.55062	15.154	2430
27.74	1.39562	15.1643	2528	27.74	1.58271	15.1643	2523
27.76	1.40267	15.1745	2759	27.76	1.63843	15.1745	2476
27.78	1.4247	15.1847	2715	27.78	1.72328	15.1847	2507
27.8	1.46364	15.195	2680	27.8	1.84644	15.195	2493
27.82	1.52273	15.2052	2786	27.82	2.02418	15.2052	2471
27.84	1.60739	15.2154	2740	27.84	2.28792	15.2154	2509
27.86	1.72727	15.2256	2856	27.86	2.69968	15.2256	2493
27.88	1.90087	15.2359	2732	27.88	3.37118	15.2359	2491
27.9	2.16345	15.2461	2823	27.9	4.46707	15.2461	2476
27.92	2.57477	15.2563	2843	27.92	6.14917	15.2563	2501
27.94	3.21512	15.2666	2873	27.94	8.32976	15.2666	2473
27.96	4.14383	15.2768	2927	27.96	10.0164	15.2768	2465
27.98	5.23533	15.287	2888	27.98	9.68545	15.287	2474
28	5.89164	15.2972	2827	28	7.94426	15.2972	2476
28.02	5.63898	15.3075	2906	28.02	6.35435	15.3075	2432
28.04	5.05647	15.3177	2917	28.04	5.42432	15.3177	2483
28.06	4.72879	15.3279	3029	28.06	5.1046	15.3279	2469
28.08	4.79187	15.3382	2975	28.08	5.26292	15.3382	2536
28.1	5.23651	15.3484	3009	28.1	5.82228	15.3484	2475
28.12	6.08108	15.3586	3074	28.12	6.81162	15.3586	2416
28.14	7.4269	15.3688	3000	28.14	8.39159	15.3688	2523
28.16	9.55457	15.3791	3119	28.16	10.9454	15.3791	2532
28.18	13.0621	15.3893	3051	28.18	15.2472	15.3893	2472
28.2	19.0245	15.3995	3138	28.2	22.5771	15.3995	2427
28.22	28.9607	15.4098	3065	28.22	34.5242	15.4098	2447
28.24	44.1587	15.42	3193	28.24	51.7819	15.42	2453
28.26	62.8874	15.4302	3083	28.26	69.8157	15.4302	2502
28.28	74.2877	15.4404	3167	28.28	74.4284	15.4404	2484
28.3	66.2475	15.4507	3181	28.3	60.3041	15.4507	2477
28.32	47.7094	15.4609	3112	28.32	41.4929	15.4609	2560
28.34	31.4399	15.4711	3181	28.34	27.0507	15.4711	2503
28.36	20.4835	15.4814	3171	28.36	17.7854	15.4814	2523
28.38	13.8101	15.4916	3237	28.38	12.24	15.4916	2463
28.4	9.76694	15.5018	3321	28.4	8.93123	15.5018	2553
28.42	7.35803	15.512	3286	28.42	6.78002	15.512	2478
28.44	5.77483	15.5223	3239	28.44	5.39619	15.5223	2498
28.46	4.68105	15.5325	3340	28.46	4.40449	15.5325	2463
28.48	3.87511	15.5427	3265	28.48	3.67028	15.5427	2559
28.5	3.26883	15.553	3273	28.5	3.11196	15.553	2551
28.52	2.80274	15.5632	3297	28.52	2.67873	15.5632	2548
28.54	2.4384	15.5734	3485	28.54	2.33712	15.5734	2451
28.56	2.1499	15.5836	3486	28.56	2.06431	15.5836	2560
28.58	1.91939	15.5939	3342	28.58	1.84439	15.5939	2594
28.6	1.73437	15.6041	3485	28.6	1.66613	15.6041	2559
28.62	1.58601	15.6143	3509	28.62	1.52151	15.6143	2480
28.64	1.46818	15.6246	3556	28.64	1.40489	15.6246	2538
28.66	1.37676	15.6348	3668	28.66	1.31242	15.6348	2427
28.68	1.3093	15.645	3542	28.68	1.24173	15.645	2560
28.7	1.26493	15.6552	3674	28.7	1.19188	15.6552	2512
28.72	1.24444	15.6655	3697	28.72	1.2014	15.6655	2504
28.74	1.2038	15.6757	3718	28.74	1.19778	15.6757	2610
28.76	1.28271	15.6859	3816	28.76	1.18074	15.6859	2476
28.78	1.36828	15.6962	3799	28.78	1.24767	15.6962	2552
28.8	1.52091	15.7064	3842	28.8	1.37734	15.7064	2628
28.82	1.78731	15.7166	3874	28.82	1.61567	15.7166	2572
28.84	2.25741	15.7268	3836	28.84	2.04604	15.7268	2508
28.86	3.07778	15.7371	4003	28.86	2.79043	15.7371	2465
28.88	4.42635	15.7473	3834	28.88	3.96436	15.7473	2603
28.9	6.36708	15.7575	3934	28.9	5.48138	15.7575	2550
28.92	8.33959	15.7678	4087	28.92	6.55657	15.7678	2516
28.94	8.72327	15.778	4172	28.94	6.07594	15.778	2516
28.96	7.05448	15.7882	4208	28.96	4.56536	15.7882	2679
28.98	4.94458	15.7984	4109	28.98	3.1582	15.7984	2677
29	3.34596	15.8087	4004	29	2.18835	15.8087	2659
29.02	2.32329	15.8189	4234	29.02	1.5898	15.8189	2517
29.04	1.70959	15.8291	4228	29.04	1.23237	15.8291	2637
29.06	1.34068	15.8394	4278	29.06	1.01294	15.8394	2526
29.08	1.10694	15.8496	4329	29.08	0.86936	15.8496	2609
29.1	0.94834	15.8598	4273	29.1	0.7693	15.8598	2548
29.12	0.8347	15.87	4136	29.12	0.69653	15.87	2508
29.14	0.75037	15.8803	4111	29.14	0.64231	15.8803	2557
29.16	0.68643	15.8905	4260	29.16	0.60142	15.8905	2588
29.18	0.63729	15.9007	4263	29.18	0.57056	15.9007	2532
29.2	0.59926	15.911	4215	29.2	0.5475	15.911	2642
29.22	0.56985	15.9212	4155	29.22	0.53078	15.9212	2571
29.24	0.54729	15.9314	4287	29.24	0.51941	15.9314	2587
29.26	0.53038	15.9416	4156	29.26	0.51275	15.9416	2679
29.28	0.51825	15.9519	4189	29.28	0.51043	15.9519	2587
29.3	0.51029	15.9621	4148	29.3	0.51231	15.9621	2617
29.32	0.5061	15.9723	4045	29.32	0.51846	15.9723	2549
29.34	0.50542	15.9826	4052	29.34	0.52919	15.9826	2611
29.36	0.50814	15.9928	3987	29.36	0.54506	15.9928	2620
29.38	0.51427	16.003	3951	29.38	0.56876	16.003	2611
29.4	0.5281	16.0132	3882	29.4	0.59837	16.0132	2565
29.42	0.54165	16.0235	3847	29.42	0.63806	16.0235	2579
29.44	0.55941	16.0337	3696	29.44	0.68444	16.0337	2680
29.46	0.57855	16.0439	3799	29.46	0.76173	16.0439	2618
29.48	0.60734	16.0542	3772	29.48	0.8784	16.0542	2584
29.5	0.64412	16.0644	3679	29.5	1.06315	16.0644	2601
29.52	0.69238	16.0746	3698	29.52	1.3561	16.0746	2676
29.54	0.75773	16.0848	3705	29.54	1.79106	16.0848	2592
29.56	0.84748	16.0951	3560	29.56	2.32236	16.0951	2561
29.58	0.967	16.1053	3526	29.58	2.66789	16.1053	2715
29.6	1.10546	16.1155	3509	29.6	2.52386	16.1155	2568
29.62	1.21472	16.1258	3261	29.62	2.13156	16.1258	2610
29.64	1.26639	16.136	3372	29.64	1.82047	16.136	2642
29.66	1.31744	16.1462	3333	29.66	1.67806	16.1462	2633
29.68	1.41114	16.1564	3341	29.68	1.67501	16.1564	2614
29.7	1.5673	16.1667	3271	29.7	1.79083	16.1667	2571
29.72	1.79815	16.1769	3320	29.72	2.01805	16.1769	2633
29.74	2.05512	16.1871	3247	29.74	2.30752	16.1871	2540
29.76	2.53332	16.1974	3087	29.76	2.87428	16.1974	2645
29.78	3.25978	16.2076	3111	29.78	3.79182	16.2076	2623
29.8	4.42225	16.2178	3120	29.8	5.32265	16.2178	2636
29.82	6.31883	16.228	3098	29.82	7.83783	16.228	2657
29.84	9.3097	16.2383	2958	29.84	11.6463	16.2383	2673
29.86	13.4983	16.2485	3053	29.86	16.3067	16.2485	2606
29.88	17.7679	16.2587	2984	29.88	19.4597	16.2587	2665
29.9	19.9379	16.269	3029	29.9	18.4991	16.269	2543
29.92	19.8257	16.2792	2904	29.92	14.4333	16.2792	2642
29.94	17.4722	16.2894	2963	29.94	10.2756	16.2894	2682
29.96	13.3933	16.2996	2842	29.96	7.38721	16.2996	2511
29.98	9.7138	16.3099	2935	29.98	5.72751	16.3099	2685
30	7.30893	16.3201	2762	30	4.94382	16.3201	2643
30.02	6.0309	16.3303	2761	30.02	4.75243	16.3303	2661
30.04	5.57696	16.3406	2756	30.04	5.02191	16.3406	2527
30.06	5.76443	16.3508	2829	30.06	5.78551	16.3508	2603
30.08	6.61104	16.361	2817	30.08	7.27308	16.361	2661
30.1	8.39167	16.3712	2789	30.1	9.97571	16.3712	2713
30.12	11.681	16.3815	2735	30.12	14.6534	16.3815	2548
30.14	17.2719	16.3917	2709	30.14	22.0779	16.3917	2652
30.16	25.6756	16.4019	2635	30.16	31.9014	16.4019	2601
30.18	35.2396	16.4122	2706	30.18	39.5372	16.4122	2640
30.2	39.2256	16.4224	2627	30.2	37.4211	16.4224	2559
30.22	33.084	16.4326	2668	30.22	27.9209	16.4326	2718
30.24	23.229	16.4428	2544	30.24	18.6455	16.4428	2569
30.26	15.2618	16.4531	2633	30.26	12.1643	16.4531	2672
30.28	10.0447	16.4633	2582	30.28	8.15326	16.4633	2623
30.3	6.89439	16.4735	2521	30.3	5.76884	16.4735	2530
30.32	5.01552	16.4838	2503	30.32	4.31989	16.4838	2606
30.34	3.84481	16.494	2529	30.34	3.38198	16.494	2656
30.36	3.06311	16.5042	2498	30.36	2.7326	16.5042	2657
30.38	2.50855	16.5144	2514	30.38	2.26004	16.5144	2688
30.4	2.09844	16.5247	2528	30.4	1.89873	16.5247	2630
30.42	1.7787	16.5349	2433	30.42	1.62498	16.5349	2553
30.44	1.53676	16.5451	2475	30.44	1.41011	16.5451	2597
30.46	1.34589	16.5554	2484	30.46	1.23891	16.5554	2667
30.48	1.19344	16.5656	2397	30.48	1.10083	16.5656	2651
30.5	1.07061	16.5758	2427	30.5	0.98848	16.5758	2632
30.52	0.97118	16.586	2483	30.52	0.89656	16.586	2635
30.54	0.90638	16.5963	2449	30.54	0.83423	16.5963	2646
30.56	0.84229	16.6065	2445	30.56	0.7732	16.6065	2532
30.58	0.79205	16.6167	2371	30.58	0.72423	16.6167	2637
30.6	0.7544	16.627	2396	30.6	0.68618	16.627	2482
30.62	0.72885	16.6372	2270	30.62	0.6586	16.6372	2628
30.64	0.71576	16.6474	2341	30.64	0.64182	16.6474	2568
30.66	0.71651	16.6576	2312	30.66	0.63733	16.6576	2487
30.68	0.73395	16.6679	2333	30.68	0.64864	16.6679	2560
30.7	0.77353	16.6781	2331	30.7	0.68353	16.6781	2576
30.72	0.84598	16.6883	2368	30.72	0.75768	16.6883	2558
30.74	0.97319	16.6986	2253	30.74	0.89838	16.6986	2624
30.76	1.19783	16.7088	2260	30.76	1.14243	16.7088	2645
30.78	1.59145	16.719	2252	30.78	1.51593	16.719	2532
30.8	2.24561	16.7292	2164	30.8	1.95495	16.7292	2544
30.82	3.21063	16.7395	2329	30.82	2.16769	16.7395	2578
30.84	4.26698	16.7497	2264	30.84	1.92401	16.7497	2636
30.86	4.62889	16.7599	2273	30.86	1.50367	16.7599	2635
30.88	3.88524	16.7702	2198	30.88	1.16248	16.7702	2510
30.9	2.80736	16.7804	2279	30.9	0.95727	16.7804	2571
30.92	1.96449	16.7906	2129	30.92	0.86288	16.7906	2611
30.94	1.43229	16.8008	2265	30.94	0.84994	16.8008	2558
30.96	1.13436	16.8111	2160	30.96	0.90472	16.8111	2551
30.98	0.99093	16.8213	2151	30.98	1.03674	16.8213	2539
31	0.95623	16.8315	2124	31	1.28672	16.8315	2529
31.02	1.02452	16.8418	2178	31.02	1.73606	16.8418	2724
31.04	1.22506	16.852	2043	31.04	2.50081	16.852	2564
31.06	1.60742	16.8622	2167	31.06	3.6855	16.8622	2586
31.08	2.19547	16.8724	2125	31.08	5.15234	16.8724	2528
31.1	2.83512	16.8827	2113	31.1	6.04675	16.8827	2574
31.12	3.01448	16.8929	2102	31.12	5.41098	16.8929	2512
31.14	2.50242	16.9031	2191	31.14	3.94299	16.9031	2537
31.16	1.79649	16.9134	2087	31.16	2.65312	16.9134	2472
31.18	1.24668	16.9236	2149	31.18	1.78325	16.9236	2534
31.2	0.88998	16.9338	2091	31.2	1.25239	16.9338	2620
31.22	0.67385	16.944	2092	31.22	0.93697	16.944	2579
31.24	0.54318	16.9543	2147	31.24	0.74336	16.9543	2544
31.26	0.4602	16.9645	1979	31.26	0.61644	16.9645	2523
31.28	0.4039	16.9747	1976	31.28	0.52791	16.9747	2475
31.3	0.36365	16.985	1975	31.3	0.46346	16.985	2572
31.32	0.33397	16.9952	1979	31.32	0.41529	16.9952	2413
31.34	0.31174	17.0054	1904	31.34	0.3692	17.0054	2492
31.36	0.28393	17.0156	2029	31.36	0.33224	17.0156	2578
31.38	0.27177	17.0259	1965	31.38	0.31117	17.0259	2519
31.4	0.263	17.0361	2082	31.4	0.29519	17.0361	2518
31.42	0.24664	17.0463	1994	31.42	0.28331	17.0463	2424
31.44	0.24341	17.0566	2058	31.44	0.27486	17.0566	2612
31.46	0.24236	17.0668	2075	31.46	0.26938	17.0668	2515
31.48	0.24334	17.077	2006	31.48	0.26654	17.077	2438
31.5	0.24629	17.0872	1985	31.5	0.26615	17.0872	2576
31.52	0.25123	17.0975	1888	31.52	0.26813	17.0975	2475
31.54	0.25822	17.1077	1923	31.54	0.27247	17.1077	2509
31.56	0.26743	17.1179	1978	31.56	0.27925	17.1179	2433
31.58	0.27907	17.1282	1942	31.58	0.28866	17.1282	2496
31.6	0.29346	17.1384	1959	31.6	0.30095	17.1384	2543
31.62	0.31103	17.1486	1864	31.62	0.31651	17.1486	2524
31.64	0.33233	17.1588	1938	31.64	0.33589	17.1588	2575
31.66	0.32076	17.1691	1938	31.66	0.32216	17.1691	2496
31.68	0.35296	17.1793	1953	31.68	0.35255	17.1793	2547
31.7	0.39185	17.1895	1944	31.7	0.38971	17.1895	2477
31.72	0.43917	17.1998	1981	31.72	0.43544	17.1998	2482
31.74	0.49732	17.21	1962	31.74	0.49222	17.21	2496
31.76	0.56959	17.2202	1876	31.76	0.56358	17.2202	2481
31.78	0.6607	17.2304	1913	31.78	0.65459	17.2304	2419
31.8	0.77746	17.2407	1895	31.8	0.77282	17.2407	2492
31.82	0.93016	17.2509	1819	31.82	0.93005	17.2509	2433
31.84	1.13505	17.2611	1878	31.84	1.14608	17.2611	2519
31.86	1.42019	17.2714	1915	31.86	1.45788	17.2714	2507
31.88	1.83918	17.2816	1925	31.88	1.939	17.2816	2484
31.9	2.49891	17.2918	1819	31.9	2.73011	17.2918	2413
31.92	3.59813	17.302	1850	31.92	4.06137	17.302	2515
31.94	5.44452	17.3123	1830	31.94	6.21623	17.3123	2439
31.96	8.37617	17.3225	1882	31.96	9.31323	17.3225	2404
31.98	12.3808	17.3327	1871	31.98	12.5277	17.3327	2495
32	15.9139	17.343	1906	32	13.3209	17.343	2568
32.02	15.7416	17.3532	1768	32.02	10.8056	17.3532	2378
32.04	12.0726	17.3634	1827	32.04	7.49672	17.3634	2391
32.06	8.1407	17.3736	1806	32.06	4.97898	17.3736	2504
32.08	5.31774	17.3839	1805	32.08	3.38708	17.3839	2530
32.1	3.56031	17.3941	1809	32.1	2.46374	17.3941	2495
32.12	2.52647	17.4043	1770	32.12	1.95112	17.4043	2450
32.14	1.91759	17.4146	1828	32.14	1.67992	17.4146	2518
32.16	1.54553	17.4248	1807	32.16	1.56629	17.4248	2411
32.18	1.31244	17.435	1785	32.18	1.58763	17.435	2423
32.2	1.17374	17.4452	1841	32.2	1.77107	17.4452	2425
32.22	1.11477	17.4555	1791	32.22	2.19707	17.4555	2421
32.24	1.14381	17.4657	1785	32.24	2.99631	17.4657	2371
32.26	1.29392	17.4759	1789	32.26	4.29975	17.4759	2443
32.28	1.62145	17.4862	1728	32.28	6.01688	17.4862	2446
32.3	2.17956	17.4964	1743	32.3	7.28474	17.4964	2339
32.32	2.91583	17.5066	1763	32.32	6.79275	17.5066	2525
32.34	3.43378	17.5168	1717	32.34	5.07035	17.5168	2475
32.36	3.16567	17.5271	1766	32.36	3.43989	17.5271	2394
32.38	2.38661	17.5373	1714	32.38	2.3137	17.5373	2392
32.4	1.6695	17.5475	1781	32.4	1.62372	17.5475	2458
32.42	1.18118	17.5578	1777	32.42	1.22185	17.5578	2466
32.44	0.8889	17.568	1701	32.44	0.99109	17.568	2324
32.46	0.73012	17.5782	1694	32.46	0.86505	17.5782	2324
32.48	0.66029	17.5884	1720	32.48	0.81867	17.5884	2354
32.5	0.66285	17.5987	1707	32.5	0.8548	17.5987	2308
32.52	0.74565	17.6089	1797	32.52	0.99166	17.6089	2423
32.54	0.92957	17.6191	1698	32.54	1.24214	17.6191	2419
32.56	1.21944	17.6294	1626	32.56	1.52792	17.6294	2403
32.58	1.51362	17.6396	1733	32.58	1.61831	17.6396	2410
32.6	1.55132	17.6498	1687	32.6	1.36477	17.6498	2342
32.62	1.25601	17.66	1714	32.62	0.99999	17.66	2407
32.64	0.89735	17.6703	1616	32.64	0.70879	17.6703	2424
32.66	0.62617	17.6805	1660	32.66	0.51554	17.6805	2369
32.68	0.45071	17.6907	1673	32.68	0.39508	17.6907	2357
32.7	0.34297	17.701	1658	32.7	0.31956	17.701	2412
32.72	0.27591	17.7112	1589	32.72	0.26951	17.7112	2338
32.74	0.23156	17.7214	1625	32.74	0.23391	17.7214	2307
32.76	0.20008	17.7316	1619	32.76	0.20713	17.7316	2364
32.78	0.17647	17.7419	1553	32.78	0.18621	17.7419	2357
32.8	0.1581	17.7521	1589	32.8	0.17152	17.7521	2417
32.82	0.14479	17.7623	1613	32.82	0.1652	17.7623	2345
32.84	0.1329	17.7726	1595	32.84	0.15417	17.7726	2359
32.86	0.12934	17.7828	1679	32.86	0.14503	17.7828	2329
32.88	0.12132	17.793	1557	32.88	0.13741	17.793	2400
32.9	0.11461	17.8032	1595	32.9	0.13105	17.8032	2430
32.92	0.10895	17.8135	1526	32.92	0.12576	17.8135	2343
32.94	0.10419	17.8237	1566	32.94	0.1214	17.8237	2408
32.96	0.10019	17.8339	1525	32.96	0.11787	17.8339	2373
32.98	0.09684	17.8442	1553	32.98	0.11509	17.8442	2374
33	0.09408	17.8544	1583	33	0.11301	17.8544	2302
33.02	0.09185	17.8646	1618	33.02	0.11161	17.8646	2286
33.04	0.09012	17.8748	1542	33.04	0.11088	17.8748	2322
33.06	0.08886	17.8851	1588	33.06	0.11083	17.8851	2364
33.08	0.08807	17.8953	1512	33.08	0.11244	17.8953	2375
33.1	0.08974	17.9055	1436	33.1	0.11391	17.9055	2310
33.12	0.08996	17.9158	1477	33.12	0.11625	17.9158	2300
33.14	0.09071	17.926	1475	33.14	0.1196	17.926	2348
33.16	0.09203	17.9362	1540	33.16	0.12413	17.9362	2417
33.18	0.09401	17.9464	1518	33.18	0.13009	17.9464	2353
33.2	0.09675	17.9567	1565	33.2	0.13787	17.9567	2411
33.22	0.10042	17.9669	1516	33.22	0.14796	17.9669	2371
33.24	0.10523	17.9771	1435	33.24	0.16113	17.9771	2373
33.26	0.11149	17.9874	1457	33.26	0.17849	17.9874	2371
33.28	0.11967	17.9976	1484	33.28	0.20182	17.9976	2342
33.3	0.13044	18.0078	1506	33.3	0.23411	18.0078	2333
33.32	0.14487	18.018	1511	33.32	0.28102	18.018	2354
33.34	0.16477	18.0283	1496	33.34	0.35381	18.0283	2279
33.36	0.19355	18.0385	1421	33.36	0.47374	18.0385	2381
33.38	0.23798	18.0487	1443	33.38	0.67462	18.0487	2285
33.4	0.31085	18.059	1410	33.4	0.99601	18.059	2311
33.42	0.4327	18.0692	1479	33.42	1.44657	18.0692	2378
33.44	0.62782	18.0794	1523	33.44	1.88151	18.0794	2305
33.46	0.90274	18.0896	1477	33.46	1.92047	18.0896	2385
33.48	1.173	18.0999	1520	33.48	1.53759	18.0999	2342
33.5	1.19948	18.1101	1460	33.5	1.08754	18.1101	2345
33.52	0.97084	18.1203	1404	33.52	0.75989	18.1203	2359
33.54	0.69543	18.1306	1461	33.54	0.56146	18.1306	2301
33.56	0.49406	18.1408	1456	33.56	0.45588	18.1408	2324
33.58	0.37279	18.151	1473	33.58	0.41087	18.151	2338
33.6	0.30999	18.1612	1496	33.6	0.40975	18.1612	2306
33.62	0.28673	18.1715	1436	33.62	0.45263	18.1715	2277
33.64	0.29436	18.1817	1486	33.64	0.55578	18.1817	2302
33.66	0.3344	18.1919	1468	33.66	0.73878	18.1919	2318
33.68	0.42035	18.2022	1462	33.68	1.01397	18.2022	2286
33.7	0.54244	18.2124	1448	33.7	1.31045	18.2124	2292
33.72	0.67006	18.2226	1455	33.72	1.39849	18.2226	2319
33.74	0.70058	18.2328	1400	33.74	1.18046	18.2328	2292
33.76	0.60533	18.2431	1416	33.76	0.88254	18.2431	2256
33.78	0.48624	18.2533	1452	33.78	0.65174	18.2533	2227
33.8	0.40359	18.2635	1421	33.8	0.51788	18.2635	2259
33.82	0.35931	18.2738	1403	33.82	0.45203	18.2738	2356
33.84	0.35023	18.284	1448	33.84	0.43207	18.284	2344
33.86	0.36517	18.2942	1401	33.86	0.44528	18.2942	2273
33.88	0.40065	18.3044	1378	33.88	0.4898	18.3044	2282
33.9	0.45872	18.3147	1431	33.9	0.57558	18.3147	2232
33.92	0.54828	18.3249	1449	33.92	0.72993	18.3249	2343
33.94	0.69191	18.3351	1437	33.94	0.99105	18.3351	2333
33.96	0.92573	18.3454	1444	33.96	1.41204	18.3454	2229
33.98	1.31749	18.3556	1409	33.98	2.006	18.3556	2356
34	1.94708	18.3658	1433	34	2.59174	18.3658	2266
34.02	2.84342	18.376	1499	34.02	2.69547	18.376	2321
34.04	3.75638	18.3863	1440	34.04	2.23562	18.3863	2250
34.06	3.96386	18.3965	1435	34.06	1.69185	18.3965	2265
34.08	3.26273	18.4067	1447	34.08	1.31843	18.4067	2252
34.1	2.37781	18.417	1427	34.1	1.13188	18.417	2293
34.12	1.73527	18.4272	1445	34.12	1.09398	18.4272	2249
34.14	1.36976	18.4374	1586	34.14	1.17787	18.4374	2280
34.16	1.21745	18.4476	1394	34.16	1.39109	18.4476	2318
34.18	1.22469	18.4579	1459	34.18	1.79158	18.4579	2264
34.2	1.37952	18.4681	1506	34.2	2.50296	18.4681	2281
34.22	1.72183	18.4783	1428	34.22	3.71011	18.4783	2311
34.24	2.34433	18.4886	1474	34.24	5.57775	18.4886	2233
34.26	3.36484	18.4988	1467	34.26	7.92905	18.4988	2250
34.28	4.80012	18.509	1504	34.28	9.61638	18.509	2275
34.3	6.38626	18.5192	1438	34.3	9.07441	18.5192	2311
34.32	7.55477	18.5295	1501	34.32	6.82372	18.5295	2196
34.34	7.28804	18.5397	1489	34.34	4.59097	18.5397	2220
34.36	5.62654	18.5499	1508	34.36	3.02282	18.5499	2238
34.38	3.87009	18.5602	1523	34.38	2.0555	18.5602	2265
34.4	2.61652	18.5704	1483	34.4	1.48943	18.5704	2334
34.42	1.84935	18.5806	1604	34.42	1.16103	18.5806	2296
34.44	1.42292	18.5908	1515	34.44	0.97372	18.5908	2229
34.46	1.21872	18.6011	1501	34.46	0.8855	18.6011	2243
34.48	1.17882	18.6113	1527	34.48	0.88791	18.6113	2184
34.5	1.29805	18.6215	1517	34.5	0.98587	18.6215	2207
34.52	1.59474	18.6318	1489	34.52	1.16412	18.6318	2168
34.54	2.04211	18.642	1473	34.54	1.30831	18.642	2333
34.56	2.4013	18.6522	1580	34.56	1.22492	18.6522	2234
34.58	2.26781	18.6624	1567	34.58	0.95984	18.6624	2235
34.6	1.74516	18.6727	1522	34.6	0.70182	18.6727	2279
34.62	1.23305	18.6829	1547	34.62	0.51734	18.6829	2186
34.64	0.87156	18.6931	1498	34.64	0.39853	18.6931	2207
34.66	0.64461	18.7034	1557	34.66	0.32382	18.7034	2202
34.68	0.5074	18.7136	1582	34.68	0.27535	18.7136	2249
34.7	0.42291	18.7238	1607	34.7	0.24201	18.7238	2147
34.72	0.36824	18.734	1495	34.72	0.21789	18.734	2239
34.74	0.33133	18.7443	1616	34.74	0.19995	18.7443	2258
34.76	0.30615	18.7545	1682	34.76	0.18657	18.7545	2171
34.78	0.28953	18.7647	1568	34.78	0.17681	18.7647	2207
34.8	0.27971	18.775	1550	34.8	0.17009	18.775	2266
34.82	0.27575	18.7852	1603	34.82	0.16613	18.7852	2272
34.84	0.27721	18.7954	1647	34.84	0.16485	18.7954	2281
34.86	0.28413	18.8056	1636	34.86	0.16634	18.8056	2258
34.88	0.29691	18.8159	1625	34.88	0.17095	18.8159	2216
34.9	0.31647	18.8261	1536	34.9	0.17927	18.8261	2181
34.92	0.3443	18.8363	1693	34.92	0.19234	18.8363	2271
34.94	0.38273	18.8466	1587	34.94	0.2101	18.8466	2235
34.96	0.43539	18.8568	1642	34.96	0.2391	18.8568	2305
34.98	0.50704	18.867	1704	34.98	0.28334	18.867	2185
35	0.60982	18.8772	1607	35	0.35441	18.8772	2239
35.02	0.76157	18.8875	1643	35.02	0.47384	18.8875	2231
35.04	1.00009	18.8977	1645	35.04	0.67501	18.8977	2259
35.06	1.39687	18.9079	1568	35.06	0.99457	18.9079	2244
35.08	2.06605	18.9182	1643	35.08	1.43136	18.9182	2175
35.1	3.14163	18.9284	1730	35.1	1.81865	18.9284	2270
35.12	4.65531	18.9386	1734	35.12	1.80756	18.9386	2327
35.14	6.12436	18.9488	1770	35.14	1.42168	18.9488	2188
35.16	6.30482	18.9591	1739	35.16	1.01162	18.9591	2266
35.18	5.00086	18.9693	1764	35.18	0.72568	18.9693	2182
35.2	3.45645	18.9795	1757	35.2	0.56408	18.9795	2265
35.22	2.32261	18.9898	1783	35.22	0.4934	18.9898	2215
35.24	1.63222	19	1681	35.24	0.49365	19	2318
35.26	1.25446	19.0102	1706	35.26	0.56227	19.0102	2247
35.28	1.08981	19.0204	1699	35.28	0.71385	19.0204	2264
35.3	1.09328	19.0307	1752	35.3	0.9939	19.0307	2195
35.32	1.2559	19.0409	1821	35.32	1.43785	19.0409	2226
35.34	1.59847	19.0511	1745	35.34	1.98913	19.0511	2175
35.36	2.06919	19.0614	1820	35.36	2.31494	19.0614	2165
35.38	2.36936	19.0716	1788	35.38	2.05644	19.0716	2249
35.4	2.13343	19.0818	1904	35.4	1.49115	19.0818	2139
35.42	1.58334	19.092	1793	35.42	0.99876	19.092	2201
35.44	1.09152	19.1023	1902	35.44	0.66713	19.1023	2125
35.46	0.75434	19.1125	1826	35.46	0.46431	19.1125	2237
35.48	0.54417	19.1227	1896	35.48	0.34315	19.1227	2205
35.5	0.41642	19.133	1888	35.5	0.26614	19.133	2164
35.52	0.33495	19.1432	1887	35.52	0.2165	19.1432	2143
35.54	0.27611	19.1534	1838	35.54	0.18144	19.1534	2203
35.56	0.23614	19.1636	1895	35.56	0.15555	19.1636	2249
35.58	0.20593	19.1739	1954	35.58	0.13585	19.1739	2162
35.6	0.18239	19.1841	2006	35.6	0.12051	19.1841	2126
35.62	0.16367	19.1943	1895	35.62	0.10836	19.1943	2191
35.64	0.14852	19.2046	1852	35.64	0.09859	19.2046	2164
35.66	0.13608	19.2148	1959	35.66	0.09066	19.2148	2184
35.68	0.12576	19.225	1951	35.68	0.08415	19.225	2226
35.7	0.11712	19.2352	1923	35.7	0.07877	19.2352	2293
35.72	0.10984	19.2455	1951	35.72	0.0743	19.2455	2219
35.74	0.10367	19.2557	1962	35.74	0.07059	19.2557	2158
35.76	0.09843	19.2659	1943	35.76	0.06548	19.2659	2209
35.78	0.09265	19.2762	1921	35.78	0.05633	19.2762	2261
35.8	0.08889	19.2864	1930	35.8	0.05448	19.2864	2241
35.82	0.08082	19.2966	1933	35.82	0.05303	19.2966	2164
35.84	0.07835	19.3068	1880	35.84	0.05192	19.3068	2325
35.86	0.07634	19.3171	1888	35.86	0.05113	19.3171	2237
35.88	0.07474	19.3273	1916	35.88	0.05062	19.3273	2234
35.9	0.07352	19.3375	1962	35.9	0.05038	19.3375	2264
35.92	0.07265	19.3478	1923	35.92	0.05039	19.3478	2220
35.94	0.0721	19.358	1895	35.94	0.05065	19.358	2228
35.96	0.07188	19.3682	1882	35.96	0.05115	19.3682	2153
35.98	0.07197	19.3784	1869	35.98	0.05189	19.3784	2254
36	0.07236	19.3887	1979	36	0.05288	19.3887	2215
36.02	0.07307	19.3989	1895	36.02	0.05574	19.3989	2160
36.04	0.07358	19.4091	1898	36.04	0.05734	19.4091	2241
36.06	0.07502	19.4193	1878	36.06	0.05924	19.4193	2146
36.08	0.07697	19.4296	1834	36.08	0.06144	19.4296	2155
36.1	0.07914	19.4398	1794	36.1	0.06398	19.4398	2194
36.12	0.0817	19.45	1797	36.12	0.06689	19.45	2178
36.14	0.0847	19.4603	1896	36.14	0.07021	19.4603	2216
36.16	0.08817	19.4705	1934	36.16	0.074	19.4705	2232
36.18	0.09218	19.4807	1845	36.18	0.07831	19.4807	2173
36.2	0.09679	19.4909	1848	36.2	0.08323	19.4909	2210
36.22	0.10209	19.5012	1806	36.22	0.08885	19.5012	2163
36.24	0.10817	19.5114	1830	36.24	0.09528	19.5114	2156
36.26	0.11515	19.5216	1816	36.26	0.10266	19.5216	2253
36.28	0.1232	19.5319	1742	36.28	0.11118	19.5319	2206
36.3	0.13249	19.5421	1780	36.3	0.12104	19.5421	2157
36.32	0.14327	19.5523	1768	36.32	0.13254	19.5523	2164
36.34	0.15583	19.5625	1835	36.34	0.14602	19.5625	2182
36.36	0.17055	19.5728	1810	36.36	0.16197	19.5728	2081
36.38	0.18793	19.583	1726	36.38	0.18098	19.583	2176
36.4	0.20861	19.5932	1776	36.4	0.20388	19.5932	2236
36.42	0.23344	19.6035	1705	36.42	0.23177	19.6035	2201
36.44	0.26358	19.6137	1749	36.44	0.26618	19.6137	2162
36.46	0.3006	19.6239	1694	36.46	0.30926	19.6239	2196
36.48	0.34671	19.6341	1778	36.48	0.36412	19.6341	2113
36.5	0.40509	19.6444	1816	36.5	0.43541	19.6444	2195
36.52	0.48045	19.6546	1741	36.52	0.5304	19.6546	2150
36.54	0.58006	19.6648	1761	36.54	0.6614	19.6648	2204
36.56	0.71611	19.6751	1719	36.56	0.85148	19.6751	2178
36.58	0.91102	19.6853	1802	36.58	1.14618	19.6853	2164
36.6	1.20829	19.6955	1659	36.6	1.62955	19.6955	2093
36.62	1.68909	19.7057	1799	36.62	2.44275	19.7057	2175
36.64	2.47926	19.716	1687	36.64	3.74879	19.716	2091
36.66	3.75627	19.7262	1801	36.66	5.59235	19.7262	2031
36.68	5.58663	19.7364	1722	36.68	7.44744	19.7364	2165
36.7	7.53409	19.7467	1727	36.7	7.97398	19.7467	2092
36.72	8.53687	19.7569	1699	36.72	6.62322	19.7569	2114
36.74	8.20951	19.7671	1664	36.74	4.63489	19.7671	2144
36.76	6.72194	19.7773	1736	36.76	3.04227	19.7773	2113
36.78	4.77072	19.7876	1683	36.78	2.00771	19.7876	2215
36.8	3.18985	19.7978	1758	36.8	1.38552	19.7978	2165
36.82	2.15247	19.808	1755	36.82	1.01727	19.808	2152
36.84	1.53106	19.8183	1690	36.84	0.79738	19.8183	2138
36.86	1.16777	19.8285	1704	36.86	0.66403	19.8285	2155
36.88	0.96918	19.8387	1603	36.88	0.59042	19.8387	2224
36.9	0.88294	19.8489	1706	36.9	0.56513	19.8489	2190
36.92	0.88969	19.8592	1751	36.92	0.57466	19.8592	2161
36.94	0.97034	19.8694	1672	36.94	0.57741	19.8694	2129
36.96	1.04809	19.8796	1694	36.96	0.5204	19.8796	2156
36.98	0.9854	19.8899	1655	36.98	0.42629	19.8899	2106
37	0.79609	19.9001	1711	37	0.34818	19.9001	2167
37.02	0.60956	19.9103	1688	37.02	0.29076	19.9103	2085
37.04	0.47867	19.9205	1724	37.04	0.25466	19.9205	2171
37.06	0.39577	19.9308	1684	37.06	0.23395	19.9308	2164
37.08	0.34855	19.941	1696	37.08	0.22459	19.941	2151
37.1	0.32558	19.9512	1732	37.1	0.22553	19.9512	2083
37.12	0.32115	19.9615	1678	37.12	0.23902	19.9615	2162
37.14	0.33558	19.9717	1728	37.14	0.27093	19.9717	2240
37.16	0.37598	19.9819	1559	37.16	0.32977	19.9819	2161
37.18	0.4579	19.9921	1630	37.18	0.4216	19.9921	2074
37.2	0.605	20.0024	1622	37.2	0.53058	20.0024	2114
37.22	0.8396	20.0126	1662	37.22	0.58593	20.0126	2157
37.24	1.14301	20.0228	1617	37.24	0.53386	20.0228	2198
37.26	1.35688	20.0331	1668	37.26	0.44188	20.0331	2070
37.28	1.26467	20.0433	1584	37.28	0.38572	20.0433	2099
37.3	0.97824	20.0535	1608	37.3	0.35887	20.0535	2152
37.32	0.72092	20.0637	1705	37.32	0.36904	20.0637	2128
37.34	0.56418	20.074	1614	37.34	0.41704	20.074	2097
37.36	0.49001	20.0842	1706	37.36	0.51537	20.0842	2153
37.38	0.48953	20.0944	1680	37.38	0.69409	20.0944	2124
37.4	0.56373	20.1047	1632	37.4	1.00054	20.1047	2104
37.42	0.73157	20.1149	1638	37.42	1.48017	20.1149	2078
37.44	1.01668	20.1251	1666	37.44	2.09677	20.1251	2105
37.46	1.39574	20.1353	1654	37.46	2.55827	20.1353	2158
37.48	1.67473	20.1456	1634	37.48	2.4556	20.1456	2118
37.5	1.58468	20.1558	1620	37.5	1.89018	20.1558	2141
37.52	1.2383	20.166	1650	37.52	1.2955	20.166	2116
37.54	0.8796	20.1763	1609	37.54	0.86656	20.1763	2144
37.56	0.60602	20.1865	1543	37.56	0.59776	20.1865	2209
37.58	0.42742	20.1967	1584	37.58	0.43757	20.1967	2027
37.6	0.31819	20.2069	1584	37.6	0.34103	20.2069	2044
37.62	0.25121	20.2172	1662	37.62	0.27965	20.2172	2207
37.64	0.20824	20.2274	1543	37.64	0.23811	20.2274	2135
37.66	0.17903	20.2376	1604	37.66	0.2087	20.2376	2083
37.68	0.15822	20.2479	1547	37.68	0.18733	20.2479	2069
37.7	0.14295	20.2581	1576	37.7	0.17161	20.2581	2125
37.72	0.13157	20.2683	1525	37.72	0.16006	20.2683	2051
37.74	0.12306	20.2785	1520	37.74	0.15168	20.2785	2105
37.76	0.11676	20.2888	1575	37.76	0.14582	20.2888	2137
37.78	0.11222	20.299	1595	37.78	0.14201	20.299	2028
37.8	0.10914	20.3092	1521	37.8	0.13997	20.3092	2109
37.82	0.10732	20.3195	1566	37.82	0.1395	20.3195	2104
37.84	0.10663	20.3297	1512	37.84	0.14049	20.3297	2047
37.86	0.10701	20.3399	1598	37.86	0.1429	20.3399	2110
37.88	0.10844	20.3501	1519	37.88	0.14677	20.3501	2128
37.9	0.11094	20.3604	1548	37.9	0.15218	20.3604	2185
37.92	0.11458	20.3706	1548	37.92	0.15931	20.3706	2058
37.94	0.11949	20.3808	1621	37.94	0.16841	20.3808	2062
37.96	0.12586	20.3911	1547	37.96	0.17984	20.3911	2056
37.98	0.13394	20.4013	1488	37.98	0.19414	20.4013	2161
38	0.1441	20.4115	1471	38	0.21206	20.4115	2074
38.02	0.15687	20.4217	1510	38.02	0.24146	20.4217	2088
38.04	0.17296	20.432	1523	38.04	0.27058	20.432	2081
38.06	0.19343	20.4422	1640	38.06	0.3085	20.4422	2081
38.08	0.2309	20.4524	1530	38.08	0.35931	20.4524	2033
38.1	0.26581	20.4627	1600	38.1	0.43052	20.4627	2183
38.12	0.31273	20.4729	1611	38.12	0.53695	20.4729	2098
38.14	0.37835	20.4831	1514	38.14	0.70701	20.4831	2094
38.16	0.47572	20.4933	1555	38.16	0.97999	20.4933	2142
38.18	0.63053	20.5036	1530	38.18	1.43177	20.5036	2157
38.2	0.88341	20.5138	1537	38.2	2.08626	20.5138	2062
38.22	1.30424	20.524	1555	38.22	2.79675	20.524	2048
38.24	1.95304	20.5343	1496	38.24	3.05084	20.5343	1999
38.26	2.75986	20.5445	1536	38.26	2.59874	20.5445	2069
38.28	3.27891	20.5547	1576	38.28	1.94464	20.5547	2077
38.3	2.98288	20.5649	1487	38.3	1.45886	20.5649	2132
38.32	2.22868	20.5752	1592	38.32	1.19142	20.5752	2102
38.34	1.56999	20.5854	1495	38.34	1.10447	20.5854	2123
38.36	1.15021	20.5956	1555	38.36	1.17092	20.5956	2076
38.38	0.93804	20.6059	1555	38.38	1.40635	20.6059	2134
38.4	0.88694	20.6161	1520	38.4	1.87434	20.6161	2069
38.42	0.97966	20.6263	1563	38.42	2.66056	20.6263	2122
38.44	1.23007	20.6365	1468	38.44	3.77084	20.6365	2020
38.46	1.64984	20.6468	1455	38.46	4.81057	20.6468	2073
38.48	2.14257	20.657	1447	38.48	4.87674	20.657	2021
38.5	2.34261	20.6672	1558	38.5	3.92117	20.6672	2053
38.52	2.02034	20.6775	1500	38.52	2.86054	20.6775	2016
38.54	1.50879	20.6877	1462	38.54	2.12505	20.6877	1983
38.56	1.10891	20.6979	1575	38.56	1.72387	20.6979	2125
38.58	0.86614	20.7081	1495	38.58	1.57651	20.7081	2121
38.6	0.747	20.7184	1520	38.6	1.62442	20.7184	2065
38.62	0.715	20.7286	1502	38.62	1.86708	20.7286	2029
38.64	0.75087	20.7388	1551	38.64	2.38069	20.7388	2045
38.66	0.85866	20.7491	1562	38.66	3.32678	20.7491	2053
38.68	1.07135	20.7593	1554	38.68	4.9214	20.7593	2087
38.7	1.45864	20.7695	1614	38.7	7.2794	20.7695	2081
38.72	2.12427	20.7797	1623	38.72	9.84157	20.7797	2040
38.74	3.16109	20.79	1554	38.74	10.6667	20.79	2006
38.76	4.47366	20.8002	1469	38.76	8.79335	20.8002	2014
38.78	5.34084	20.8104	1541	38.78	6.11964	20.8104	1967
38.8	4.85303	20.8207	1539	38.8	4.02511	20.8207	2103
38.82	3.5534	20.8309	1572	38.82	2.67007	20.8309	2050
38.84	2.37995	20.8411	1511	38.84	1.85601	20.8411	2033
38.86	1.58204	20.8513	1575	38.86	1.37044	20.8513	1987
38.88	1.09454	20.8616	1503	38.88	1.06699	20.8616	2022
38.9	0.80633	20.8718	1496	38.9	0.864	20.8718	2029
38.92	0.63143	20.882	1522	38.92	0.71899	20.882	2037
38.94	0.51865	20.8923	1480	38.94	0.61214	20.8923	2062
38.96	0.44018	20.9025	1471	38.96	0.53268	20.9025	2061
38.98	0.3854	20.9127	1558	38.98	0.47198	20.9127	2062
39	0.34603	20.9229	1535	39	0.42519	20.9229	2026
39.02	0.31763	20.9332	1453	39.02	0.38906	20.9332	1997
39.04	0.29751	20.9434	1494	39.04	0.36133	20.9434	2024
39.06	0.28388	20.9536	1500	39.06	0.34045	20.9536	2053
39.08	0.27561	20.9639	1463	39.08	0.32536	20.9639	2065
39.1	0.27195	20.9741	1484	39.1	0.31538	20.9741	1985
39.12	0.27249	20.9843	1481	39.12	0.3101	20.9843	2014
39.14	0.27707	20.9945	1587	39.14	0.30938	20.9945	2041
39.16	0.28574	21.0048	1540	39.16	0.31332	21.0048	2069
39.18	0.29878	21.015	1565	39.18	0.32226	21.015	1982
39.2	0.31668	21.0252	1489	39.2	0.3379	21.0252	2099
39.22	0.34024	21.0355	1628	39.22	0.35929	21.0355	2010
39.24	0.37063	21.0457	1479	39.24	0.38906	21.0457	2056
39.26	0.41234	21.0559	1505	39.26	0.42965	21.0559	2064
39.28	0.46221	21.0661	1557	39.28	0.48477	21.0661	2002
39.3	0.52645	21.0764	1529	39.3	0.56025	21.0764	2104
39.32	0.61019	21.0866	1520	39.32	0.66593	21.0866	2005
39.34	0.72123	21.0968	1541	39.34	0.82003	21.0968	2036
39.36	0.87222	21.1071	1511	39.36	1.05885	21.1071	1996
39.38	1.08554	21.1173	1501	39.38	1.45239	21.1173	1994
39.4	1.40484	21.1275	1479	39.4	2.11722	21.1275	1975
39.42	1.91668	21.1377	1547	39.42	3.20153	21.1377	2059
39.44	2.77639	21.148	1641	39.44	4.78405	21.148	1993
39.46	4.20972	21.1582	1564	39.46	6.49905	21.1582	1970
39.48	6.42822	21.1684	1574	39.48	7.06763	21.1684	1981
39.5	9.26418	21.1787	1536	39.5	5.85403	21.1787	2017
39.52	11.2556	21.1889	1575	39.52	4.11168	21.1889	2000
39.54	10.3746	21.1991	1597	39.54	2.75425	21.1991	1999
39.56	7.62947	21.2093	1590	39.56	1.89078	21.2093	1991
39.58	5.08971	21.2196	1561	39.58	1.39499	21.2196	2004
39.6	3.35328	21.2298	1650	39.6	1.1354	21.2298	2018
39.62	2.29638	21.24	1577	39.62	1.03082	21.24	1950
39.64	1.68217	21.2503	1640	39.64	1.04976	21.2503	1991
39.66	1.32556	21.2605	1581	39.66	1.18627	21.2605	1941
39.68	1.11723	21.2707	1625	39.68	1.41144	21.2707	2008
39.7	1.00052	21.2809	1638	39.7	1.57493	21.2809	2001
39.72	0.9369	21.2912	1618	39.72	1.50467	21.2912	2028
39.74	0.90301	21.3014	1604	39.74	1.24732	21.3014	2009
39.76	0.83947	21.3116	1563	39.76	1.02852	21.3116	2014
39.78	0.79923	21.3219	1648	39.78	0.91148	21.3219	1923
39.8	0.79815	21.3321	1675	39.8	0.89369	21.3321	1985
39.82	0.84371	21.3423	1646	39.82	0.97149	21.3423	1921
39.84	0.94766	21.3525	1608	39.84	1.16643	21.3525	1905
39.86	1.13896	21.3628	1662	39.86	1.54135	21.3628	1995
39.88	1.47925	21.373	1685	39.88	2.20259	21.373	1978
39.9	2.07556	21.3832	1681	39.9	3.26405	21.3832	1979
39.92	3.06783	21.3935	1642	39.92	4.6915	21.3935	1935
39.94	4.53907	21.4037	1595	39.94	5.8564	21.4037	1954
39.96	6.17437	21.4139	1771	39.96	5.62413	21.4139	1994
39.98	6.78922	21.4241	1661	39.98	4.25424	21.4241	1923
40	5.67774	21.4344	1631	40	2.87518	21.4344	1982
40.02	3.98873	21.4446	1799	40.02	1.90177	21.4446	1987
40.04	2.64307	21.4548	1651	40.04	1.29684	21.4548	1938
40.06	1.76696	21.4651	1735	40.06	0.93706	21.4651	1981
40.08	1.23938	21.4753	1739	40.08	0.71906	21.4753	1924
40.1	0.92493	21.4855	1765	40.1	0.57865	21.4855	2033
40.12	0.72895	21.4957	1796	40.12	0.48199	21.4957	1925
40.14	0.59819	21.506	1771	40.14	0.41211	21.506	2077
40.16	0.50572	21.5162	1888	40.16	0.36074	21.5162	1924
40.18	0.43776	21.5264	1830	40.18	0.32103	21.5264	1980
40.2	0.3866	21.5367	1825	40.2	0.28017	21.5367	1984
40.22	0.34746	21.5469	1763	40.22	0.25648	21.5469	1925
40.24	0.31917	21.5571	1892	40.24	0.23794	21.5571	1961
40.26	0.29085	21.5673	1841	40.26	0.22346	21.5673	1949
40.28	0.27297	21.5776	1849	40.28	0.21228	21.5776	1982
40.3	0.25944	21.5878	1912	40.3	0.20383	21.5878	1925
40.32	0.24955	21.598	1920	40.32	0.19773	21.598	1931
40.34	0.24285	21.6083	1862	40.34	0.19371	21.6083	1933
40.36	0.23904	21.6185	1932	40.36	0.19161	21.6185	1937
40.38	0.23799	21.6287	1925	40.38	0.19571	21.6287	2063
40.4	0.2397	21.6389	1967	40.4	0.19745	21.6389	1989
40.42	0.24435	21.6492	1973	40.42	0.20117	21.6492	1964
40.44	0.25423	21.6594	2005	40.44	0.20711	21.6594	1958
40.46	0.26601	21.6696	2035	40.46	0.21568	21.6696	1859
40.48	0.28251	21.6799	2075	40.48	0.22751	21.6799	1938
40.5	0.30509	21.6901	2033	40.5	0.24368	21.6901	1920
40.52	0.33591	21.7003	2167	40.52	0.26603	21.7003	1911
40.54	0.37854	21.7105	2040	40.54	0.29811	21.7105	1942
40.56	0.43952	21.7208	2109	40.56	0.34699	21.7208	1921
40.58	0.53173	21.731	2129	40.58	0.42576	21.731	1981
40.6	0.68043	21.7412	2203	40.6	0.55456	21.7412	1914
40.62	0.9292	21.7515	2225	40.62	0.75538	21.7515	1898
40.64	1.33726	21.7617	2224	40.64	1.02669	21.7617	2009
40.66	1.94866	21.7719	2259	40.66	1.26601	21.7719	1861
40.68	2.66992	21.7821	2298	40.68	1.26414	21.7821	1928
40.7	3.0433	21.7924	2283	40.7	1.04065	21.7924	1967
40.72	2.67203	21.8026	2369	40.72	0.80552	21.8026	1949
40.74	1.97278	21.8128	2349	40.74	0.6457	21.8128	1828
40.76	1.39201	21.8231	2374	40.76	0.55818	21.8231	1943
40.78	1.01567	21.8333	2500	40.78	0.52142	21.8333	1893
40.8	0.79868	21.8435	2511	40.8	0.51702	21.8435	1909
40.82	0.68278	21.8537	2573	40.82	0.53398	21.8537	1905
40.84	0.62585	21.864	2565	40.84	0.56744	21.864	1968
40.86	0.60417	21.8742	2658	40.86	0.61631	21.8742	1918
40.88	0.60644	21.8844	2646	40.88	0.68177	21.8844	1900
40.9	0.628	21.8947	2737	40.9	0.76683	21.8947	1895
40.92	0.66758	21.9049	2786	40.92	0.87648	21.9049	1883
40.94	0.72617	21.9151	2799	40.94	1.01166	21.9151	1987
40.96	0.80667	21.9253	2833	40.96	1.19755	21.9253	1937
40.98	0.91425	21.9356	2949	40.98	1.44536	21.9356	1981
41	1.04649	21.9458	3092	41	1.78506	21.9458	1910
41.02	1.23781	21.956	3113	41.02	2.27136	21.956	1976
41.04	1.49801	21.9663	3126	41.04	3.01253	21.9663	1945
41.06	1.86308	21.9765	3178	41.06	4.2203	21.9765	2005
41.08	2.40189	21.9867	3163	41.08	6.25879	21.9867	1947
41.1	3.25212	21.9969	3385	41.1	9.61867	21.9969	1866
41.12	4.67099	22.0072	3434	41.12	14.6573	22.0072	1846
41.14	7.06269	22.0174	3447	41.14	20.5396	22.0174	2048
41.16	10.8705	22.0276	3560	41.16	23.4087	22.0276	1894
41.18	16.1136	22.0379	3588	41.18	20.1069	22.0379	1995
41.2	20.8535	22.0481	3678	41.2	14.1978	22.0481	1997
41.22	20.8178	22.0583	3892	41.22	9.29686	22.0583	1948
41.24	16.0482	22.0685	3930	41.24	6.06316	22.0685	1891
41.26	10.817	22.0788	4191	41.26	4.11044	22.0788	1983
41.28	7.02793	22.089	4092	41.28	2.95337	22.089	1906
41.3	4.65336	22.0992	4198	41.3	2.24085	22.0992	1915
41.32	3.24356	22.1095	4315	41.32	1.77289	22.1095	1936
41.34	2.39935	22.1197	4363	41.34	1.44467	22.1197	1881
41.36	1.86374	22.1299	4578	41.36	1.20553	22.1299	1916
41.38	1.50094	22.1401	4676	41.38	1.02685	22.1401	1917
41.4	1.24267	22.1504	4782	41.4	0.89129	22.1504	1891
41.42	1.05329	22.1606	4811	41.42	0.78222	22.1606	1944
41.44	0.90593	22.1708	4866	41.44	0.70361	22.1708	1900
41.46	0.80099	22.1811	5193	41.46	0.64522	22.1811	1887
41.48	0.72404	22.1913	5127	41.48	0.60468	22.1913	1962
41.5	0.6705	22.2015	5271	41.5	0.58192	22.2015	1842
41.52	0.63855	22.2117	5438	41.52	0.58026	22.2117	1976
41.54	0.62946	22.222	5517	41.54	0.60807	22.222	1867
41.56	0.64956	22.2322	5573	41.56	0.67961	22.2322	1908
41.58	0.71396	22.2424	5773	41.58	0.8113	22.2424	1908
41.6	0.85071	22.2527	5911	41.6	1.00379	22.2527	1858
41.62	1.09956	22.2629	5938	41.62	1.18518	22.2629	1911
41.64	1.49293	22.2731	5850	41.64	1.19787	22.2731	1845
41.66	1.97844	22.2833	5951	41.66	1.047	22.2833	1875
41.68	2.25885	22.2936	6055	41.68	0.89593	22.2936	1891
41.7	2.03185	22.3038	6225	41.7	0.82282	22.3038	1923
41.72	1.55589	22.314	6040	41.72	0.84152	22.314	1895
41.74	1.1612	22.3243	6236	41.74	0.96551	22.3243	1926
41.76	0.9281	22.3345	6187	41.76	1.2377	22.3345	1903
41.78	0.8444	22.3447	6221	41.78	1.73186	22.3447	1941
41.8	0.89852	22.3549	6358	41.8	2.53941	22.3549	1882
41.82	1.10362	22.3652	6405	41.82	3.64407	22.3652	1936
41.84	1.47839	22.3754	6427	41.84	4.59517	22.3754	1915
41.86	1.9495	22.3856	6517	41.86	4.49419	22.3856	1893
41.88	2.21893	22.3959	6449	41.88	3.44559	22.3959	1875
41.9	1.96776	22.4061	6409	41.9	2.34764	22.4061	1975
41.92	1.44987	22.4163	6451	41.92	1.56247	22.4163	1857
[truncated: 3,675 more rows]

## Sheet: Fig. 2d
D	FTIR
DCNA-1		DNCA-1
Wavenumber (cm-1)	Transmittance (a.u.)	Wavenumber (cm-1)	Transmittance (a.u.)
499.955	88.7297	499.955	91.0054
500.437	88.8067	500.437	91.2877
500.919	88.8814	500.919	91.557
501.401	88.9536	501.401	91.8134
501.884	89.0234	501.884	92.0569
502.366	89.0908	502.366	92.2874
502.848	89.1558	502.848	92.505
503.33	89.2184	503.33	92.7096
503.812	89.2786	503.812	92.9013
504.294	89.3364	504.294	93.0801
504.776	89.3918	504.776	93.2459
505.258	89.4448	505.258	93.3988
505.74	89.4953	505.74	93.5387
506.223	89.5435	506.223	93.6657
506.705	89.5893	506.705	93.7798
507.187	89.6326	507.187	93.8809
507.669	89.6736	507.669	93.969
508.151	89.7121	508.151	94.0443
508.633	89.7483	508.633	94.1066
509.115	89.782	509.115	94.1559
509.597	89.8133	509.597	94.1923
510.079	89.9277	510.079	94.334
510.562	90.0261	510.562	94.4187
511.044	90.0931	511.044	94.4318
511.526	90.1143	511.526	94.364
512.008	90.0885	512.008	94.2276
512.49	90.016	512.49	94.0394
512.972	89.8968	512.972	93.8149
513.454	89.732	513.454	93.5669
513.937	89.529	513.937	93.3077
514.419	89.3081	514.419	93.0555
514.901	89.1067	514.901	92.8395
515.383	88.9748	515.383	92.6992
515.865	88.9595	515.865	92.6736
516.347	89.0862	516.347	92.7858
516.829	89.3461	516.829	93.0302
517.311	89.6963	517.311	93.3714
517.793	90.0721	517.793	93.753
518.275	90.4064	518.275	94.1136
518.758	90.6511	518.758	94.4063
519.24	90.7889	519.24	94.6104
519.722	90.8312	519.722	94.7315
520.204	90.8058	520.204	94.79
520.686	90.7428	520.686	94.8076
521.168	90.6632	521.168	94.7974
521.65	90.5746	521.65	94.761
522.132	90.4744	522.132	94.6928
522.615	90.356	522.615	94.5879
523.097	90.2163	523.097	94.4491
523.579	90.0578	523.579	94.2893
524.061	89.8876	524.061	94.1271
524.543	89.7131	524.543	93.9793
525.025	89.5398	525.025	93.8559
525.507	89.371	525.507	93.7584
525.989	89.2095	525.989	93.6821
526.471	89.0584	526.471	93.6192
526.954	88.9203	526.954	93.5625
527.436	88.7972	527.436	93.5062
527.918	88.6886	527.918	93.4456
528.4	88.5918	528.4	93.3771
528.882	88.5012	528.882	93.2962
529.364	88.4083	529.364	93.1981
529.846	88.3015	529.846	93.0779
530.328	88.1678	530.328	92.9316
530.811	87.996	530.811	92.7588
531.293	87.7814	531.293	92.5641
531.775	87.5285	531.775	92.3583
532.257	87.2513	532.257	92.1573
532.739	86.9689	532.739	91.9794
533.221	86.7	533.221	91.842
533.703	86.457	533.703	91.7574
534.185	86.2429	534.185	91.731
534.668	86.0497	534.668	91.7596
535.15	85.8593	535.15	91.8298
535.632	85.6463	535.632	91.9178
536.114	85.3822	536.114	91.992
536.596	85.0419	536.596	92.0172
537.078	84.6085	537.078	91.9622
537.56	84.0791	537.56	91.807
538.042	83.466	538.042	91.5492
538.524	82.7958	538.524	91.2069
539.006	82.1041	539.006	90.8148
539.489	81.4292	539.489	90.4163
539.971	80.8054	539.971	90.0519
540.453	80.2569	540.453	89.7487
540.935	79.7945	540.935	89.5141
541.417	79.4157	541.417	89.3366
541.899	79.1084	541.899	89.1931
542.381	78.8575	542.381	89.0608
542.864	78.6529	542.864	88.927
543.346	78.4934	543.346	88.7926
543.828	78.3867	543.828	88.6698
544.31	78.3461	544.31	88.5748
544.792	78.3835	544.792	88.5205
545.274	78.5054	545.274	88.5114
545.756	78.7105	545.756	88.5439
546.238	78.9917	546.238	88.6092
546.72	79.3404	546.72	88.6975
547.202	79.7489	547.202	88.8013
547.685	80.2118	547.685	88.9169
548.167	80.7262	548.167	89.0454
548.649	81.2905	548.649	89.1921
549.131	81.904	549.131	89.366
549.613	82.5664	549.613	89.5777
550.095	83.2773	550.095	89.8367
550.577	84.034	550.577	90.1483
551.059	84.8296	551.059	90.5113
551.542	85.6509	551.542	90.9183
552.024	86.4793	552.024	91.3562
552.506	87.2927	552.506	91.8093
552.988	88.0697	552.988	92.2618
553.47	88.7936	553.47	92.6999
553.952	89.4554	553.952	93.1141
554.434	90.0549	554.434	93.5004
554.916	90.5981	554.916	93.8602
555.399	91.0944	555.399	94.1981
555.881	91.5515	555.881	94.5198
556.363	91.9738	556.363	94.8292
556.845	92.3618	556.845	95.1284
557.327	92.7156	557.327	95.4185
557.809	93.0381	557.809	95.7006
558.291	93.3351	558.291	95.9758
558.773	93.6128	558.773	96.2412
559.255	93.8713	559.255	96.4876
559.737	94.102	559.737	96.6989
560.22	94.2878	560.22	96.856
560.702	94.4103	560.702	96.944
561.184	94.4589	561.184	96.9593
561.666	94.4381	561.666	96.9122
562.148	94.3674	562.148	96.824
562.63	94.2745	562.63	96.7195
563.112	94.185	563.112	96.6195
563.595	94.1144	563.595	96.5368
564.077	94.0659	564.077	96.4758
564.559	94.0334	564.559	96.4354
565.041	94.0073	565.041	96.4106
565.523	93.9803	565.523	96.3948
566.005	93.9498	566.005	96.3803
566.487	93.9176	566.487	96.3596
566.969	93.8877	566.969	96.3281
567.451	93.8653	567.451	96.2862
567.933	93.8554	567.933	96.2407
568.416	93.8626	568.416	96.2024
568.898	93.8903	568.898	96.1824
569.38	93.9399	569.38	96.1877
569.862	94.0098	569.862	96.2188
570.344	94.0958	570.344	96.2699
570.826	94.1912	570.826	96.3306
571.308	94.2881	571.308	96.3892
571.79	94.3799	571.79	96.4348
572.273	94.462	572.273	96.4594
572.755	94.5333	572.755	96.4587
573.237	94.5956	573.237	96.4323
573.719	94.6519	573.719	96.3825
574.201	94.7038	574.201	96.3128
574.683	94.7489	574.683	96.2256
575.165	94.7803	575.165	96.1212
575.647	94.7871	575.647	95.9969
576.13	94.7574	576.13	95.8495
576.612	94.6812	576.612	95.676
577.094	94.5513	577.094	95.4754
577.576	94.362	577.576	95.2482
578.058	94.1072	578.058	94.9946
578.54	93.7793	578.54	94.7143
579.022	93.3719	579.022	94.4073
579.504	92.8851	579.504	94.0774
579.986	92.3311	579.986	93.7354
580.469	91.7359	580.469	93.4005
580.951	91.1351	580.951	93.0968
581.433	90.5635	581.433	92.8465
581.915	90.0442	581.915	92.6618
582.397	89.5832	582.397	92.5413
582.879	89.1712	582.879	92.4711
583.361	88.7921	583.361	92.431
583.843	88.4331	583.843	92.4024
584.326	88.0919	584.326	92.3742
584.808	87.7767	584.808	92.3443
585.29	87.5023	585.29	92.3187
585.772	87.2832	585.772	92.3077
586.254	87.1298	586.254	92.3229
586.736	87.0478	586.736	92.3751
587.218	87.0394	587.218	92.4727
587.7	87.1048	587.7	92.6206
588.182	87.2424	588.182	92.8187
588.665	87.4487	588.665	93.0618
589.147	87.7172	589.147	93.3408
589.629	88.0398	589.629	93.6437
590.111	88.4083	590.111	93.9587
590.593	88.8161	590.593	94.2756
591.075	89.2587	591.075	94.5871
591.557	89.7336	591.557	94.8891
592.039	90.239	592.039	95.181
592.521	90.7724	592.521	95.4653
593.004	91.3295	593.004	95.7471
593.486	91.9032	593.486	96.0317
593.968	92.4833	593.968	96.3224
594.45	93.0559	594.45	96.618
594.932	93.6047	594.932	96.9125
595.414	94.1134	595.414	97.1964
595.896	94.5679	595.896	97.4599
596.378	94.9592	596.378	97.695
596.861	95.2835	596.861	97.8967
597.343	95.5422	597.343	98.063
597.825	95.7407	597.825	98.1933
598.307	95.887	598.307	98.2886
598.789	95.9914	598.789	98.352
599.271	96.0657	599.271	98.3892
599.753	96.1216	599.753	98.4085
600.235	96.1686	600.235	98.4181
600.717	96.2127	600.717	98.4241
601.2	96.2558	601.2	98.4283
601.682	96.297	601.682	98.428
602.164	96.3351	602.164	98.4189
602.646	96.3709	602.646	98.3982
603.128	96.4085	603.128	98.3668
603.61	96.4536	603.61	98.3298
604.092	96.5106	604.092	98.2941
604.574	96.5801	604.574	98.2653
605.057	96.6578	605.057	98.2451
605.539	96.7352	605.539	98.2302
606.021	96.8025	606.021	98.2139
606.503	96.8516	606.503	98.1886
606.985	96.8787	606.985	98.1486
607.467	96.8848	607.467	98.092
607.949	96.8753	607.949	98.0212
608.431	96.8576	608.431	97.9411
608.913	96.8391	608.913	97.8581
609.396	96.825	609.396	97.7777
609.878	96.8177	609.878	97.7043
610.36	96.8166	610.36	97.641
610.842	96.8199	610.842	97.5905
611.324	96.8263	611.324	97.5559
611.806	96.837	611.806	97.5412
612.288	96.856	612.288	97.5509
612.77	96.8892	612.77	97.5893
613.253	96.9422	613.253	97.6588
613.735	97.017	613.735	97.7578
614.217	97.11	614.217	97.88
614.699	97.2125	614.699	98.0146
615.181	97.3124	615.181	98.1482
615.663	97.3969	615.663	98.2672
616.145	97.4557	616.145	98.3611
616.627	97.4829	616.627	98.4243
617.109	97.4772	617.109	98.4567
617.592	97.4412	617.592	98.463
618.074	97.3808	618.074	98.4504
618.556	97.3032	618.556	98.4267
619.038	97.2151	619.038	98.3976
619.52	97.1208	619.52	98.3649
620.002	97.0216	620.002	98.3274
620.484	96.9172	620.484	98.2832
620.966	96.808	620.966	98.2326
621.448	96.6978	621.448	98.1817
621.931	96.5933	621.931	98.1412
622.413	96.5014	622.413	98.1236
622.895	96.424	622.895	98.1367
623.377	96.3546	623.377	98.1784
623.859	96.2788	623.859	98.2358
624.341	96.1787	624.341	98.2882
624.823	96.0398	624.823	98.3144
625.305	95.8566	625.305	98.299
625.788	95.6342	625.788	98.2377
626.27	95.3858	626.27	98.1368
626.752	95.1284	626.752	98.0101
627.234	94.878	627.234	97.8751
627.716	94.6474	627.716	97.7476
628.198	94.4452	628.198	97.6391
628.68	94.2755	628.68	97.555
629.162	94.1385	629.162	97.4944
629.644	94.0313	629.644	97.452
630.127	93.9497	630.127	97.4208
630.609	93.8904	630.609	97.396
631.091	93.8526	631.091	97.3762
631.573	93.8376	631.573	97.3637
632.055	93.8465	632.055	97.3614
632.537	93.8769	632.537	97.3692
633.019	93.9219	633.019	97.3827
633.501	93.9706	633.501	97.3932
633.984	94.0122	633.984	97.3917
634.466	94.0397	634.466	97.3724
634.948	94.0537	634.948	97.3354
635.43	94.0622	635.43	97.2871
635.912	94.078	635.912	97.2371
636.394	94.1144	636.394	97.1946
636.876	94.1811	636.876	97.1659
637.358	94.2814	637.358	97.1527
637.841	94.4123	637.841	97.1543
638.323	94.5667	638.323	97.1693
638.805	94.7372	638.805	97.1988
639.287	94.9187	639.287	97.2464
639.769	95.109	639.769	97.3169
640.251	95.3065	640.251	97.4126
640.733	95.5079	640.733	97.5306
641.215	95.7056	641.215	97.6619
641.697	95.8889	641.697	97.7927
642.179	96.0471	642.179	97.9093
642.662	96.174	642.662	98.0015
643.144	96.27	643.144	98.0657
643.626	96.3421	643.626	98.1044
644.108	96.4011	644.108	98.1247
644.59	96.4573	644.59	98.1352
645.072	96.5183	645.072	98.1442
645.554	96.5877	645.554	98.1589
646.036	96.6659	646.036	98.1844
646.519	96.7508	646.519	98.2236
647.001	96.8376	647.001	98.2757
647.483	96.9186	647.483	98.3363
647.965	96.983	647.965	98.3969
648.447	97.0177	648.447	98.4475
648.929	97.0095	648.929	98.478
649.411	96.9479	649.411	98.481
649.893	96.8266	649.893	98.452
650.375	96.6447	650.375	98.3897
650.858	96.4054	650.858	98.2952
651.34	96.1153	651.34	98.1718
651.822	95.783	651.822	98.0248
652.304	95.4197	652.304	97.8624
652.786	95.0383	652.786	97.6958
653.268	94.6545	653.268	97.5394
653.75	94.285	653.75	97.408
654.232	93.9448	654.232	97.3144
654.715	93.6441	654.715	97.2659
655.197	93.3857	655.197	97.2615
655.679	93.1635	655.679	97.2925
656.161	92.9655	656.161	97.3444
656.643	92.7774	656.643	97.4023
657.125	92.5879	657.125	97.4567
657.607	92.3927	657.607	97.5051
658.089	92.1961	658.089	97.5491
658.572	92.0093	658.572	97.5914
659.054	91.8452	659.054	97.6323
659.536	91.714	659.536	97.668
660.018	91.6223	660.018	97.6914
660.5	91.5729	660.5	97.6978
660.982	91.5671	660.982	97.6886
661.464	91.608	661.464	97.6718
661.946	91.7011	661.946	97.6602
662.428	91.8524	662.428	97.6679
662.91	92.065	662.91	97.7058
663.393	92.3374	663.393	97.7791
663.875	92.6625	663.875	97.8854
664.357	93.029	664.357	98.0167
664.839	93.4233	664.839	98.1614
665.321	93.8315	665.321	98.3075
665.803	94.2412	665.803	98.4437
666.285	94.6418	666.285	98.5612
666.768	95.0248	666.768	98.6535
667.25	95.3837	667.25	98.7168
667.732	95.7137	667.732	98.7501
668.214	96.012	668.214	98.7552
668.696	96.2775	668.696	98.7366
669.178	96.511	669.178	98.7012
669.66	96.7152	669.66	98.6572
670.142	96.8931	670.142	98.6126
670.624	97.0481	670.624	98.5739
671.106	97.1827	671.106	98.5447
671.589	97.298	671.589	98.5255
672.071	97.3936	672.071	98.5134
672.553	97.4673	672.553	98.5036
673.035	97.5157	673.035	98.4903
673.517	97.5342	673.517	98.4675
673.999	97.5186	673.999	98.4306
674.481	97.4662	674.481	98.3777
674.963	97.3778	674.963	98.3103
675.446	97.2588	675.446	98.2341
675.928	97.1195	675.928	98.1591
676.41	96.9738	676.41	98.0963
676.892	96.8366	676.892	98.0534
677.374	96.7209	677.374	98.0318
677.856	96.6334	677.856	98.0271
678.338	96.5721	678.338	98.03
678.82	96.5289	678.82	98.0298
679.303	96.4936	679.303	98.0196
679.785	96.4587	679.785	98.0002
680.267	96.4233	680.267	97.9795
680.749	96.3943	680.749	97.9694
681.231	96.3818	681.231	97.9819
681.713	96.3935	681.713	98.0242
682.195	96.4304	682.195	98.0954
682.677	96.4864	682.677	98.1863
683.159	96.5511	683.159	98.2837
683.641	96.6148	683.641	98.3754
684.124	96.6731	684.124	98.4547
684.606	96.728	684.606	98.5223
685.088	96.7864	685.088	98.5836
685.57	96.8553	685.57	98.6454
686.052	96.9381	686.052	98.7116
686.534	97.0316	686.534	98.7813
687.016	97.1275	687.016	98.8495
687.499	97.2147	687.499	98.9085
687.981	97.2834	687.981	98.9511
688.463	97.3279	688.463	98.972
688.945	97.3469	688.945	98.9687
689.427	97.3431	689.427	98.9402
689.909	97.3211	689.909	98.8874
690.391	97.2856	690.391	98.8122
690.873	97.2408	690.873	98.7184
691.355	97.1906	691.355	98.6124
691.837	97.1389	691.837	98.5034
692.32	97.0904	692.32	98.4024
692.802	97.0503	692.802	98.3205
693.284	97.0241	693.284	98.2666
693.766	97.0156	693.766	98.2448
694.248	97.0262	694.248	98.2537
694.73	97.0539	694.73	98.2868
695.212	97.0934	695.212	98.3341
695.694	97.1369	695.694	98.3843
696.177	97.1754	696.177	98.4273
696.659	97.2001	696.659	98.4554
697.141	97.2039	697.141	98.464
697.623	97.1828	697.623	98.4521
698.105	97.1375	698.105	98.4221
698.587	97.0731	698.587	98.3798
699.069	96.9977	699.069	98.333
699.551	96.9205	699.551	98.2897
700.034	96.8478	700.034	98.2557
700.516	96.7814	700.516	98.2326
700.998	96.7183	700.998	98.2177
701.48	96.6527	701.48	98.2055
701.962	96.5801	701.962	98.1909
702.444	96.4998	702.444	98.1719
702.926	96.4162	702.926	98.1508
703.408	96.3365	703.408	98.1325
703.89	96.2676	703.89	98.122
704.373	96.2128	704.373	98.1214
704.855	96.1698	704.855	98.1278
705.337	96.1346	705.337	98.1367
705.819	96.1027	705.819	98.1434
706.301	96.0727	706.301	98.1453
706.783	96.0462	706.783	98.1428
707.265	96.0284	707.265	98.1395
707.747	96.0219	707.747	98.1374
708.23	96.0262	708.23	98.1364
708.712	96.0363	708.712	98.1338
709.194	96.0441	709.194	98.1245
709.676	96.0408	709.676	98.1035
710.158	96.0202	710.158	98.0674
710.64	95.9797	710.64	98.0152
711.122	95.9212	711.122	97.9483
711.604	95.8488	711.604	97.8688
712.086	95.7668	712.086	97.7776
712.568	95.6771	712.568	97.6732
713.051	95.5787	713.051	97.5516
713.533	95.4679	713.533	97.4072
714.015	95.3405	714.015	97.2362
714.497	95.1944	714.497	97.0379
714.979	95.0312	714.979	96.817
715.461	94.8565	715.461	96.5823
715.943	94.6781	715.943	96.3446
716.426	94.5032	716.426	96.1135
716.908	94.3362	716.908	95.8954
717.39	94.1773	717.39	95.6926
717.872	94.0232	717.872	95.5045
718.354	93.8691	718.354	95.329
718.836	93.7116	718.836	95.1646
719.318	93.5501	719.318	95.0106
719.8	93.3875	719.8	94.8677
720.282	93.2295	720.282	94.7376
720.764	93.0828	720.764	94.6234
721.247	92.9529	721.247	94.5289
721.729	92.8415	721.729	94.4576
722.211	92.7456	722.211	94.4118
722.693	92.6569	722.693	94.3906
723.175	92.5637	723.175	94.3897
723.657	92.4547	723.657	94.4023
724.139	92.322	724.139	94.4217
724.621	92.1659	724.621	94.4452
725.104	91.9928	725.104	94.4728
725.586	91.8138	725.586	94.5075
726.068	91.6402	726.068	94.5525
726.55	91.4799	726.55	94.6083
727.032	91.3333	727.032	94.6697
727.514	91.1965	727.514	94.7283
727.996	91.0637	727.996	94.7752
728.478	90.931	728.478	94.8036
728.961	90.8001	728.961	94.8129
729.443	90.6788	729.443	94.809
729.925	90.5794	729.925	94.8025
730.407	90.5155	730.407	94.8061
730.889	90.4983	730.889	94.8304
731.371	90.5338	731.371	94.8819
731.853	90.6226	731.853	94.9621
732.335	90.761	732.335	95.0686
732.817	90.9436	732.817	95.1973
733.3	91.1647	733.3	95.3441
733.782	91.4201	733.782	95.506
734.264	91.7059	734.264	95.6804
734.746	92.018	734.746	95.8654
735.228	92.3508	735.228	96.0585
735.71	92.697	735.71	96.2571
736.192	93.0495	736.192	96.4585
736.674	93.4019	736.674	96.6602
737.157	93.751	737.157	96.8603
737.639	94.0958	737.639	97.0575
738.121	94.438	738.121	97.2508
738.603	94.7789	738.603	97.4395
739.085	95.1182	739.085	97.6235
739.567	95.452	739.567	97.8026
740.049	95.772	740.049	97.9758
740.531	96.0663	740.531	98.1407
741.013	96.3213	741.013	98.292
741.495	96.525	741.495	98.4232
741.978	96.6705	741.978	98.5274
742.46	96.7583	742.46	98.6004
742.942	96.7971	742.942	98.6424
743.424	96.8019	743.424	98.6581
743.906	96.7897	743.906	98.6548
744.388	96.7749	744.388	98.6391
744.87	96.7654	744.87	98.6136
745.352	96.7618	745.352	98.5769
745.835	96.7586	745.835	98.5243
746.317	96.7486	746.317	98.4518
746.799	96.7262	746.799	98.3589
747.281	96.6896	747.281	98.2502
747.763	96.6407	747.763	98.1343
748.245	96.5832	748.245	98.0212
748.727	96.5193	748.727	97.9198
749.209	96.449	749.209	97.8361
749.692	96.3693	749.692	97.7729
750.174	96.276	750.174	97.7311
750.656	96.1646	750.656	97.7095
751.138	96.0323	751.138	97.7057
751.62	95.8782	751.62	97.7161
752.102	95.703	752.102	97.7354
752.584	95.5097	752.584	97.7582
753.066	95.3026	753.066	97.78
753.548	95.0877	753.548	97.7988
754.031	94.8722	754.031	97.8154
754.513	94.6636	754.513	97.8324
754.995	94.4689	754.995	97.8531
755.477	94.294	755.477	97.8799
755.959	94.1435	755.959	97.9149
756.441	94.0212	756.441	97.9594
756.923	93.9308	756.923	98.0153
757.405	93.8752	757.405	98.0847
757.888	93.8566	757.888	98.1695
758.37	93.8747	758.37	98.2696
758.852	93.9262	758.852	98.3824
759.334	94.0051	759.334	98.502
759.816	94.104	759.816	98.6206
760.298	94.2158	760.298	98.73
760.78	94.3356	760.78	98.8234
761.262	94.4618	761.262	98.8969
761.744	94.5952	761.744	98.9501
762.227	94.7382	762.227	98.9853
762.709	94.8933	762.709	99.0066
763.191	95.0619	763.191	99.0189
763.673	95.2435	763.673	99.026
764.155	95.4353	764.155	99.0297
764.637	95.6321	764.637	99.0299
765.119	95.8268	765.119	99.0243
765.601	96.0112	765.601	99.0097
766.083	96.1772	766.083	98.9835
766.566	96.3184	766.566	98.9448
767.048	96.4308	767.048	98.895
767.53	96.5126	767.53	98.8374
768.012	96.5635	768.012	98.7756
768.494	96.5841	768.494	98.7121
768.976	96.5749	768.976	98.6474
769.458	96.5371	769.458	98.5802
769.94	96.4733	769.94	98.5082
770.423	96.3881	770.423	98.4294
770.905	96.2875	770.905	98.3432
771.387	96.1781	771.387	98.2499
771.869	96.0657	771.869	98.151
772.351	95.955	772.351	98.0482
772.833	95.8494	772.833	97.9435
773.315	95.7511	773.315	97.8394
773.797	95.662	773.797	97.7387
774.279	95.5839	774.279	97.6448
774.762	95.5179	774.762	97.5618
775.244	95.4652	775.244	97.4933
775.726	95.4265	775.726	97.4424
776.208	95.4018	776.208	97.4104
776.69	95.3901	776.69	97.3962
777.172	95.3884	777.172	97.3962
777.654	95.3916	777.654	97.4047
778.136	95.3933	778.136	97.4154
778.619	95.3871	778.619	97.4229
779.101	95.3689	779.101	97.4244
779.583	95.3384	779.583	97.4204
780.065	95.2992	780.065	97.4139
780.547	95.2574	780.547	97.4096
781.029	95.2195	781.029	97.4117
781.511	95.1903	781.511	97.4229
781.993	95.1713	781.993	97.4433
782.476	95.1602	782.476	97.47
782.958	95.1519	782.958	97.4975
783.44	95.1397	783.44	97.519
783.922	95.1181	783.922	97.5285
784.404	95.0845	784.404	97.523
784.886	95.0404	784.886	97.5037
785.368	94.9909	785.368	97.4756
785.85	94.9419	785.85	97.445
786.332	94.897	786.332	97.4159
786.814	94.855	786.814	97.3876
787.297	94.8096	787.297	97.3539
787.779	94.7527	787.779	97.306
788.261	94.6773	788.261	97.2359
788.743	94.5818	788.743	97.14
789.225	94.4698	789.225	97.0206
789.707	94.3481	789.707	96.884
790.189	94.2241	790.189	96.7385
790.671	94.1024	790.671	96.5912
791.154	93.9841	791.154	96.447
791.636	93.8675	791.636	96.3077
792.118	93.7489	792.118	96.1724
792.6	93.6239	792.6	96.0374
793.082	93.4877	793.082	95.8961
793.564	93.3344	793.564	95.7397
794.046	93.1579	794.046	95.5584
794.528	92.9521	794.528	95.343
795.01	92.7116	795.01	95.0869
795.493	92.4324	795.493	94.7861
795.975	92.1118	795.975	94.4392
796.457	91.7487	796.457	94.0472
796.939	91.344	796.939	93.6132
797.421	90.9005	797.421	93.1422
797.903	90.4238	797.903	92.6418
798.385	89.9208	798.385	92.1205
798.867	89.3983	798.867	91.5862
799.35	88.8608	799.35	91.044
799.832	88.3084	799.832	90.495
800.314	87.7369	800.314	89.9363
800.796	87.1382	800.796	89.363
801.278	86.5023	801.278	88.7713
801.76	85.8202	801.76	88.1607
802.242	85.0862	802.242	87.5356
802.724	84.2997	802.724	86.9056
803.207	83.4657	803.207	86.2837
803.689	82.5936	803.689	85.6832
804.171	81.6953	804.171	85.1152
804.653	80.7827	804.653	84.5859
805.135	79.8667	805.135	84.0969
805.617	78.9575	805.617	83.6468
806.099	78.0664	806.099	83.2346
806.581	77.2075	806.581	82.8635
807.063	76.3983	807.063	82.5419
807.545	75.6584	807.545	82.2831
808.028	75.0063	808.028	82.1016
808.51	74.4557	808.51	82.0093
808.992	74.0132	808.992	82.0125
809.474	73.6785	809.474	82.1108
809.956	73.446	809.956	82.2983
810.438	73.3079	810.438	82.5656
810.92	73.2559	810.92	82.9018
811.403	73.2825	811.403	83.2951
811.885	73.3804	811.885	83.734
812.367	73.5428	812.367	84.207
812.849	73.7628	812.849	84.7034
813.331	74.0344	813.331	85.2139
813.813	74.353	813.813	85.7314
814.295	74.7153	814.295	86.2511
814.777	75.1188	814.777	86.7695
815.259	75.5594	815.259	87.2844
815.741	76.0311	815.741	87.7935
816.224	76.5245	816.224	88.2947
816.706	77.0276	816.706	88.785
817.188	77.5268	817.188	89.2597
817.67	78.0079	817.67	89.712
818.152	78.4574	818.152	90.1318
818.634	78.8627	818.634	90.5071
819.116	79.2132	819.116	90.8254
819.598	79.5	819.598	91.0765
820.081	79.7173	820.081	91.2551
820.563	79.8633	820.563	91.3615
821.045	79.9402	821.045	91.4016
821.527	79.955	821.527	91.3839
822.009	79.9183	822.009	91.3172
822.491	79.8431	822.491	91.2081
822.973	79.7436	822.973	91.0603
823.455	79.6339	823.455	90.876
823.938	79.5279	823.938	90.6576
824.42	79.4391	824.42	90.4107
824.902	79.3803	824.902	90.1447
825.384	79.3623	825.384	89.8717
825.866	79.3929	825.866	89.6045
826.348	79.4748	826.348	89.3529
826.83	79.606	826.83	89.1225
827.312	79.7812	827.312	88.9148
827.794	79.9942	827.794	88.7293
828.277	80.2406	828.277	88.5663
828.759	80.5194	828.759	88.4284
829.241	80.8322	829.241	88.321
829.723	81.181	829.723	88.2496
830.205	81.5662	830.205	88.2181
830.687	81.9859	830.687	88.2275
831.169	82.4358	831.169	88.2757
831.651	82.9105	831.651	88.3589
832.134	83.4048	832.134	88.4732
832.616	83.9138	832.616	88.616
833.098	84.4319	833.098	88.7855
833.58	84.9524	833.58	88.9808
834.062	85.4676	834.062	89.2011
834.544	85.97	834.544	89.4459
835.026	86.4533	835.026	89.714
835.508	86.9137	835.508	90.0036
835.99	87.3496	835.99	90.311
836.472	87.7613	836.472	90.6299
836.955	88.1493	836.955	90.952
837.437	88.5146	837.437	91.2679
837.919	88.858	837.919	91.5691
838.401	89.1807	838.401	91.8491
838.883	89.4843	838.883	92.1047
839.365	89.7701	839.365	92.3349
839.847	90.0392	839.847	92.5399
840.33	90.292	840.33	92.7202
840.812	90.529	840.812	92.8764
841.294	90.7512	841.294	93.009
841.776	90.9606	841.776	93.1201
842.258	91.1597	842.258	93.213
842.74	91.3516	842.74	93.2927
843.222	91.5382	843.222	93.3651
843.704	91.7193	843.704	93.4356
844.186	91.8924	844.186	93.5083
844.668	92.0527	844.668	93.5853
845.151	92.1938	845.151	93.6663
845.633	92.3101	845.633	93.7499
846.115	92.3985	846.115	93.8351
846.597	92.4605	846.597	93.9226
847.079	92.5019	847.079	94.016
847.561	92.5313	847.561	94.1212
848.043	92.5571	848.043	94.2446
848.525	92.5846	848.525	94.3911
849.008	92.6141	849.008	94.5628
849.49	92.641	849.49	94.7585
849.972	92.6571	849.972	94.9751
850.454	92.6529	850.454	95.2084
850.936	92.6202	850.936	95.4544
851.418	92.5529	851.418	95.7097
851.9	92.4482	851.9	95.9707
852.382	92.3065	852.382	96.2344
852.865	92.1314	852.865	96.4975
853.347	91.9292	853.347	96.7573
853.829	91.7081	853.829	97.0109
854.311	91.4763	854.311	97.2552
854.793	91.2417	854.793	97.4859
855.275	91.011	855.275	97.6978
855.757	90.7905	855.757	97.8852
856.239	90.5864	856.239	98.0429
856.721	90.4053	856.721	98.167
857.204	90.2537	857.204	98.2555
857.686	90.1373	857.686	98.3081
858.168	90.06	858.168	98.3253
858.65	90.0236	858.65	98.3088
859.132	90.0282	859.132	98.2614
859.614	90.0731	859.614	98.1873
860.096	90.1573	860.096	98.0922
860.578	90.2796	860.578	97.9823
861.061	90.4381	861.061	97.8637
861.543	90.63	861.543	97.7411
862.025	90.8519	862.025	97.6179
862.507	91.0996	862.507	97.4969
862.989	91.3692	862.989	97.3799
863.471	91.6568	863.471	97.2693
863.953	91.9585	863.953	97.1672
864.435	92.2709	864.435	97.0759
864.917	92.5908	864.917	96.9972
865.399	92.9156	865.399	96.9337
865.882	93.243	865.882	96.8879
866.364	93.5711	866.364	96.863
866.846	93.8965	866.846	96.8621
867.328	94.2135	867.328	96.8871
867.81	94.5136	867.81	96.9373
868.292	94.7855	868.292	97.0099
868.774	95.0171	868.774	97.0994
869.256	95.1979	869.256	97.1999
869.739	95.3209	869.739	97.3055
870.221	95.3847	870.221	97.4127
870.703	95.3933	870.703	97.5201
871.185	95.3543	871.185	97.6283
871.667	95.277	871.667	97.7386
872.149	95.1699	872.149	97.8518
872.631	95.0397	872.631	97.967
873.113	94.8912	873.113	98.0814
873.596	94.7279	873.596	98.1913
874.078	94.5532	874.078	98.2925
874.56	94.3705	874.56	98.3818
875.042	94.1831	875.042	98.4562
875.524	93.9925	875.524	98.5137
876.006	93.7985	876.006	98.5519
876.488	93.5983	876.488	98.5686
876.97	93.388	876.97	98.5618
877.452	93.1634	877.452	98.5309
877.935	92.9211	877.935	98.4762
878.417	92.6587	878.417	98.3996
878.899	92.3755	878.899	98.3041
879.381	92.0723	879.381	98.1929
879.863	91.7509	879.863	98.0693
880.345	91.4144	880.345	97.9369
880.827	91.0663	880.827	97.7996
881.309	90.7104	881.309	97.6614
881.792	90.35	881.792	97.5266
882.274	89.9878	882.274	97.399
882.756	89.6263	882.756	97.2819
883.238	89.2678	883.238	97.1773
883.72	88.9153	883.72	97.0864
884.202	88.5726	884.202	97.0097
884.684	88.2439	884.684	96.9478
885.166	87.9341	885.166	96.9011
885.648	87.6472	885.648	96.8702
886.131	87.3864	886.131	96.8555
886.613	87.1534	886.613	96.8562
887.095	86.9484	887.095	96.8702
887.577	86.7712	887.577	96.8945
888.059	86.6218	888.059	96.9259
888.541	86.5019	888.541	96.9625
889.023	86.4149	889.023	97.0045
889.505	86.3658	889.505	97.0543
889.987	86.3604	889.987	97.1156
890.47	86.4034	890.47	97.192
890.952	86.4983	890.952	97.2855
891.434	86.6469	891.434	97.3966
891.916	86.8504	891.916	97.5248
892.398	87.1089	892.398	97.6687
892.88	87.4217	892.88	97.826
893.362	87.7856	893.362	97.9934
893.844	88.1942	893.844	98.1651
894.327	88.6379	894.327	98.3334
894.809	89.1054	894.809	98.4904
895.291	89.5862	895.291	98.6296
895.773	90.0728	895.773	98.7486
896.255	90.562	896.255	98.8492
896.737	91.0536	896.737	98.9365
897.219	91.5491	897.219	99.0168
897.701	92.0496	897.701	99.0953
898.183	92.5545	898.183	99.1751
898.666	93.0609	898.666	99.2569
899.148	93.564	899.148	99.3398
899.63	94.0582	899.63	99.4217
900.112	94.5374	900.112	99.5007
900.594	94.996	900.594	99.5746
901.076	95.4296	901.076	99.6418
901.558	95.8349	901.558	99.701
902.04	96.2102	902.04	99.7514
902.523	96.5548	902.523	99.7927
903.005	96.8683	903.005	99.8252
903.487	97.1504	903.487	99.8492
903.969	97.4001	903.969	99.8651
904.451	97.6168	904.451	99.8733
904.933	97.8001	904.933	99.8743
905.415	97.9506	905.415	99.8687
905.897	98.0704	905.897	99.8569
906.38	98.1628	906.38	99.8392
906.862	98.2312	906.862	99.8157
907.344	98.2793	907.344	99.7865
907.826	98.3107	907.826	99.7522
908.308	98.3284	908.308	99.7141
908.79	98.336	908.79	99.6746
909.272	98.3372	909.272	99.6375
909.754	98.3364	909.754	99.6064
910.236	98.3371	910.236	99.5844
910.718	98.341	910.718	99.572
911.201	98.3474	911.201	99.5675
911.683	98.3526	911.683	99.5665
912.165	98.3515	912.165	99.5635
912.647	98.3388	912.647	99.554
913.129	98.3119	913.129	99.5359
913.611	98.2713	913.611	99.5105
914.093	98.2213	914.093	99.4823
914.575	98.1686	914.575	99.4571
915.058	98.1198	915.058	99.4406
915.54	98.08	915.54	99.4361
916.022	98.0514	916.022	99.4443
916.504	98.0333	916.504	99.4633
916.986	98.0236	916.986	99.49
917.468	98.0196	917.468	99.5211
917.95	98.0192	917.95	99.5542
918.432	98.0211	918.432	99.5879
918.914	98.0245	918.914	99.6214
919.397	98.0293	919.397	99.6544
919.879	98.0349	919.879	99.6858
920.361	98.0407	920.361	99.7146
920.843	98.0458	920.843	99.7393
921.325	98.049	921.325	99.7587
921.807	98.0493	921.807	99.7718
922.289	98.0462	922.289	99.7788
922.771	98.0401	922.771	99.7803
923.254	98.0327	923.254	99.7778
923.736	98.0263	923.736	99.7729
924.218	98.024	924.218	99.7673
924.7	98.0282	924.7	99.7618
925.182	98.0399	925.182	99.7564
925.664	98.0588	925.664	99.7505
926.146	98.0828	926.146	99.7429
926.628	98.1091	926.628	99.732
927.111	98.1344	927.111	99.7166
927.593	98.156	927.593	99.6955
928.075	98.1719	928.075	99.6678
928.557	98.1807	928.557	99.633
929.039	98.1819	929.039	99.5907
929.521	98.1756	929.521	99.541
930.003	98.1624	930.003	99.4849
930.485	98.1433	930.485	99.4245
930.967	98.12	930.967	99.3625
931.449	98.0942	931.449	99.3019
931.932	98.0672	931.932	99.245
932.414	98.0401	932.414	99.193
932.896	98.0132	932.896	99.1457
933.378	97.986	933.378	99.1015
933.86	97.9582	933.86	99.0592
934.342	97.9291	934.342	99.0178
934.824	97.8991	934.824	98.9778
935.307	97.8691	935.307	98.9407
935.789	97.841	935.789	98.9089
936.271	97.8171	936.271	98.8847
936.753	97.7999	936.753	98.87
937.235	97.791	937.235	98.8656
937.717	97.7907	937.717	98.8711
938.199	97.7973	938.199	98.8841
938.681	97.8076	938.681	98.9013
939.163	97.8176	939.163	98.9184
939.645	97.8234	939.645	98.9317
940.128	97.823	940.128	98.9389
940.61	97.8161	940.61	98.9397
941.092	97.805	941.092	98.9355
941.574	97.7928	941.574	98.9288
942.056	97.7826	942.056	98.9219
942.538	97.7761	942.538	98.9156
943.02	97.7731	943.02	98.9094
943.502	97.7717	943.502	98.9013
943.985	97.7687	943.985	98.8886
944.467	97.7606	944.467	98.8684
944.949	97.7446	944.949	98.8381
945.431	97.7191	945.431	98.7961
945.913	97.6838	945.913	98.7418
946.395	97.6397	946.395	98.6759
946.877	97.5889	946.877	98.6009
947.359	97.5343	947.359	98.521
947.841	97.4792	947.841	98.4409
948.324	97.427	948.324	98.3655
948.806	97.3802	948.806	98.2987
949.288	97.3401	949.288	98.2421
949.77	97.3059	949.77	98.1955
950.252	97.2753	950.252	98.1564
950.734	97.2448	950.734	98.1215
951.216	97.2108	951.216	98.0875
951.698	97.1705	951.698	98.0522
952.181	97.1229	952.181	98.0152
952.663	97.0684	952.663	97.9774
953.145	97.0087	953.145	97.9414
953.627	96.9461	953.627	97.9099
954.109	96.8828	954.109	97.8853
954.591	96.8203	954.591	97.8695
955.073	96.76	955.073	97.8635
955.555	96.7023	955.555	97.8677
956.038	96.6471	956.038	97.8818
956.52	96.5928	956.52	97.9045
957.002	96.5369	957.002	97.9335
957.484	96.4757	957.484	97.9652
957.966	96.4059	957.966	97.9962
958.448	96.3257	958.448	98.0236
958.93	96.2355	958.93	98.0468
959.412	96.1379	959.412	98.0669
959.894	96.0372	959.894	98.0867
960.376	95.9374	960.376	98.1085
960.859	95.8415	960.859	98.1339
961.341	95.7503	961.341	98.1624
961.823	95.6624	961.823	98.1921
962.305	95.575	962.305	98.22
962.787	95.4849	962.787	98.2435
963.269	95.3895	963.269	98.2607
963.751	95.2882	963.751	98.2713
964.234	95.1823	964.234	98.2762
964.716	95.0748	964.716	98.2776
965.198	94.9693	965.198	98.278
965.68	94.8684	965.68	98.2799
966.162	94.7731	966.162	98.2847
966.644	94.6829	966.644	98.2924
967.126	94.5966	967.126	98.3026
967.608	94.5133	967.608	98.3146
968.09	94.4334	968.09	98.3279
968.572	94.3578	968.572	98.3424
969.055	94.2874	969.055	98.3576
969.537	94.2227	969.537	98.3725
970.019	94.1631	970.019	98.3856
970.501	94.1079	970.501	98.3954
970.983	94.0572	970.983	98.4011
971.465	94.0122	971.465	98.4036
971.947	93.9752	971.947	98.4048
972.429	93.949	972.429	98.4072
972.912	93.936	972.912	98.4132
973.394	93.9379	973.394	98.4241
973.876	93.9553	973.876	98.4404
974.358	93.9882	974.358	98.4618
974.84	94.0358	974.84	98.4873
975.322	94.0969	975.322	98.516
975.804	94.1697	975.804	98.5462
976.286	94.2526	976.286	98.5767
976.769	94.3444	976.769	98.6065
977.251	94.4446	977.251	98.6354
977.733	94.5538	977.733	98.6642
978.215	94.6731	978.215	98.6944
978.697	94.8035	978.697	98.7274
979.179	94.9455	979.179	98.764
979.661	95.0987	979.661	98.8041
980.143	95.2613	980.143	98.847
980.625	95.4306	980.625	98.8918
981.107	95.6034	981.107	98.9376
981.59	95.7763	981.59	98.9838
982.072	95.9464	982.072	99.0299
982.554	96.1116	982.554	99.0752
983.036	96.2708	983.036	99.1191
983.518	96.4234	983.518	99.1608
984	96.569	984	99.2001
984.482	96.7069	984.482	99.2372
984.965	96.8359	984.965	99.2726
985.447	96.9547	985.447	99.3071
985.929	97.0626	985.929	99.3414
986.411	97.1601	986.411	99.3761
986.893	97.2483	986.893	99.4111
987.375	97.3291	987.375	99.4463
987.857	97.404	987.857	99.4805
988.339	97.4738	988.339	99.5126
988.821	97.5386	988.821	99.5413
989.303	97.598	989.303	99.566
989.786	97.652	989.786	99.5872
990.268	97.7003	990.268	99.6062
990.75	97.743	990.75	99.6244
991.232	97.78	991.232	99.6427
991.714	97.8106	991.714	99.6609
992.196	97.8342	992.196	99.678
992.678	97.8501	992.678	99.6922
993.16	97.8581	993.16	99.7019
993.643	97.8585	993.643	99.7061
994.125	97.8521	994.125	99.7044
994.607	97.8394	994.607	99.6966
995.089	97.8205	995.089	99.6828
995.571	97.7955	995.571	99.6632
996.053	97.7642	996.053	99.6381
996.535	97.7272	996.535	99.6082
997.017	97.6858	997.017	99.5749
997.5	97.6421	997.5	99.5397
997.982	97.599	997.982	99.5044
998.464	97.5593	998.464	99.4707
998.946	97.5255	998.946	99.4398
999.428	97.4983	999.428	99.4121
999.91	97.4772	999.91	99.3875
1000.39	97.4591	1000.39	99.3644
1000.87	97.439	1000.87	99.3406
1001.36	97.4105	1001.36	99.3136
1001.84	97.3666	1001.84	99.281
1002.32	97.3005	1002.32	99.241
1002.8	97.2067	1002.8	99.1923
1003.28	97.0814	1003.28	99.1332
1003.77	96.9224	1003.77	99.0609
1004.25	96.7295	1004.25	98.9717
1004.73	96.5043	1004.73	98.8606
1005.21	96.2508	1005.21	98.7238
1005.7	95.9748	1005.7	98.5589
1006.18	95.684	1006.18	98.3671
1006.66	95.3863	1006.66	98.1519
1007.14	95.0896	1007.14	97.9195
1007.62	94.8007	1007.62	97.6767
1008.11	94.5251	1008.11	97.4304
1008.59	94.2669	1008.59	97.1868
1009.07	94.0295	1009.07	96.9507
1009.55	93.8155	1009.55	96.7263
1010.03	93.6271	1010.03	96.5164
1010.52	93.4661	1010.52	96.323
1011	93.3344	1011	96.1475
1011.48	93.2337	1011.48	95.9913
1011.96	93.1659	1011.96	95.8557
1012.45	93.1327	1012.45	95.7423
1012.93	93.1352	1012.93	95.6529
1013.41	93.1736	1013.41	95.5892
1013.89	93.2477	1013.89	95.5533
1014.37	93.3574	1014.37	95.5478
1014.86	93.5032	1014.86	95.5758
1015.34	93.6862	1015.34	95.6409
1015.82	93.9076	1015.82	95.7455
1016.3	94.1674	1016.3	95.89
1016.78	94.4633	1016.78	96.0718
1017.27	94.7902	1017.27	96.2848
1017.75	95.14	1017.75	96.5209
1018.23	95.5029	1018.23	96.7716
1018.71	95.8683	1018.71	97.0294
1019.19	96.2258	1019.19	97.2887
1019.68	96.5663	1019.68	97.5461
1020.16	96.8819	1020.16	97.7991
1020.64	97.1666	1020.64	98.0457
1021.12	97.4161	1021.12	98.2827
1021.61	97.628	1021.61	98.5061
1022.09	97.8016	1022.09	98.7105
1022.57	97.9377	1022.57	98.8905
1023.05	98.039	1023.05	99.0418
1023.53	98.1093	1023.53	99.1621
1024.02	98.1539	1024.02	99.2525
1024.5	98.1788	1024.5	99.317
1024.98	98.1903	1024.98	99.3615
1025.46	98.1939	1025.46	99.3926
1025.94	98.1935	1025.94	99.4153
1026.43	98.1919	1026.43	99.433
1026.91	98.1902	1026.91	99.4471
1027.39	98.1885	1027.39	99.4573
1027.87	98.1859	1027.87	99.4627
1028.36	98.1813	1028.36	99.4627
1028.84	98.1735	1028.84	99.4563
1029.32	98.1614	1029.32	99.4431
1029.8	98.1444	1029.8	99.423
1030.28	98.1229	1030.28	99.3964
1030.77	98.098	1030.77	99.3644
1031.25	98.0718	1031.25	99.3286
1031.73	98.0465	1031.73	99.2914
1032.21	98.0246	1032.21	99.2557
1032.69	98.0084	1032.69	99.2244
1033.18	98	1033.18	99.1999
1033.66	98.0008	1033.66	99.1839
1034.14	98.0111	1034.14	99.1765
1034.62	98.0298	1034.62	99.1753
1035.1	98.0543	1035.1	99.1764
1035.59	98.0803	1035.59	99.1742
1036.07	98.1036	1036.07	99.1633
1036.55	98.1204	1036.55	99.1398
1037.03	98.1286	1037.03	99.1022
1037.52	98.1285	1037.52	99.052
1038	98.1216	1038	98.9927
1038.48	98.1107	1038.48	98.9284
1038.96	98.0983	1038.96	98.8633
1039.44	98.0861	1039.44	98.8004
1039.93	98.0749	1039.93	98.7417
1040.41	98.0644	1040.41	98.6877
1040.89	98.0534	1040.89	98.6384
1041.37	98.0412	1041.37	98.5934
1041.85	98.0269	1041.85	98.5526
1042.34	98.011	1042.34	98.5163
1042.82	97.9948	1042.82	98.4855
1043.3	97.9799	1043.3	98.4613
1043.78	97.9675	1043.78	98.4437
1044.26	97.9576	1044.26	98.4314
1044.75	97.9486	1044.75	98.4218
1045.23	97.9379	1045.23	98.4112
1045.71	97.9229	1045.71	98.3965
1046.19	97.9021	1046.19	98.3758
1046.68	97.8753	1046.68	98.3491
1047.16	97.8436	1047.16	98.3179
1047.64	97.8084	1047.64	98.2839
1048.12	97.771	1048.12	98.2485
1048.6	97.7321	1048.6	98.213
1049.09	97.6925	1049.09	98.1779
1049.57	97.6537	1049.57	98.1443
1050.05	97.6178	1050.05	98.1138
1050.53	97.5876	1050.53	98.0886
1051.01	97.5658	1051.01	98.0708
1051.5	97.554	1051.5	98.062
1051.98	97.5524	1051.98	98.0627
1052.46	97.5593	1052.46	98.0718
1052.94	97.5717	1052.94	98.0871
1053.42	97.5858	1053.42	98.1053
1053.91	97.5974	1053.91	98.1229
1054.39	97.6035	1054.39	98.1366
1054.87	97.602	1054.87	98.1443
1055.35	97.5923	1055.35	98.1445
1055.84	97.5756	1055.84	98.1371
1056.32	97.5538	1056.32	98.1226
1056.8	97.5294	1056.8	98.1023
1057.28	97.5049	1057.28	98.0777
1057.76	97.4826	1057.76	98.0511
1058.25	97.4643	1058.25	98.0248
1058.73	97.4519	1058.73	98.0019
1059.21	97.4465	1059.21	97.985
1059.69	97.4492	1059.69	97.9764
1060.17	97.4601	1060.17	97.9773
1060.66	97.4785	1060.66	97.9876
1061.14	97.5027	1061.14	98.0055
1061.62	97.5303	1061.62	98.0282
1062.1	97.5582	1062.1	98.0524
1062.59	97.5832	1062.59	98.0743
1063.07	97.602	1063.07	98.0905
1063.55	97.6123	1063.55	98.0987
1064.03	97.6131	1064.03	98.0978
1064.51	97.6048	1064.51	98.0884
1065	97.5894	1065	98.0724
1065.48	97.5697	1065.48	98.0529
1065.96	97.5484	1065.96	98.0329
1066.44	97.5276	1066.44	98.0149
1066.92	97.5084	1066.92	98.0008
1067.41	97.4917	1067.41	97.9911
1067.89	97.4782	1067.89	97.9864
1068.37	97.4694	1068.37	97.987
1068.85	97.4665	1068.85	97.9936
1069.34	97.4705	1069.34	98.007
1069.82	97.481	1069.82	98.0271
1070.3	97.4959	1070.3	98.053
1070.78	97.5115	1070.78	98.0821
1071.26	97.5235	1071.26	98.1107
1071.75	97.5275	1071.75	98.1344
1072.23	97.5203	1072.23	98.1488
1072.71	97.5002	1072.71	98.1506
1073.19	97.4672	1073.19	98.1381
1073.67	97.4231	1073.67	98.1115
1074.16	97.3705	1074.16	98.0726
1074.64	97.3127	1074.64	98.0241
1075.12	97.2531	1075.12	97.9695
1075.6	97.1945	1075.6	97.9118
1076.08	97.1389	1076.08	97.8536
1076.57	97.0877	1076.57	97.797
1077.05	97.0414	1077.05	97.7435
1077.53	97	1077.53	97.6942
1078.01	96.9631	1078.01	97.6497
1078.5	96.9296	1078.5	97.6097
1078.98	96.8982	1078.98	97.573
1079.46	96.8669	1079.46	97.5379
1079.94	96.8338	1079.94	97.502
1080.42	96.7971	1080.42	97.4633
1080.91	96.7556	1080.91	97.4206
1081.39	96.7095	1081.39	97.3742
1081.87	96.6594	1081.87	97.3257
1082.35	96.6067	1082.35	97.277
1082.83	96.5525	1082.83	97.2301
1083.32	96.4975	1083.32	97.186
1083.8	96.4417	1083.8	97.145
1084.28	96.385	1084.28	97.1071
1084.76	96.3278	1084.76	97.0721
1085.24	96.2715	1085.24	97.0412
1085.73	96.218	1085.73	97.0156
1086.21	96.1696	1086.21	96.997
1086.69	96.1278	1086.69	96.987
1087.17	96.093	1087.17	96.9861
1087.66	96.0642	1087.66	96.9945
1088.14	96.0393	1088.14	97.0119
1088.62	96.0161	1088.62	97.0377
1089.1	95.9928	1089.1	97.0712
1089.58	95.9681	1089.58	97.1114
1090.07	95.9409	1090.07	97.1567
1090.55	95.9106	1090.55	97.2052
1091.03	95.8764	1091.03	97.2548
1091.51	95.8371	1091.51	97.3038
1091.99	95.7917	1091.99	97.3509
1092.48	95.7385	1092.48	97.3954
1092.96	95.6761	1092.96	97.4365
1093.44	95.6031	1093.44	97.4735
1093.92	95.5183	1093.92	97.5053
1094.4	95.4207	1094.4	97.531
1094.89	95.3094	1094.89	97.55
1095.37	95.1838	1095.37	97.5621
1095.85	95.0438	1095.85	97.5675
1096.33	94.889	1096.33	97.5671
1096.82	94.7196	1096.82	97.5615
1097.3	94.5361	1097.3	97.5517
1097.78	94.3393	1097.78	97.5381
1098.26	94.1304	1098.26	97.5211
1098.74	93.9109	1098.74	97.5006
1099.23	93.6828	1099.23	97.4765
1099.71	93.4477	1099.71	97.4487
1100.19	93.2078	1100.19	97.417
1100.67	92.9651	1100.67	97.3814
1101.15	92.7221	1101.15	97.3419
1101.64	92.4815	1101.64	97.2991
1102.12	92.2466	1102.12	97.2539
1102.6	92.0215	1102.6	97.2078
1103.08	91.8108	1103.08	97.1633
1103.57	91.6198	1103.57	97.1231
1104.05	91.4531	1104.05	97.0907
1104.53	91.3147	1104.53	97.0686
1105.01	91.2066	1105.01	97.0587
1105.49	91.1289	1105.49	97.0616
1105.98	91.0804	1105.98	97.0766
1106.46	91.059	1106.46	97.1028
1106.94	91.0632	1106.94	97.1397
1107.42	91.0919	1107.42	97.1871
1107.9	91.1445	1107.9	97.2455
1108.39	91.2201	1108.39	97.3147
1108.87	91.317	1108.87	97.3942
1109.35	91.4326	1109.35	97.4823
1109.83	91.5633	1109.83	97.5765
1110.31	91.7055	1110.31	97.6747
1110.8	91.8555	1110.8	97.7747
1111.28	92.0098	1111.28	97.8751
1111.76	92.165	1111.76	97.9746
1112.24	92.3174	1112.24	98.0719
1112.73	92.4636	1112.73	98.166
1113.21	92.6002	1113.21	98.256
1113.69	92.7248	1113.69	98.342
1114.17	92.836	1114.17	98.4246
1114.65	92.9336	1114.65	98.5048
1115.14	93.0181	1115.14	98.584
1115.62	93.0902	1115.62	98.6627
1116.1	93.1508	1116.1	98.7412
1116.58	93.2006	1116.58	98.819
1117.06	93.24	1117.06	98.8952
1117.55	93.2696	1117.55	98.9688
1118.03	93.2899	1118.03	99.0387
1118.51	93.3015	1118.51	99.104
1118.99	93.3053	1118.99	99.1642
1119.48	93.3021	1119.48	99.2192
1119.96	93.2936	1119.96	99.2695
1120.44	93.2811	1120.44	99.3158
1120.92	93.2663	1120.92	99.3592
1121.4	93.2504	1121.4	99.4
1121.89	93.2338	1121.89	99.438
1122.37	93.2163	1122.37	99.4719
1122.85	93.1963	1122.85	99.4998
1123.33	93.1722	1123.33	99.5199
1123.81	93.1416	1123.81	99.5307
1124.3	93.1028	1124.3	99.5315
1124.78	93.0544	1124.78	99.5226
1125.26	92.996	1125.26	99.5052
1125.74	92.9279	1125.74	99.4815
1126.22	92.8508	1126.22	99.4544
1126.71	92.7656	1126.71	99.4264
1127.19	92.673	1127.19	99.3998
1127.67	92.5729	1127.67	99.3758
1128.15	92.4647	1128.15	99.3542
1128.64	92.347	1128.64	99.334
1129.12	92.2176	1129.12	99.3139
1129.6	92.0739	1129.6	99.2922
1130.08	91.9128	1130.08	99.2681
1130.56	91.7311	1130.56	99.2407
1131.05	91.5262	1131.05	99.2104
1131.53	91.2959	1131.53	99.1776
1132.01	91.0392	1132.01	99.1437
1132.49	90.7554	1132.49	99.1102
1132.97	90.4442	1132.97	99.0786
1133.46	90.1044	1133.46	99.0502
1133.94	89.7338	1133.94	99.0249
1134.42	89.3289	1134.42	99.0022
1134.9	88.8857	1134.9	98.9802
1135.38	88.4007	1135.38	98.9569
1135.87	87.8716	1135.87	98.9304
1136.35	87.2987	1136.35	98.8991
1136.83	86.6852	1136.83	98.8625
1137.31	86.037	1137.31	98.8205
1137.8	85.3625	1137.8	98.7734
1138.28	84.6719	1138.28	98.7218
1138.76	83.977	1138.76	98.666
1139.24	83.2901	1139.24	98.6065
1139.72	82.6239	1139.72	98.5437
1140.21	81.9908	1140.21	98.478
1140.69	81.4024	1140.69	98.41
1141.17	80.8694	1141.17	98.3405
1141.65	80.401	1141.65	98.2703
1142.13	80.0048	1142.13	98.2007
1142.62	79.6865	1142.62	98.1331
1143.1	79.4499	1143.1	98.0695
1143.58	79.2971	1143.58	98.0117
1144.06	79.2284	1144.06	97.9616
1144.55	79.2428	1144.55	97.9205
1145.03	79.3375	1145.03	97.8889
1145.51	79.5088	1145.51	97.866
1145.99	79.7509	1145.99	97.8501
1146.47	80.0571	1146.47	97.8388
1146.96	80.4191	1146.96	97.8297
1147.44	80.828	1147.44	97.8207
1147.92	81.2744	1147.92	97.8107
1148.4	81.7486	1148.4	97.7996
1148.88	82.2409	1148.88	97.7877
1149.37	82.7409	1149.37	97.7754
1149.85	83.2378	1149.85	97.763
1150.33	83.72	1150.33	97.7506
1150.81	84.1752	1150.81	97.7378
1151.29	84.5906	1151.29	97.7245
1151.78	84.9535	1151.78	97.7099
1152.26	85.2515	1152.26	97.6932
1152.74	85.473	1152.74	97.673
1153.22	85.6077	1153.22	97.6478
1153.71	85.6471	1153.71	97.616
1154.19	85.5854	1154.19	97.5769
1154.67	85.4195	1154.67	97.5305
1155.15	85.1489	1155.15	97.4775
1155.63	84.7755	1155.63	97.4189
1156.12	84.3033	1156.12	97.3558
1156.6	83.7375	1156.6	97.2886
1157.08	83.0848	1157.08	97.2174
1157.56	82.3532	1157.56	97.1427
1158.04	81.552	1158.04	97.0652
1158.53	80.6917	1158.53	96.9865
1159.01	79.7835	1159.01	96.9084
1159.49	78.8391	1159.49	96.8328
1159.97	77.87	1159.97	96.7607
1160.45	76.8881	1160.45	96.6923
1160.94	75.9053	1160.94	96.6274
1161.42	74.9344	1161.42	96.5658
1161.9	73.9892	1161.9	96.5072
1162.38	73.0838	1162.38	96.4517
1162.87	72.2329	1162.87	96.3993
1163.35	71.4506	1163.35	96.3496
1163.83	70.7497	1163.83	96.3015
1164.31	70.1415	1164.31	96.2536
1164.79	69.6356	1164.79	96.2048
1165.28	69.24	1165.28	96.1549
1165.76	68.9613	1165.76	96.1043
1166.24	68.805	1166.24	96.0546
1166.72	68.7747	1166.72	96.0075
1167.2	68.8723	1167.2	95.9644
1167.69	69.0976	1167.69	95.9262
1168.17	69.4479	1168.17	95.8934
1168.65	69.9187	1168.65	95.8661
1169.13	70.5041	1169.13	95.8446
1169.62	71.1976	1169.62	95.8297
1170.1	71.9918	1170.1	95.8222
1170.58	72.8787	1170.58	95.8227
1171.06	73.8489	1171.06	95.8311
1171.54	74.8915	1171.54	95.8467
1172.03	75.9942	1172.03	95.8682
1172.51	77.1433	1172.51	95.8944
1172.99	78.3245	1172.99	95.9244
1173.47	79.5232	1173.47	95.9577
1173.95	80.7249	1173.95	95.994
1174.44	81.9155	1174.44	96.033
1174.92	83.0818	1174.92	96.0739
1175.4	84.2115	1175.4	96.1155
1175.88	85.2938	1175.88	96.1565
1176.36	86.3197	1176.36	96.1953
1176.85	87.2818	1176.85	96.2301
1177.33	88.1741	1177.33	96.259
1177.81	88.9924	1177.81	96.2797
1178.29	89.734	1178.29	96.2905
1178.78	90.3984	1178.78	96.2895
1179.26	90.9869	1179.26	96.2759
1179.74	91.5025	1179.74	96.2492
1180.22	91.9495	1180.22	96.2092
1180.7	92.3325	1180.7	96.1555
1181.19	92.6553	1181.19	96.0873
1181.67	92.9209	1181.67	96.003
1182.15	93.1311	1182.15	95.9011
1182.63	93.287	1182.63	95.7803
1183.11	93.3896	1183.11	95.6406
1183.6	93.44	1183.6	95.4833
1184.08	93.4397	1184.08	95.3105
1184.56	93.3905	1184.56	95.1251
1185.04	93.2944	1185.04	94.9297
1185.53	93.1531	1185.53	94.7266
1186.01	92.9684	1186.01	94.517
1186.49	92.7427	1186.49	94.3024
1186.97	92.479	1186.97	94.084
1187.45	92.1816	1187.45	93.8638
1187.94	91.856	1187.94	93.6442
1188.42	91.509	1188.42	93.4285
1188.9	91.1479	1188.9	93.22
1189.38	90.7795	1189.38	93.0212
1189.86	90.4109	1189.86	92.8352
1190.35	90.0486	1190.35	92.6643
1190.83	89.6986	1190.83	92.5106
1191.31	89.3663	1191.31	92.3754
1191.79	89.0575	1191.79	92.2609
1192.27	88.777	1192.27	92.1682
1192.76	88.5295	1192.76	92.0983
1193.24	88.3192	1193.24	92.0523
1193.72	88.1496	1193.72	92.0308
1194.2	88.0235	1194.2	92.0341
1194.69	87.9423	1194.69	92.0616
1195.17	87.9068	1195.17	92.112
1195.65	87.9169	1195.65	92.1842
1196.13	87.9723	1196.13	92.2767
1196.61	88.0722	1196.61	92.3891
1197.1	88.216	1197.1	92.5211
1197.58	88.4019	1197.58	92.6724
1198.06	88.6276	1198.06	92.8424
1198.54	88.8891	1198.54	93.0293
1199.02	89.1812	1199.02	93.2304
1199.51	89.4973	1199.51	93.4421
1199.99	89.8309	1199.99	93.6607
1200.47	90.1757	1200.47	93.8832
1200.95	90.5263	1200.95	94.1075
1201.43	90.8782	1201.43	94.3321
1201.92	91.2274	1201.92	94.5563
1202.4	91.5703	1202.4	94.7791
1202.88	91.9027	1202.88	94.9989
1203.36	92.2203	1203.36	95.2137
1203.85	92.5191	1203.85	95.4214
1204.33	92.7956	1204.33	95.6199
1204.81	93.0479	1204.81	95.8082
1205.29	93.2755	1205.29	95.9861
1205.77	93.4792	1205.77	96.1543
1206.26	93.6603	1206.26	96.3138
1206.74	93.8203	1206.74	96.4653
1207.22	93.9606	1207.22	96.6092
1207.7	94.0818	1207.7	96.7448
1208.18	94.1842	1208.18	96.8712
1208.67	94.2682	1208.67	96.9868
1209.15	94.3351	1209.15	97.0914
1209.63	94.386	1209.63	97.184
1210.11	94.4224	1210.11	97.2646
1210.6	94.4463	1210.6	97.3338
1211.08	94.4601	1211.08	97.3929
1211.56	94.4655	1211.56	97.4425
1212.04	94.4646	1212.04	97.4843
1212.52	94.4594	1212.52	97.5193
1213.01	94.4514	1213.01	97.5483
1213.49	94.4415	1213.49	97.5712
1213.97	94.4301	1213.97	97.5877
1214.45	94.4175	1214.45	97.5974
1214.93	94.4033	1214.93	97.6002
1215.42	94.3874	1215.42	97.596
1215.9	94.3695	1215.9	97.5849
1216.38	94.3492	1216.38	97.5672
1216.86	94.3261	1216.86	97.5433
1217.34	94.3	1217.34	97.5136
1217.83	94.2704	1217.83	97.4788
1218.31	94.2374	1218.31	97.4395
1218.79	94.2014	1218.79	97.3966
1219.27	94.1627	1219.27	97.3509
1219.76	94.1219	1219.76	97.3029
1220.24	94.0794	1220.24	97.253
1220.72	94.0349	1220.72	97.2012
1221.2	93.9881	1221.2	97.1473
1221.68	93.9381	1221.68	97.0909
1222.17	93.8841	1222.17	97.032
1222.65	93.8261	1222.65	96.971
1223.13	93.7645	1223.13	96.9089
1223.61	93.7005	1223.61	96.8466
1224.09	93.6354	1224.09	96.7855
1224.58	93.5701	1224.58	96.726
1225.06	93.505	1225.06	96.6684
1225.54	93.4393	1225.54	96.612
1226.02	93.3718	1226.02	96.5559
1226.51	93.301	1226.51	96.4986
1226.99	93.2254	1226.99	96.4389
1227.47	93.1441	1227.47	96.3761
1227.95	93.0572	1227.95	96.3102
1228.43	92.9652	1228.43	96.242
1228.92	92.8696	1228.92	96.173
1229.4	92.772	1229.4	96.1052
1229.88	92.6742	1229.88	96.0402
1230.36	92.5774	1230.36	95.9789
1230.84	92.4822	1230.84	95.9211
1231.33	92.3884	1231.33	95.8653
1231.81	92.2952	1231.81	95.8095
1232.29	92.2015	1232.29	95.7514
1232.77	92.1063	1232.77	95.6892
1233.25	92.009	1233.25	95.6223
1233.74	91.9096	1233.74	95.5509
1234.22	91.8087	1234.22	95.4762
1234.7	91.7073	1234.7	95.4001
1235.18	91.6065	1235.18	95.324
1235.67	91.5071	1235.67	95.2491
1236.15	91.4097	1236.15	95.176
1236.63	91.3143	1236.63	95.1048
1237.11	91.2205	1237.11	95.0349
1237.59	91.1279	1237.59	94.9657
1238.08	91.0361	1238.08	94.8962
1238.56	90.9444	1238.56	94.8255
1239.04	90.8522	1239.04	94.7524
1239.52	90.7587	1239.52	94.6761
1240	90.6631	1240	94.5954
1240.49	90.5647	1240.49	94.5098
1240.97	90.4631	1240.97	94.4188
1241.45	90.3585	1241.45	94.3226
1241.93	90.2515	1241.93	94.2217
1242.41	90.1428	1242.41	94.1167
1242.9	90.0328	1242.9	94.008
1243.38	89.9216	1243.38	93.8958
1243.86	89.8085	1243.86	93.78
1244.34	89.6926	1244.34	93.6602
1244.83	89.5728	1244.83	93.5359
1245.31	89.4483	1245.31	93.4066
1245.79	89.3187	1245.79	93.2723
1246.27	89.1843	1246.27	93.1332
1246.75	89.0457	1246.75	92.9899
1247.24	88.9042	1247.24	92.8435
1247.72	88.7608	1247.72	92.6949
1248.2	88.6164	1248.2	92.5453
1248.68	88.4713	1248.68	92.3951
1249.16	88.325	1249.16	92.2444
1249.65	88.1765	1249.65	92.0923
1250.13	88.0245	1250.13	91.9378
1250.61	87.8681	1250.61	91.7805
1251.09	87.7068	1251.09	91.6205
1251.58	87.5408	1251.58	91.4591
1252.06	87.3706	1252.06	91.2985
1252.54	87.197	1252.54	91.1408
1253.02	87.0202	1253.02	90.9879
1253.5	86.8398	1253.5	90.8406
1253.99	86.6549	1253.99	90.6984
1254.47	86.4644	1254.47	90.5604
1254.95	86.267	1254.95	90.4257
1255.43	86.062	1255.43	90.2933
1255.91	85.8488	1255.91	90.1632
1256.4	85.6273	1256.4	90.0353
1256.88	85.3973	1256.88	89.9098
1257.36	85.1587	1257.36	89.7869
1257.84	84.9112	1257.84	89.6666
1258.32	84.6545	1258.32	89.5489
1258.81	84.3885	1258.81	89.4344
1259.29	84.1136	1259.29	89.3237
1259.77	83.8305	1259.77	89.2178
1260.25	83.5401	1260.25	89.1176
1260.74	83.2435	1260.74	89.0234
1261.22	82.9418	1261.22	88.9353
1261.7	82.6364	1261.7	88.8525
1262.18	82.3284	1262.18	88.7746
1262.66	82.0197	1262.66	88.7011
1263.15	81.7125	1263.15	88.6321
1263.63	81.4094	1263.63	88.5682
1264.11	81.1132	1264.11	88.5102
1264.59	80.8268	1264.59	88.4592
1265.07	80.5529	1265.07	88.4156
1265.56	80.2939	1265.56	88.3799
1266.04	80.0516	1266.04	88.3521
1266.52	79.8275	1266.52	88.3321
1267	79.6225	1267	88.32
1267.48	79.4369	1267.48	88.3154
1267.97	79.2707	1267.97	88.318
1268.45	79.1236	1268.45	88.3274
1268.93	78.9951	1268.93	88.3431
1269.41	78.8846	1269.41	88.3645
1269.9	78.7916	1269.9	88.3916
1270.38	78.7154	1270.38	88.4242
1270.86	78.655	1270.86	88.4619
1271.34	78.6087	1271.34	88.5044
1271.82	78.5747	1271.82	88.5505
1272.31	78.5507	1272.31	88.599
1272.79	78.5345	1272.79	88.6484
1273.27	78.5243	1273.27	88.6974
1273.75	78.5188	1273.75	88.7451
1274.23	78.517	1274.23	88.7909
1274.72	78.5185	1274.72	88.8345
1275.2	78.5226	1275.2	88.8757
1275.68	78.529	1275.68	88.9141
1276.16	78.5368	1276.16	88.9492
1276.65	78.5452	1276.65	88.9802
1277.13	78.5536	1277.13	89.0065
1277.61	78.5611	1277.61	89.0276
1278.09	78.5675	1278.09	89.0433
1278.57	78.5727	1278.57	89.0538
1279.06	78.5771	1279.06	89.0594
1279.54	78.581	1279.54	89.0607
1280.02	78.5851	1280.02	89.0583
1280.5	78.5901	1280.5	89.0533
1280.98	78.597	1280.98	89.047
1281.47	78.6071	1281.47	89.0412
1281.95	78.6221	1281.95	89.0382
1282.43	78.6435	1282.43	89.0405
1282.91	78.6729	1282.91	89.0504
1283.39	78.7118	1283.39	89.0696
1283.88	78.7614	1283.88	89.0995
1284.36	78.8228	1284.36	89.1409
1284.84	78.897	1284.84	89.194
1285.32	78.9847	1285.32	89.2592
1285.81	79.0867	1285.81	89.3366
1286.29	79.204	1286.29	89.4264
1286.77	79.337	1286.77	89.5286
1287.25	79.4864	1287.25	89.6433
1287.73	79.6527	1287.73	89.7704
1288.22	79.8359	1288.22	89.9099
1288.7	80.0357	1288.7	90.0612
1289.18	80.2509	1289.18	90.2235
1289.66	80.4797	1289.66	90.3953
1290.14	80.7194	1290.14	90.5746
1290.63	80.9672	1290.63	90.7587
1291.11	81.2199	1291.11	90.9448
1291.59	81.4748	1291.59	91.1301
1292.07	81.7297	1292.07	91.3122
1292.55	81.9829	1292.55	91.4892
1293.04	82.2333	1293.04	91.6599
1293.52	82.4796	1293.52	91.8234
1294	82.7203	1294	91.9788
1294.48	82.9534	1294.48	92.1249
1294.97	83.1768	1294.97	92.2607
1295.45	83.3879	1295.45	92.3849
1295.93	83.5845	1295.93	92.4966
1296.41	83.7646	1296.41	92.5954
1296.89	83.9268	1296.89	92.6815
1297.38	84.0701	1297.38	92.7552
1297.86	84.1938	1297.86	92.817
1298.34	84.2976	1298.34	92.8672
1298.82	84.3809	1298.82	92.9056
1299.3	84.4434	1299.3	92.9321
1299.79	84.485	1299.79	92.9466
1300.27	84.5064	1300.27	92.9493
1300.75	84.5086	1300.75	92.941
1301.23	84.4933	1301.23	92.9226
1301.72	84.4622	1301.72	92.8946
1302.2	84.4168	1302.2	92.857
1302.68	84.3581	1302.68	92.8085
1303.16	84.2869	1303.16	92.7474
1303.64	84.204	1303.64	92.672
1304.13	84.1107	1304.13	92.581
1304.61	84.0083	1304.61	92.4742
1305.09	83.8985	1305.09	92.352
1305.57	83.7826	1305.57	92.2155
1306.05	83.6612	1306.05	92.0657
1306.54	83.5337	1306.54	91.9036
1307.02	83.3988	1307.02	91.7299
1307.5	83.2539	1307.5	91.5452
1307.98	83.096	1307.98	91.3501
1308.46	82.922	1308.46	91.1446
1308.95	82.7287	1308.95	90.9292
1309.43	82.5137	1309.43	90.7041
1309.91	82.2755	1309.91	90.4706
1310.39	82.0137	1310.39	90.2308
1310.88	81.7296	1310.88	89.9882
1311.36	81.425	1311.36	89.747
1311.84	81.103	1311.84	89.5119
1312.32	80.7664	1312.32	89.2873
1312.8	80.4183	1312.8	89.077
1313.29	80.0619	1313.29	88.8839
1313.77	79.7003	1313.77	88.7104
1314.25	79.3373	1314.25	88.5583
1314.73	78.9772	1314.73	88.4296
1315.21	78.6252	1315.21	88.3264
1315.7	78.2872	1315.7	88.2506
1316.18	77.9698	1316.18	88.204
1316.66	77.6795	1316.66	88.1878
1317.14	77.4227	1317.14	88.2027
1317.62	77.2051	1317.62	88.2485
1318.11	77.032	1318.11	88.3246
1318.59	76.9079	1318.59	88.4302
1319.07	76.837	1319.07	88.5644
1319.55	76.8228	1319.55	88.7262
1320.04	76.8681	1320.04	88.9138
1320.52	76.9745	1320.52	89.1248
1321	77.1423	1321	89.3557
1321.48	77.3706	1321.48	89.6026
1321.96	77.6574	1321.96	89.8616
1322.45	78.0006	1322.45	90.1296
1322.93	78.3975	1322.93	90.4047
1323.41	78.8454	1323.41	90.6856
1323.89	79.3404	1323.89	90.9716
1324.37	79.8775	1324.37	91.2614
1324.86	80.4506	1324.86	91.5531
1325.34	81.0522	1325.34	91.844
1325.82	81.6744	1325.82	92.1311
1326.3	82.3091	1326.3	92.4116
1326.79	82.9488	1326.79	92.6832
1327.27	83.5865	1327.27	92.9439
1327.75	84.2159	1327.75	93.1922
1328.23	84.8308	1328.23	93.4266
1328.71	85.4253	1328.71	93.645
1329.2	85.993	1329.2	93.8442
1329.68	86.5274	1329.68	94.0206
1330.16	87.0225	1330.16	94.17
1330.64	87.4737	1330.64	94.2898
1331.12	87.8781	1331.12	94.379
1331.61	88.2351	1331.61	94.4391
1332.09	88.5461	1332.09	94.4734
1332.57	88.8135	1332.57	94.4865
1333.05	89.04	1333.05	94.4826
1333.53	89.2283	1333.53	94.4651
1334.02	89.3807	1334.02	94.4366
1334.5	89.4994	1334.5	94.3986
1334.98	89.5867	1334.98	94.3522
1335.46	89.6444	1335.46	94.2977
1335.95	89.6746	1335.95	94.235
1336.43	89.6789	1336.43	94.1639
1336.91	89.6589	1336.91	94.0842
1337.39	89.616	1337.39	93.9959
1337.87	89.5519	1337.87	93.8994
1338.36	89.4682	1338.36	93.795
1338.84	89.3661	1338.84	93.6829
1339.32	89.2463	1339.32	93.5627
1339.8	89.1087	1339.8	93.433
1340.28	88.9527	1340.28	93.2926
1340.77	88.7773	1340.77	93.1402
1341.25	88.5822	1341.25	92.9753
1341.73	88.3673	1341.73	92.7984
1342.21	88.1329	1342.21	92.6111
1342.7	87.8799	1342.7	92.4152
1343.18	87.6085	1343.18	92.2122
1343.66	87.3188	1343.66	92.0032
1344.14	87.0102	1344.14	91.7879
1344.62	86.6812	1344.62	91.5653
1345.11	86.3303	1345.11	91.3337
1345.59	85.9558	1345.59	91.0918
1346.07	85.5568	1346.07	90.8383
1346.55	85.1328	1346.55	90.5729
1347.03	84.6844	1347.03	90.2959
1347.52	84.2125	1347.52	90.0074
1348	83.7182	1348	89.7075
1348.48	83.2033	1348.48	89.3969
1348.96	82.6707	1348.96	89.0773
1349.44	82.1251	1349.44	88.7528
1349.93	81.5725	1349.93	88.4294
1350.41	81.02	1350.41	88.1146
1350.89	80.4749	1350.89	87.8157
1351.37	79.9427	1351.37	87.5381
1351.86	79.4269	1351.86	87.2839
1352.34	78.9285	1352.34	87.0516
1352.82	78.447	1352.82	86.8375
1353.3	77.9818	1353.3	86.6376
1353.78	77.5333	1353.78	86.4487
1354.27	77.1037	1354.27	86.2698
1354.75	76.6963	1354.75	86.1025
1355.23	76.3158	1355.23	85.9496
1355.71	75.9662	1355.71	85.8146
1356.19	75.6506	1356.19	85.7003
1356.68	75.371	1356.68	85.6083
1357.16	75.1277	1357.16	85.5388
1357.64	74.9194	1357.64	85.4907
1358.12	74.7438	1358.12	85.4616
1358.61	74.5976	1358.61	85.4479
1359.09	74.4775	1359.09	85.4465
1359.57	74.3806	1359.57	85.4547
1360.05	74.3053	1360.05	85.4711
1360.53	74.251	1360.53	85.4962
1361.02	74.2179	1361.02	85.5312
1361.5	74.2062	1361.5	85.5781
1361.98	74.2158	1361.98	85.6386
1362.46	74.2454	1362.46	85.7132
1362.94	74.2925	1362.94	85.8012
1363.43	74.3535	1363.43	85.9001
1363.91	74.424	1363.91	86.0058
1364.39	74.5	1364.39	86.1146
1364.87	74.5795	1364.87	86.2237
1365.35	74.6633	1365.35	86.333
1365.84	74.7539	1365.84	86.4447
1366.32	74.8558	1366.32	86.5628
1366.8	74.973	1366.8	86.6913
1367.28	75.1085	1367.28	86.8329
1367.77	75.2637	1367.77	86.9886
1368.25	75.4392	1368.25	87.1574
1368.73	75.6351	1368.73	87.3374
1369.21	75.8522	1369.21	87.5267
1369.69	76.0913	1369.69	87.7233
1370.18	76.3535	1370.18	87.9256
1370.66	76.6399	1370.66	88.1317
1371.14	76.9511	1371.14	88.3396
1371.62	77.2875	1371.62	88.5473
1372.1	77.6503	1372.1	88.7539
1372.59	78.0409	1372.59	88.9597
1373.07	78.4618	1373.07	89.1669
1373.55	78.9156	1373.55	89.3786
1374.03	79.4044	1374.03	89.5983
1374.51	79.9291	1374.51	89.8286
1375	80.4887	1375	90.0703
1375.48	81.0805	1375.48	90.3227
1375.96	81.6993	1375.96	90.583
1376.44	82.3377	1376.44	90.8463
1376.93	82.9871	1376.93	91.1061
1377.41	83.6389	1377.41	91.3557
1377.89	84.2862	1377.89	91.5901
1378.37	84.9248	1378.37	91.8074
1378.85	85.5532	1378.85	92.0085
1379.34	86.1716	1379.34	92.1972
1379.82	86.7803	1379.82	92.3781
1380.3	87.3786	1380.3	92.5551
1380.78	87.9641	1380.78	92.7301
1381.26	88.5326	1381.26	92.9034
1381.75	89.0794	1381.75	93.0734
1382.23	89.5995	1382.23	93.2379
1382.71	90.0888	1382.71	93.3945
1383.19	90.5453	1383.19	93.5424
1383.67	90.9697	1383.67	93.6824
1384.16	91.3635	1384.16	93.8166
1384.64	91.728	1384.64	93.9464
1385.12	92.0631	1385.12	94.0718
1385.6	92.367	1385.6	94.1915
1386.09	92.6368	1386.09	94.3025
1386.57	92.8703	1386.57	94.402
1387.05	93.0671	1387.05	94.4888
1387.53	93.2291	1387.53	94.5636
1388.01	93.3598	1388.01	94.6282
1388.5	93.4629	1388.5	94.6847
1388.98	93.5421	1388.98	94.7352
1389.46	93.6004	1389.46	94.7819
1389.94	93.6402	1389.94	94.8264
1390.42	93.6638	1390.42	94.8698
1390.91	93.6731	1390.91	94.9132
1391.39	93.6706	1391.39	94.9573
1391.87	93.6584	1391.87	95.0033
1392.35	93.6388	1392.35	95.0517
1392.84	93.6132	1392.84	95.1031
1393.32	93.5825	1393.32	95.1577
1393.8	93.5461	1393.8	95.2143
1394.28	93.5017	1394.28	95.2699
1394.76	93.445	1394.76	95.3193
1395.25	93.3696	1395.25	95.3558
1395.73	93.2691	1395.73	95.3728
1396.21	93.1384	1396.21	95.366
1396.69	92.9755	1396.69	95.3347
1397.17	92.7813	1397.17	95.2823
1397.66	92.5584	1397.66	95.2136
1398.14	92.309	1398.14	95.1341
1398.62	92.0338	1398.62	95.0472
1399.1	91.7307	1399.1	94.9542
1399.58	91.3955	1399.58	94.8542
1400.07	91.0237	1400.07	94.7457
1400.55	90.611	1400.55	94.6269
1401.03	90.1543	1401.03	94.4962
1401.51	89.6521	1401.51	94.3522
1402	89.1041	1402	94.1937
1402.48	88.5116	1402.48	94.0197
1402.96	87.8772	1402.96	93.8287
1403.44	87.2041	1403.44	93.6197
1403.92	86.4977	1403.92	93.393
1404.41	85.7651	1404.41	93.1512
1404.89	85.0155	1404.89	92.899
1405.37	84.2595	1405.37	92.6424
1405.85	83.5082	1405.85	92.3874
1406.33	82.7724	1406.33	92.1385
1406.82	82.0617	1406.82	91.8979
1407.3	81.384	1407.3	91.6662
1407.78	80.7463	1407.78	91.4435
1408.26	80.1551	1408.26	91.2316
1408.75	79.6176	1408.75	91.0336
1409.23	79.1435	1409.23	90.8551
1409.71	78.7456	1409.71	90.7035
1410.19	78.4373	1410.19	90.587
1410.67	78.2307	1410.67	90.5121
1411.16	78.1344	1411.16	90.4827
1411.64	78.1513	1411.64	90.5001
1412.12	78.2791	1412.12	90.5624
1412.6	78.5116	1412.6	90.6659
1413.08	78.8405	1413.08	90.805
1413.57	79.2557	1413.57	90.9731
1414.05	79.7462	1414.05	91.1633
1414.53	80.301	1414.53	91.3701
1415.01	80.9099	1415.01	91.5898
1415.49	81.5649	1415.49	91.8219
1415.98	82.2591	1415.98	92.068
1416.46	82.9862	1416.46	92.3301
1416.94	83.7384	1416.94	92.609
1417.42	84.5055	1417.42	92.9032
1417.91	85.2758	1417.91	93.2093
1418.39	86.037	1418.39	93.523
1418.87	86.777	1418.87	93.8395
1419.35	87.4848	1419.35	94.1541
1419.83	88.1509	1419.83	94.4622
1420.32	88.7677	1420.32	94.7604
1420.8	89.3295	1420.8	95.0457
1421.28	89.8328	1421.28	95.3168
1421.76	90.2756	1421.76	95.5731
1422.24	90.6578	1422.24	95.8148
1422.73	90.9794	1422.73	96.0417
1423.21	91.2403	1423.21	96.2526
1423.69	91.44	1423.69	96.4449
1424.17	91.578	1424.17	96.6149
1424.65	91.6542	1424.65	96.7588
1425.14	91.6701	1425.14	96.8744
1425.62	91.6283	1425.62	96.9619
1426.1	91.5327	1426.1	97.0235
1426.58	91.3903	1426.58	97.0637
1427.07	91.2121	1427.07	97.0889
1427.55	91.0129	1427.55	97.1064
1428.03	90.8096	1428.03	97.1222
1428.51	90.6198	1428.51	97.142
1428.99	90.4574	1428.99	97.169
1429.48	90.329	1429.48	97.2027
1429.96	90.2356	1429.96	97.2401
1430.44	90.1743	1430.44	97.277
1430.92	90.1415	1430.92	97.3098
1431.4	90.1344	1431.4	97.3357
1431.89	90.1525	1431.89	97.3535
1432.37	90.1964	1432.37	97.3629
1432.85	90.2672	1432.85	97.3645
1433.33	90.3665	1433.33	97.3598
1433.82	90.4958	1433.82	97.3518
1434.3	90.6565	1434.3	97.3443
1434.78	90.8498	1434.78	97.3412
1435.26	91.0749	1435.26	97.345
1435.74	91.3297	1435.74	97.3565
1436.23	91.6105	1436.23	97.3748
1436.71	91.9126	1436.71	97.3985
1437.19	92.2306	1437.19	97.4259
1437.67	92.5586	1437.67	97.4546
1438.15	92.8898	1438.15	97.4821
1438.64	93.2182	1438.64	97.5056
1439.12	93.5382	1439.12	97.5234
1439.6	93.8458	1439.6	97.5347
1440.08	94.1384	1440.08	97.5402
1440.56	94.4142	1440.56	97.5412
1441.05	94.6707	1441.05	97.5385
1441.53	94.9044	1441.53	97.5314
1442.01	95.1112	1442.01	97.5181
1442.49	95.2872	1442.49	97.4967
1442.98	95.4299	1442.98	97.4659
1443.46	95.5383	1443.46	97.426
1443.94	95.6128	1443.94	97.3785
1444.42	95.655	1444.42	97.3256
1444.9	95.667	1444.9	97.2692
1445.39	95.6531	1445.39	97.2111
1445.87	95.621	1445.87	97.1547
1446.35	95.5801	1446.35	97.1046
1446.83	95.5368	1446.83	97.063
1447.31	95.4934	1447.31	97.0285
1447.8	95.4479	1447.8	96.9968
1448.28	95.3939	1448.28	96.9607
1448.76	95.3244	1448.76	96.9119
1449.24	95.236	1449.24	96.8458
1449.72	95.1297	1449.72	96.7628
1450.21	95.0099	1450.21	96.6668
1450.69	94.8814	1450.69	96.5632
1451.17	94.7489	1451.17	96.4567
1451.65	94.6157	1451.65	96.351
1452.14	94.4841	1452.14	96.2486
1452.62	94.3555	1452.62	96.151
1453.1	94.2306	1453.1	96.0591
1453.58	94.1101	1453.58	95.9742
1454.06	93.9945	1454.06	95.8974
1454.55	93.8835	1454.55	95.8291
1455.03	93.7762	1455.03	95.7691
1455.51	93.6709	1455.51	95.716
1455.99	93.5654	1455.99	95.6674
1456.47	93.4573	1456.47	95.6201
1456.96	93.345	1456.96	95.5716
1457.44	93.2293	1457.44	95.5213
1457.92	93.1118	1457.92	95.4699
1458.4	92.9948	1458.4	95.4189
1458.89	92.8805	1458.89	95.3701
1459.37	92.7697	1459.37	95.3241
1459.85	92.6618	1459.85	95.2801
1460.33	92.5553	1460.33	95.2365
1460.81	92.4494	1460.81	95.1928
1461.3	92.345	1461.3	95.1514
1461.78	92.2427	1461.78	95.1148
1462.26	92.1407	1462.26	95.0821
[truncated: 5,264 more rows]

## Sheet: Fig. 2e
E	UV-Vis DRS
DCNA-1		DNCA-1
Wavelength (nm)	Normalized intensity (a.u.)	Wavelength (nm)	Normalized intensity (a.u.)
800	0.00168	800	0.00223
799	0.000545756	799	0.00181
798	0.00192	798	0.00165
797	0.000577285	797	0
796	0.00191	796	0.00124
795	0.00147	795	0.00347
794	0.00258	794	0.000823088
793	0.00179	793	0.00109
792	0.00194	792	0.00236
791	0.000663161	791	0.00269
790	0.0013	790	0.0013
789	0.00244	789	0.00399
788	0.00194	788	0.00303
787	0.000291055	787	0.00176
786	0.00178	786	0.00255
785	0.00104	785	0.00285
784	0.000563627	784	0.00317
783	0.00144	783	0.00479
782	0.000782949	782	0.00327
781	0.00149	781	0.00386
780	0.00126	780	0.00358
779	0.000621304	779	0.00427
778	0.00103	778	0.00464
777	0.000702755	777	0.00384
776	0.000707166	776	0.00536
775	0.000588386	775	0.00433
774	0.00131	774	0.00484
773	0.00070928	773	0.00517
772	0.0011	772	0.00587
771	0.000699643	771	0.00455
770	0.00201	770	0.00531
769	0.00135	769	0.00731
768	0.000758011	768	0.00626
767	0.00118	767	0.00666
766	0.00106	766	0.00684
765	0.000529524	765	0.00691
764	0.00204	764	0.00783
763	0.000582473	763	0.00749
762	9.58948e-05	762	0.00781
761	0.000523422	761	0.00848
760	0.00177	760	0.00825
759	0.000964593	759	0.00808
758	0.000381367	758	0.00842
757	0.00055722	757	0.00795
756	0.0014	756	0.00902
755	0.000242013	755	0.00867
754	0	754	0.00925
753	0.0012	753	0.00985
752	0.000719383	752	0.00958
751	0.000634015	751	0.00994
750	0.000156518	750	0.00966
749	0.000154051	749	0.01067
748	0.00118	748	0.01058
747	0.000644589	747	0.01195
746	0.000951279	746	0.01117
745	0.000652865	745	0.01188
744	0.00108	744	0.01165
743	0.000762818	743	0.012
742	0.00109	742	0.0125
741	0.000601874	741	0.01326
740	0.000291333	740	0.01289
739	0.000562822	739	0.01334
738	0.000962451	738	0.01352
737	0.00083467	737	0.01419
736	0.000799422	736	0.01448
735	0.000717024	735	0.01488
734	0.00122	734	0.01501
733	0.000913851	733	0.01504
732	0.00099639	732	0.01577
731	0.00161	731	0.01709
730	0.00161	730	0.01744
729	0.001	729	0.01711
728	0.00198	728	0.01809
727	0.00251	727	0.01858
726	0.00208	726	0.01902
725	0.00209	725	0.01972
724	0.0025	724	0.02073
723	0.00264	723	0.02093
722	0.00343	722	0.02117
721	0.00372	721	0.02206
720	0.00337	720	0.02297
719	0.00408	719	0.02299
718	0.00409	718	0.02359
717	0.00434	717	0.0242
716	0.00464	716	0.0246
715	0.00463	715	0.02606
714	0.00469	714	0.02708
713	0.00456	713	0.02637
712	0.00508	712	0.02723
711	0.00474	711	0.02743
710	0.00521	710	0.02721
709	0.0052	709	0.02758
708	0.00493	708	0.02853
707	0.0048	707	0.02923
706	0.00448	706	0.02924
705	0.0047	705	0.02927
704	0.00451	704	0.02927
703	0.00453	703	0.03065
702	0.00401	702	0.03029
701	0.00429	701	0.03103
700	0.00432	700	0.03155
699	0.00459	699	0.03213
698	0.00414	698	0.03264
697	0.00397	697	0.03268
696	0.00415	696	0.03359
695	0.00392	695	0.03409
694	0.00393	694	0.03445
693	0.00367	693	0.03465
692	0.00377	692	0.03553
691	0.00384	691	0.03607
690	0.00343	690	0.03673
689	0.00381	689	0.03738
688	0.00351	688	0.03821
687	0.00312	687	0.03849
686	0.00401	686	0.03937
685	0.00345	685	0.04026
684	0.00377	684	0.04001
683	0.00413	683	0.04139
682	0.00335	682	0.04211
681	0.00363	681	0.04338
680	0.00357	680	0.04357
679	0.00327	679	0.04485
678	0.00368	678	0.04594
677	0.00348	677	0.04637
676	0.00348	676	0.04782
675	0.0038	675	0.04879
674	0.00336	674	0.04968
673	0.00386	673	0.05069
672	0.00375	672	0.05192
671	0.0035	671	0.05325
670	0.00353	670	0.05429
669	0.00308	669	0.05477
668	0.00326	668	0.05648
667	0.00368	667	0.05736
666	0.00383	666	0.05904
665	0.00398	665	0.06069
664	0.00422	664	0.06302
663	0.00467	663	0.06421
662	0.00446	662	0.06567
661	0.00436	661	0.06772
660	0.00466	660	0.06915
659	0.00515	659	0.0715
658	0.00545	658	0.07301
657	0.00608	657	0.07539
656	0.00592	656	0.07759
655	0.00641	655	0.07908
654	0.00649	654	0.0815
653	0.00673	653	0.08411
652	0.00717	652	0.08662
651	0.00733	651	0.08887
650	0.00795	650	0.09096
649	0.00808	649	0.0936
648	0.00852	648	0.09675
647	0.00914	647	0.09919
646	0.00955	646	0.10201
645	0.00994	645	0.10491
644	0.01044	644	0.10807
643	0.01065	643	0.11081
642	0.01094	642	0.11443
641	0.0121	641	0.11749
640	0.01203	640	0.12098
639	0.0122	639	0.12472
638	0.01253	638	0.12803
637	0.01267	637	0.13103
636	0.01291	636	0.13488
635	0.01367	635	0.13858
634	0.01402	634	0.14165
633	0.01338	633	0.14521
632	0.01375	632	0.15027
631	0.0139	631	0.15348
630	0.01394	630	0.15679
629	0.01397	629	0.16154
628	0.014	628	0.16569
627	0.01375	627	0.16979
626	0.01398	626	0.17413
625	0.01383	625	0.17832
624	0.01403	624	0.18326
623	0.01387	623	0.18759
622	0.01391	622	0.19231
621	0.01376	621	0.19677
620	0.01368	620	0.20208
619	0.01338	619	0.20684
618	0.01384	618	0.21242
617	0.01379	617	0.2171
616	0.01389	616	0.22303
615	0.01337	615	0.22883
614	0.01318	614	0.23452
613	0.01346	613	0.24058
612	0.01361	612	0.2463
611	0.01364	611	0.25236
610	0.01372	610	0.25856
609	0.01396	609	0.2649
608	0.01367	608	0.27138
607	0.01401	607	0.27836
606	0.01464	606	0.28551
605	0.01471	605	0.29213
604	0.01498	604	0.29976
603	0.0152	603	0.30764
602	0.01553	602	0.31438
601	0.01589	601	0.32164
600	0.01638	600	0.32982
599	0.01621	599	0.33815
598	0.01721	598	0.3459
597	0.01705	597	0.35402
596	0.01726	596	0.36147
595	0.0171	595	0.37012
594	0.0171	594	0.37766
593	0.01689	593	0.38651
592	0.01643	592	0.39381
591	0.01643	591	0.40193
590	0.01541	590	0.41067
589	0.01489	589	0.41821
588	0.01468	588	0.42664
587	0.01383	587	0.43578
586	0.01322	586	0.44373
585	0.01309	585	0.45223
584	0.01285	584	0.46102
583	0.01256	583	0.46909
582	0.01232	582	0.47806
581	0.01196	581	0.48639
580	0.01277	580	0.49677
579	0.01273	579	0.50582
578	0.01293	578	0.51598
577	0.0134	577	0.52663
576	0.01402	576	0.53593
575	0.01502	575	0.5452
574	0.015	574	0.55579
573	0.01588	573	0.56572
572	0.01727	572	0.5768
571	0.01745	571	0.58605
570	0.01764	570	0.59539
569	0.01843	569	0.6042
568	0.01954	568	0.6199
567	0.01931	567	0.62524
566	0.02	566	0.6346
565	0.02061	565	0.64411
564	0.0213	564	0.65329
563	0.02155	563	0.66235
562	0.02213	562	0.67158
561	0.02255	561	0.68023
560	0.02351	560	0.68887
559	0.02397	559	0.69812
558	0.02434	558	0.70593
557	0.02561	557	0.71621
556	0.02637	556	0.72337
555	0.02688	555	0.73161
554	0.02791	554	0.73962
553	0.0285	553	0.74675
552	0.02924	552	0.75425
551	0.03001	551	0.76102
550	0.03117	550	0.76693
549	0.03199	549	0.77313
548	0.03294	548	0.77953
547	0.03451	547	0.78583
546	0.03517	546	0.79205
545	0.03618	545	0.79731
544	0.03769	544	0.8027
543	0.03878	543	0.80673
542	0.03995	542	0.81196
541	0.04137	541	0.81671
540	0.04269	540	0.82099
539	0.04385	539	0.82332
538	0.04606	538	0.82951
537	0.04721	537	0.83232
536	0.04866	536	0.83571
535	0.05112	535	0.84094
534	0.05289	534	0.84297
533	0.05475	533	0.84606
532	0.05679	532	0.84962
531	0.05905	531	0.85168
530	0.06167	530	0.85378
529	0.06488	529	0.85586
528	0.06706	528	0.85872
527	0.0706	527	0.8592
526	0.07363	526	0.86137
525	0.07755	525	0.86406
524	0.08105	524	0.86608
523	0.085	523	0.86748
522	0.08907	522	0.86762
521	0.09359	521	0.86848
520	0.09889	520	0.87062
519	0.10375	519	0.87231
518	0.10945	518	0.87288
517	0.115	517	0.87468
516	0.12138	516	0.8733
515	0.12819	515	0.87412
514	0.13509	514	0.87705
513	0.14275	513	0.87639
512	0.15039	512	0.87634
511	0.15862	511	0.87625
510	0.16693	510	0.87774
509	0.1762	509	0.87832
508	0.18561	508	0.88058
507	0.19568	507	0.87977
506	0.20624	506	0.88255
505	0.21776	505	0.88292
504	0.22897	504	0.8816
503	0.24107	503	0.8816
502	0.25327	502	0.88376
501	0.26684	501	0.88301
500	0.28044	500	0.88591
499	0.2945	499	0.88542
498	0.30896	498	0.88399
497	0.32386	497	0.88535
496	0.33915	496	0.88653
495	0.3553	495	0.88858
494	0.37177	494	0.8864
493	0.38828	493	0.88718
492	0.40601	492	0.88878
491	0.42366	491	0.89039
490	0.44122	490	0.89102
489	0.45988	489	0.89099
488	0.47878	488	0.89206
487	0.49688	487	0.89371
486	0.51572	486	0.89378
485	0.53418	485	0.89526
484	0.55252	484	0.89541
483	0.5703	483	0.89609
482	0.58967	482	0.89893
481	0.60708	481	0.89788
480	0.6257	480	0.89863
479	0.64216	479	0.89897
478	0.65766	478	0.90099
477	0.67331	477	0.90004
476	0.68864	476	0.89978
475	0.70299	475	0.90254
474	0.71557	474	0.90344
473	0.728	473	0.90218
472	0.73926	472	0.90385
471	0.74943	471	0.90453
470	0.7587	470	0.90442
469	0.76782	469	0.90746
468	0.77539	468	0.90855
467	0.78228	467	0.90775
466	0.7899	466	0.90997
465	0.79473	465	0.91069
464	0.79981	464	0.91002
463	0.80406	463	0.9129
462	0.80912	462	0.91319
461	0.8126	461	0.91532
460	0.81533	460	0.91599
459	0.81872	459	0.91527
458	0.8223	458	0.91768
457	0.82495	457	0.9172
456	0.82679	456	0.92014
455	0.8301	455	0.92171
454	0.83136	454	0.92247
453	0.83369	453	0.9248
452	0.83384	452	0.92558
451	0.83549	451	0.92722
450	0.83703	450	0.9283
449	0.83956	449	0.92988
448	0.84171	448	0.9296
447	0.84202	447	0.93082
446	0.84333	446	0.93506
445	0.84388	445	0.93669
444	0.84404	444	0.93573
443	0.84612	443	0.94017
442	0.84848	442	0.93867
441	0.84869	441	0.93993
440	0.84766	440	0.94009
439	0.85011	439	0.94428
438	0.85136	438	0.94392
437	0.85164	437	0.94833
436	0.85258	436	0.94794
435	0.8537	435	0.95004
434	0.85294	434	0.95182
433	0.85611	433	0.95222
432	0.85623	432	0.95239
431	0.85754	431	0.95395
430	0.85804	430	0.95897
429	0.85977	429	0.95653
428	0.85999	428	0.95921
427	0.86103	427	0.96028
426	0.86271	426	0.96187
425	0.86252	425	0.96174
424	0.86212	424	0.96152
423	0.86514	423	0.96436
422	0.86629	422	0.96597
421	0.86696	421	0.96642
420	0.86811	420	0.96524
419	0.86955	419	0.96618
418	0.872	418	0.96727
417	0.87031	417	0.9664
416	0.87279	416	0.96625
415	0.87271	415	0.96823
414	0.87326	414	0.96891
413	0.87526	413	0.96825
412	0.87938	412	0.96864
411	0.87966	411	0.96825
410	0.8816	410	0.98017
409	0.88205	409	0.9707
408	0.88337	408	0.96818
407	0.88323	407	0.96702
406	0.88423	406	0.96694
405	0.88877	405	0.96796
404	0.8886	404	0.96465
403	0.89277	403	0.96558
402	0.89344	402	0.96591
401	0.89774	401	0.96369
400	0.89933	400	0.96325
399	0.90013	399	0.96181
398	0.90384	398	0.95947
397	0.90305	397	0.95782
396	0.90729	396	0.95531
395	0.90885	395	0.95492
394	0.91279	394	0.95356
393	0.9126	393	0.95224
392	0.91966	392	0.94899
391	0.92498	391	0.94797
390	0.92635	390	0.95996
389	0.92445	389	0.94547
388	0.92892	388	0.94314
387	0.92916	387	0.9404
386	0.93266	386	0.94015
385	0.93498	385	0.93421
384	0.93652	384	0.93383
383	0.94016	383	0.92882
382	0.94056	382	0.92784
381	0.9425	381	0.92859
380	0.94458	380	0.92077
379	0.94642	379	0.92146
378	0.95958	378	0.91524
377	0.95079	377	0.92958
376	0.94938	376	0.90991
375	0.96188	375	0.91453
374	0.94821	374	0.91573
373	0.95806	373	0.91123
372	0.96213	372	0.91204
371	0.95498	371	0.90585
370	0.95628	370	0.90461
369	0.97086	369	0.9152
368	0.96233	368	0.90728
367	0.9549	367	0.90629
366	0.96362	366	0.89875
365	0.96081	365	0.90075
364	0.95611	364	0.8984
363	0.9519	363	0.89452
362	0.95333	362	0.90234
361	0.95715	361	0.89518
360	0.96426	360	0.90522
359	0.94742	359	0.90596
358	0.95051	358	0.89977
357	0.9633	357	0.90449
356	0.94852	356	0.90777
355	0.96673	355	0.89989
354	0.95222	354	0.8985
353	0.96355	353	0.89693
352	0.92213	352	0.9025
351	0.91619	351	0.91715
350	0.94976	350	0.91744
349	0.95069	349	0.92501
348	0.99944	348	0.93133
347	0.99187	347	0.93708
346	0.96919	346	0.93064
345	0.98533	345	0.92875
344	1	344	0.9235
343	0.98	343	0.93349
342	0.96798	342	0.92904
341	0.97677	341	0.94871
340	0.97731	340	0.90944
339	0.97967	339	0.90811
338	0.98125	338	0.92693
337	0.98645	337	0.93269
336	0.98214	336	0.91468
335	0.988	335	0.90168
334	0.97799	334	0.91047
333	0.9739	333	0.91507
332	0.98244	332	0.93123
331	0.97305	331	0.92306
330	0.98214	330	0.90882
329	0.97187	329	0.91498
328	0.97746	328	0.91142
327	0.97352	327	0.91313
326	0.97922	326	0.90708
325	0.97961	325	0.92794
324	0.96777	324	0.92633
323	0.96519	323	0.92063
322	0.96744	322	0.90836
321	0.97223	321	0.89517
320	0.97786	320	0.9197
319	0.96868	319	0.90678
318	0.97278	318	0.90958
317	0.96699	317	0.89746
316	0.9739	316	0.89671
315	0.9719	315	0.9109
314	0.96253	314	0.90467
313	0.9763	313	0.92234
312	0.96947	312	0.90036
311	0.98001	311	0.90477
310	0.97363	310	0.90832
309	0.98286	309	0.90991
308	0.98799	308	0.93202
307	0.97453	307	0.89778
306	0.9698	306	0.92019
305	0.9785	305	0.91907
304	0.96605	304	0.92634
303	0.97727	303	0.92493
302	0.9767	302	0.92945
301	0.97578	301	0.92404
300	0.9694	300	0.92313
299	0.97616	299	0.91753
298	0.96982	298	0.94203
297	0.96383	297	0.93203
296	0.97033	296	0.93161
295	0.97289	295	0.92946
294	0.97172	294	0.93804
293	0.98426	293	0.95523
292	0.98212	292	0.95194
291	0.98515	291	0.95077
290	0.98558	290	0.94258
289	0.98747	289	0.96311
288	0.98623	288	0.95701
287	0.97278	287	0.95636
286	0.99064	286	0.97215
285	0.97805	285	0.96979
284	0.98683	284	0.96216
283	0.98893	283	0.97882
282	0.9858	282	0.98
281	0.99138	281	0.96574
280	0.98923	280	0.97866
279	0.98858	279	0.96871
278	0.9742	278	0.98034
277	0.97834	277	0.97828
276	0.98165	276	0.98542
275	0.98808	275	0.98557
274	0.98046	274	0.97647
273	0.98701	273	0.98666
272	0.98929	272	0.99818
271	0.98082	271	0.98337
270	0.98303	270	0.99026
269	0.97978	269	0.99378
268	0.98028	268	1
267	0.97724	267	0.99041
266	0.9763	266	0.99453
265	0.98113	265	0.99643
264	0.97597	264	0.98645
263	0.973	263	0.99018
262	0.97294	262	0.98055
261	0.96855	261	0.98247
260	0.97543	260	0.97933
259	0.96964	259	0.98466
258	0.96938	258	0.98604
257	0.97212	257	0.99031
256	0.97065	256	0.9746
255	0.96527	255	0.98325
254	0.96589	254	0.97851
253	0.96208	253	0.98444
252	0.96139	252	0.97877
251	0.96188	251	0.97966
250	0.95984	250	0.97962
249	0.95909	249	0.97439
248	0.95607	248	0.97519
247	0.95558	247	0.96819
246	0.95449	246	0.96987
245	0.95522	245	0.96469
244	0.95566	244	0.95786
243	0.95302	243	0.95772
242	0.94852	242	0.95307
241	0.94533	241	0.94859
240	0.94139	240	0.9417
239	0.94303	239	0.94722
238	0.93919	238	0.94097
237	0.94451	237	0.93632
236	0.93502	236	0.93518
235	0.9372	235	0.92838
234	0.93088	234	0.92224
233	0.93265	233	0.92696
232	0.93124	232	0.91133
231	0.92889	231	0.91714
230	0.92065	230	0.90649
229	0.91877	229	0.90983
228	0.91803	228	0.90283
227	0.91498	227	0.89895
226	0.91037	226	0.89096
225	0.90539	225	0.89929
224	0.899	224	0.89115
223	0.89607	223	0.87986
222	0.8856	222	0.8836
221	0.88449	221	0.87283
220	0.8829	220	0.87969
219	0.87589	219	0.86532
218	0.87542	218	0.86053
217	0.87077	217	0.85214
216	0.87368	216	0.85897
215	0.86493	215	0.8549
214	0.86467	214	0.84229
213	0.86558	213	0.84169
212	0.85593	212	0.84335
211	0.85415	211	0.86037
210	0.84766	210	0.83804
209	0.85016	209	0.84308
208	0.84438	208	0.83481
207	0.84859	207	0.83357
206	0.83957	206	0.83014
205	0.83257	205	0.81935
204	0.826	204	0.80463
203	0.83483	203	0.81763
202	0.82463	202	0.8359
201	0.8336	201	0.81491
200	0.83293	200	0.79993

## Sheet: Fig. 2f
F	FP-TRMC
DCNA-1			DNCA-1
Time (s)	Signal intensity / ΦΣμ/10-5 (cm2/Vs)	Smoothed Signal intensity / ΦΣμ/10-5 (cm2/Vs)	Time (s)	Signal intensity / ΦΣμ/10-5 (cm2/Vs)	Smoothed Signal intensity / ΦΣμ/10-5 (cm2/Vs)
-9.988e-07	2.42e-10	7.24674e-11	-9.988e-07	1.45e-11	-9.07601e-11
-9.978e-07	-8.07e-11	6.80853e-11	-9.978e-07	-1.03e-11	-8.57389e-11
-9.968e-07	1.17e-10	6.39043e-11	-9.968e-07	-1.7e-10	-8.08326e-11
-9.958e-07	4.13e-11	5.99243e-11	-9.958e-07	4.33e-11	-7.60409e-11
-9.948e-07	4.11e-10	5.61454e-11	-9.948e-07	-1.11e-10	-7.13641e-11
-9.938e-07	1.96e-10	5.25675e-11	-9.938e-07	-2.74e-11	-6.68019e-11
-9.928e-07	-1.03e-10	4.91907e-11	-9.928e-07	1.13e-10	-6.23545e-11
-9.918e-07	2.31e-10	4.60149e-11	-9.918e-07	-4.37e-10	-5.80218e-11
-9.908e-07	-1.51e-11	4.30401e-11	-9.908e-07	-1.1e-10	-5.38038e-11
-9.898e-07	-6.1e-11	4.02665e-11	-9.898e-07	-3.44e-10	-4.97006e-11
-9.888e-07	1.34e-10	3.76938e-11	-9.888e-07	-1.22e-10	-4.57121e-11
-9.878e-07	-1.16e-10	3.53222e-11	-9.878e-07	1.19e-10	-4.18384e-11
-9.868e-07	8.19e-11	3.31517e-11	-9.868e-07	-2.05e-10	-3.80793e-11
-9.858e-07	6.62e-11	3.11822e-11	-9.858e-07	-3e-10	-3.44351e-11
-9.848e-07	-6.89e-11	2.94138e-11	-9.848e-07	-2.43e-10	-3.09055e-11
-9.838e-07	-1.78e-10	2.78464e-11	-9.838e-07	3.33e-10	-2.74907e-11
-9.828e-07	-2e-10	2.648e-11	-9.828e-07	3.65e-10	-2.41906e-11
-9.818e-07	-1.17e-10	2.53147e-11	-9.818e-07	1.91e-10	-2.10053e-11
-9.808e-07	-1.04e-10	2.43505e-11	-9.808e-07	3.85e-10	-1.79347e-11
-9.798e-07	-1.76e-10	2.35873e-11	-9.798e-07	1.8e-10	-1.49788e-11
-9.788e-07	1.21e-10	2.30251e-11	-9.788e-07	-3.66e-10	-1.21377e-11
-9.778e-07	-3.6e-10	2.2664e-11	-9.778e-07	3.68e-11	-9.41131e-12
-9.768e-07	-3.63e-10	2.2504e-11	-9.768e-07	-2.34e-11	-6.79965e-12
-9.758e-07	-1.11e-11	2.2545e-11	-9.758e-07	-3e-11	-4.30273e-12
-9.748e-07	-1.61e-10	2.2787e-11	-9.748e-07	-1.39e-10	-1.92054e-12
-9.738e-07	3.11e-10	2.32301e-11	-9.738e-07	-1.22e-10	3.46919e-13
-9.728e-07	4.02e-10	3.27874e-11	-9.728e-07	-7.84e-11	-9.33536e-13
-9.718e-07	2.79e-10	3.06628e-11	-9.718e-07	-3.52e-11	1.25384e-11
-9.708e-07	1.84e-10	4.08521e-11	-9.708e-07	-9.42e-11	2.84863e-11
-9.698e-07	1.53e-10	3.94179e-11	-9.698e-07	1.69e-10	3.54736e-11
-9.688e-07	-4.58e-12	5.5391e-11	-9.688e-07	-2.63e-10	3.02324e-11
-9.678e-07	-7.8e-11	6.52176e-11	-9.678e-07	2.33e-10	2.98217e-11
-9.668e-07	2.39e-10	7.56545e-11	-9.668e-07	3.72e-10	3.95962e-11
-9.658e-07	2.41e-10	8.69198e-11	-9.658e-07	2.51e-11	2.60315e-11
-9.648e-07	-2.04e-11	8.02565e-11	-9.648e-07	4.05e-12	2.65776e-11
-9.638e-07	-7.02e-11	8.00886e-11	-9.638e-07	-6.27e-11	1.05953e-11
-9.628e-07	2.81e-11	7.45126e-11	-9.628e-07	-7.71e-11	-1.71932e-12
-9.618e-07	3.4e-10	7.64915e-11	-9.618e-07	-1.26e-10	-3.04302e-12
-9.608e-07	1.25e-10	8.39166e-11	-9.608e-07	-8.1e-11	-1.5465e-11
-9.598e-07	2.22e-10	9.31704e-11	-9.598e-07	-2.93e-10	-2.22441e-11
-9.588e-07	2.06e-10	9.1258e-11	-9.588e-07	2.51e-10	-3.07829e-11
-9.578e-07	2.45e-10	8.10832e-11	-9.578e-07	4.54e-10	-2.67128e-11
-9.568e-07	2.39e-10	6.76901e-11	-9.568e-07	6.73e-12	-1.55993e-11
-9.558e-07	5.91e-12	6.12652e-11	-9.558e-07	-2.18e-10	-1.65074e-11
-9.548e-07	-9.77e-11	6.41881e-11	-9.548e-07	-6.79e-11	-1.47825e-11
-9.538e-07	-2.51e-10	7.01279e-11	-9.538e-07	8.4e-11	-8.23802e-12
-9.528e-07	-1.24e-10	8.13959e-11	-9.528e-07	-6.52e-11	-8.11215e-12
-9.518e-07	-1.76e-10	7.14085e-11	-9.518e-07	7.34e-11	4.81271e-13
-9.508e-07	6.48e-11	5.85965e-11	-9.508e-07	1.04e-10	7.9756e-12
-9.498e-07	1.19e-10	4.05602e-11	-9.498e-07	1.98e-11	8.78131e-12
-9.488e-07	1.87e-10	1.67933e-11	-9.488e-07	2.89e-11	3.3359e-12
-9.478e-07	-2.3e-11	7.34564e-12	-9.478e-07	2.76e-10	4.80827e-12
-9.468e-07	5.31e-11	7.78715e-12	-9.468e-07	-2.42e-10	6.73545e-12
-9.458e-07	-1.93e-10	-2.1845e-13	-9.458e-07	-5.79e-10	1.15176e-11
-9.448e-07	1.19e-10	-1.16191e-11	-9.448e-07	-1.37e-10	1.18197e-11
-9.438e-07	-6.63e-11	-2.05841e-11	-9.438e-07	1.24e-10	1.85448e-11
-9.428e-07	-3.48e-11	-3.13113e-11	-9.428e-07	5.52e-11	1.19092e-11
-9.418e-07	-3.97e-10	-4.80168e-11	-9.418e-07	-1.43e-10	2.16364e-11
-9.408e-07	-1.38e-10	-3.95921e-11	-9.408e-07	6.69e-11	3.84532e-11
-9.398e-07	2.51e-10	-2.50754e-11	-9.398e-07	-1.4e-10	3.89181e-11
-9.388e-07	-4.58e-12	-2.95901e-11	-9.388e-07	1.47e-10	3.35366e-11
-9.378e-07	4.14e-10	-4.35179e-11	-9.378e-07	2.38e-10	3.20367e-11
-9.368e-07	-6.49e-11	-4.99392e-11	-9.368e-07	1.42e-10	3.66348e-11
-9.358e-07	-7.81e-11	-5.63931e-11	-9.358e-07	2.19e-10	4.49082e-11
-9.348e-07	-1.74e-10	-6.55902e-11	-9.348e-07	-1.11e-10	4.67671e-11
-9.338e-07	5.05e-11	-5.16556e-11	-9.338e-07	-7.19e-11	3.80708e-11
-9.328e-07	2.16e-10	-4.58695e-11	-9.328e-07	7.87e-11	3.60968e-11
-9.318e-07	3.07e-10	-3.05282e-11	-9.318e-07	-6.4e-11	4.67386e-11
-9.308e-07	1.54e-10	-1.81234e-11	-9.308e-07	2.38e-10	4.51809e-11
-9.298e-07	-1.91e-10	-1.78649e-11	-9.298e-07	4.65e-10	4.14068e-11
-9.288e-07	-4.73e-10	-1.89055e-11	-9.288e-07	2.15e-10	3.10686e-11
-9.278e-07	-4.67e-10	-2.54089e-11	-9.278e-07	-1.27e-10	3.07652e-11
-9.268e-07	-3.39e-10	-3.26659e-11	-9.268e-07	-6.79e-11	2.16016e-11
-9.258e-07	-3.98e-10	-3.44495e-11	-9.258e-07	-1.12e-10	1.18089e-11
-9.248e-07	5.18e-11	-2.38218e-11	-9.248e-07	9.71e-11	1.51201e-11
-9.238e-07	8.33e-11	-1.75506e-11	-9.238e-07	2.08e-10	1.7325e-11
-9.228e-07	9.11e-11	-1.05672e-11	-9.228e-07	-2.47e-11	1.597e-11
-9.218e-07	-9.25e-11	-1.17665e-11	-9.218e-07	-3e-11	2.15261e-11
-9.208e-07	1.36e-10	-1.0688e-11	-9.208e-07	-1.18e-10	1.51311e-11
-9.198e-07	2.33e-10	-1.58199e-11	-9.198e-07	-6.4e-11	-7.35052e-12
-9.188e-07	1.89e-10	-1.69578e-12	-9.188e-07	-2.86e-11	-2.23279e-11
-9.178e-07	1.32e-10	-7.48812e-12	-9.178e-07	-3e-11	-2.99967e-11
-9.168e-07	2.88e-10	-1.36416e-11	-9.168e-07	-1.14e-10	-3.57241e-11
-9.158e-07	-2.34e-10	-3.03419e-11	-9.158e-07	-1.92e-10	-5.6026e-11
-9.148e-07	-4.65e-10	-3.31251e-11	-9.148e-07	3.68e-11	-6.31209e-11
-9.138e-07	-1.17e-10	-3.19622e-11	-9.138e-07	2.42e-10	-7.07776e-11
-9.128e-07	1.47e-10	-3.24757e-11	-9.128e-07	6.43e-11	-8.53499e-11
-9.118e-07	6.22e-13	-1.35339e-11	-9.118e-07	-1.87e-10	-8.79342e-11
-9.108e-07	3.87e-10	-3.09508e-12	-9.108e-07	-4.46e-10	-8.54598e-11
-9.098e-07	3.85e-10	2.06792e-12	-9.098e-07	-2.76e-10	-8.27335e-11
-9.088e-07	-2.58e-10	-1.02908e-12	-9.088e-07	-2.15e-10	-8.67691e-11
-9.078e-07	2.15e-11	8.54853e-13	-9.078e-07	8.39e-11	-9.26528e-11
-9.068e-07	-2.38e-10	1.94072e-11	-9.068e-07	-6.92e-11	-9.92862e-11
-9.058e-07	-1.27e-10	3.97888e-11	-9.058e-07	-6.67e-11	-1.08607e-10
-9.048e-07	7.93e-11	4.9751e-11	-9.048e-07	-2.64e-10	-9.53965e-11
-9.038e-07	2.95e-11	4.28779e-11	-9.038e-07	6.69e-11	-7.48467e-11
-9.028e-07	4.12e-11	3.84488e-11	-9.028e-07	-1.2e-10	-6.44264e-11
-9.018e-07	1.84e-10	3.26984e-11	-9.018e-07	3.02e-11	-5.91663e-11
-9.008e-07	-6.89e-11	1.97864e-11	-9.008e-07	2.21e-10	-5.53666e-11
-8.998e-07	-2.93e-10	2.92539e-12	-8.998e-07	-1.65e-10	-6.51566e-11
-8.988e-07	-1.08e-10	-5.21724e-12	-8.988e-07	-2.32e-10	-6.14815e-11
-8.978e-07	-4.27e-11	1.82523e-13	-8.978e-07	-1.24e-10	-5.2499e-11
-8.968e-07	4.91e-11	2.5426e-12	-8.968e-07	-9.28e-11	-4.32548e-11
-8.958e-07	7.01e-11	-8.45158e-13	-8.958e-07	-2.21e-10	-4.19754e-11
-8.948e-07	3.86e-11	2.46568e-13	-8.948e-07	-1.14e-10	-4.43693e-11
-8.938e-07	-3.32e-10	1.24486e-11	-8.938e-07	1.45e-12	-4.64205e-11
-8.928e-07	1.54e-10	1.60774e-11	-8.928e-07	2.37e-11	-4.74951e-11
-8.918e-07	2.33e-10	1.91226e-11	-8.918e-07	-9.16e-11	-5.06291e-11
-8.908e-07	2.37e-10	2.88081e-11	-8.908e-07	2.17e-10	-5.45957e-11
-8.898e-07	-4.58e-12	1.60939e-11	-8.898e-07	1.1e-13	-6.20016e-11
-8.888e-07	2.89e-10	-6.33966e-12	-8.888e-07	-2.08e-10	-5.55795e-11
-8.878e-07	1.57e-10	-6.51847e-12	-8.878e-07	3.34e-10	-4.34406e-11
-8.868e-07	-3.34e-11	1.25247e-12	-8.868e-07	1.06e-10	-4.04751e-11
-8.858e-07	-2.13e-10	-3.6186e-12	-8.858e-07	-1.18e-10	-3.32419e-11
-8.848e-07	-8.86e-11	5.83176e-12	-8.848e-07	-1.82e-11	-4.75951e-11
-8.838e-07	7.14e-11	1.60197e-11	-8.838e-07	-1.1e-10	-6.00012e-11
-8.828e-07	1.36e-10	1.20424e-11	-8.828e-07	-2.86e-11	-7.76806e-11
-8.818e-07	-2.48e-10	5.08896e-12	-8.818e-07	1.73e-10	-7.7063e-11
-8.808e-07	-2.09e-10	2.47479e-12	-8.808e-07	1.66e-10	-8.08435e-11
-8.798e-07	2.55e-11	-1.25925e-12	-8.798e-07	-2.81e-10	-7.49357e-11
-8.788e-07	2.86e-10	7.69562e-13	-8.788e-07	-2.76e-10	-7.60772e-11
-8.778e-07	-1.23e-10	-5.26069e-12	-8.778e-07	-1.39e-10	-7.25515e-11
-8.768e-07	-1.93e-10	-4.49308e-12	-8.768e-07	-3.22e-10	-7.39174e-11
-8.758e-07	8.85e-11	6.22157e-12	-8.758e-07	-2.68e-10	-7.15943e-11
-8.748e-07	1.07e-10	7.25776e-12	-8.748e-07	1.42e-10	-6.15589e-11
-8.738e-07	2.56e-10	-9.63179e-13	-8.738e-07	-7.84e-11	-5.54814e-11
-8.728e-07	-1.57e-10	-2.80929e-12	-8.728e-07	-1.13e-10	-5.72399e-11
-8.718e-07	-5.7e-11	-4.32447e-12	-8.718e-07	-3.57e-10	-4.94767e-11
-8.708e-07	-6.36e-11	2.57221e-12	-8.708e-07	-1.16e-10	-4.73276e-11
-8.698e-07	5.82e-12	5.17364e-12	-8.698e-07	-8.49e-11	-5.57792e-11
-8.688e-07	-2.68e-10	8.86015e-12	-8.688e-07	-4.44e-11	-6.06545e-11
-8.678e-07	-8.52e-12	-1.32794e-12	-8.678e-07	-3e-11	-6.04534e-11
-8.668e-07	-1.64e-11	-1.64498e-12	-8.668e-07	6.44e-11	-6.04221e-11
-8.658e-07	-4.91e-11	9.88482e-12	-8.658e-07	3.16e-11	-5.50775e-11
-8.648e-07	2.13e-10	1.23372e-11	-8.648e-07	7.74e-11	-3.69273e-11
-8.638e-07	2.93e-10	1.54998e-11	-8.638e-07	-1.61e-10	-2.54354e-11
-8.628e-07	-1.62e-10	3.2523e-11	-8.628e-07	-1.24e-10	-2.50883e-11
-8.618e-07	-2.05e-10	3.5631e-11	-8.618e-07	6.17e-11	-8.13352e-12
-8.608e-07	7.66e-11	3.63023e-11	-8.608e-07	-3.45e-10	4.6403e-12
-8.598e-07	2.29e-11	3.34312e-11	-8.598e-07	6.82e-11	1.38997e-11
-8.588e-07	8.18e-11	2.93209e-11	-8.588e-07	1.49e-10	1.87804e-11
-8.578e-07	-6.49e-11	3.45907e-11	-8.578e-07	4.19e-10	3.38749e-11
-8.568e-07	3.18e-10	3.77041e-11	-8.568e-07	1.6e-10	3.97087e-11
-8.558e-07	-8.85e-11	1.8355e-11	-8.558e-07	2.11e-10	4.2587e-11
-8.548e-07	1.51e-11	1.04711e-13	-8.548e-07	-1.02e-10	4.72186e-11
-8.538e-07	2.16e-11	4.40342e-12	-8.538e-07	-9.68e-11	3.96219e-11
-8.528e-07	2.82e-10	1.21035e-11	-8.528e-07	6.82e-11	3.78561e-11
-8.518e-07	1.03e-10	-6.05237e-12	-8.518e-07	6.95e-11	3.89453e-11
-8.508e-07	-7.15e-11	-2.03483e-11	-8.508e-07	1.17e-10	2.94865e-11
-8.498e-07	4.57e-12	-2.94101e-11	-8.498e-07	1.05e-10	2.41896e-11
-8.488e-07	6.09e-11	-3.11263e-11	-8.488e-07	-1.31e-10	2.70834e-11
-8.478e-07	-1.12e-11	-2.53369e-11	-8.478e-07	3.16e-11	2.38757e-11
-8.468e-07	2.16e-11	-2.50669e-11	-8.468e-07	-2.26e-10	2.38531e-11
-8.458e-07	-1.96e-10	-3.04914e-11	-8.458e-07	-4.04e-11	1.21387e-11
-8.448e-07	-4.79e-11	-4.6823e-11	-8.448e-07	1.85e-10	-1.37525e-12
-8.438e-07	-1.28e-10	-6.17178e-11	-8.438e-07	1.82e-10	-1.45091e-11
-8.428e-07	-8.19e-11	-7.58122e-11	-8.428e-07	1.53e-10	-2.85271e-11
-8.418e-07	4.26e-11	-8.79988e-11	-8.418e-07	2.25e-10	-3.43698e-11
-8.408e-07	-2.69e-10	-1.03727e-10	-8.408e-07	-5.75e-11	-4.19566e-11
-8.398e-07	6.75e-11	-1.19167e-10	-8.398e-07	-1.92e-10	-5.3825e-11
-8.388e-07	-1.87e-10	-1.20346e-10	-8.388e-07	-1.94e-10	-6.82485e-11
-8.378e-07	-3.9e-10	-1.29155e-10	-8.378e-07	-6.27e-11	-7.63303e-11
-8.368e-07	-4.27e-11	-1.42699e-10	-8.368e-07	-7.84e-11	-8.69186e-11
-8.358e-07	-1.49e-10	-1.53757e-10	-8.358e-07	-1.33e-10	-9.08718e-11
-8.348e-07	-2.64e-10	-1.53262e-10	-8.348e-07	-2.67e-10	-9.93318e-11
-8.338e-07	-1.59e-10	-1.52486e-10	-8.338e-07	-5.09e-11	-1.0284e-10
-8.328e-07	-3.59e-10	-1.58355e-10	-8.328e-07	-5.47e-10	-1.04178e-10
-8.318e-07	-2.47e-10	-1.57796e-10	-8.318e-07	-2.25e-10	-7.54908e-11
-8.308e-07	1.23e-10	-1.45292e-10	-8.308e-07	9.57e-11	-6.44564e-11
-8.298e-07	1.17e-10	-1.47025e-10	-8.298e-07	9.97e-11	-5.7799e-11
-8.288e-07	-4.52e-10	-1.41217e-10	-8.288e-07	9.31e-11	-5.01595e-11
-8.278e-07	-3.39e-10	-1.41178e-10	-8.278e-07	-1.43e-10	-4.56884e-11
-8.268e-07	1.44e-10	-1.31561e-10	-8.268e-07	-1.58e-10	-4.14436e-11
-8.258e-07	-6.23e-11	-1.20022e-10	-8.258e-07	-3.26e-11	-4.48943e-11
-8.248e-07	4.65e-11	-1.10321e-10	-8.248e-07	-1.86e-10	-4.28366e-11
-8.238e-07	-1.59e-10	-1.08927e-10	-8.238e-07	-7.97e-11	-3.75667e-11
-8.228e-07	-2.5e-10	-1.02182e-10	-8.228e-07	-9.01e-11	-3.49377e-11
-8.218e-07	-5.19e-10	-9.61629e-11	-8.218e-07	-2.73e-10	-2.826e-11
-8.208e-07	-3.02e-10	-8.45506e-11	-8.208e-07	-1.98e-10	-3.29902e-11
-8.198e-07	5.18e-11	-7.42845e-11	-8.198e-07	5.78e-11	-2.84411e-11
-8.188e-07	1.09e-10	-6.7422e-11	-8.188e-07	8.26e-11	-1.62849e-11
-8.178e-07	-2.01e-10	-5.54704e-11	-8.178e-07	1.77e-10	-1.31879e-11
-8.168e-07	-3.08e-11	-3.88169e-11	-8.168e-07	-7.31e-11	-7.25709e-12
-8.158e-07	1.12e-10	-1.99953e-11	-8.158e-07	9.58e-11	4.71792e-12
-8.148e-07	1.09e-10	-1.19359e-11	-8.148e-07	2.62e-10	9.69552e-12
-8.138e-07	-6.89e-11	-1.91369e-12	-8.138e-07	4.86e-10	1.02638e-11
-8.128e-07	3.74e-10	2.68374e-12	-8.128e-07	8.52e-11	1.12375e-11
-8.118e-07	1.7e-10	-4.66425e-13	-8.118e-07	2.11e-10	2.43312e-11
-8.108e-07	5.05e-11	1.24179e-11	-8.108e-07	2.07e-10	3.42864e-11
-8.098e-07	-5.18e-11	2.48629e-11	-8.098e-07	-6.14e-11	4.77737e-11
-8.088e-07	-9.9e-11	2.15939e-11	-8.088e-07	1.64e-10	5.45701e-11
-8.078e-07	2.3e-10	2.57101e-11	-8.078e-07	2.27e-10	6.49658e-11
-8.068e-07	-9.91e-11	1.02255e-11	-8.068e-07	-4.95e-10	5.46331e-11
-8.058e-07	-9.38e-11	7.6068e-12	-8.058e-07	-1.61e-10	5.68016e-11
-8.048e-07	2.16e-11	1.58575e-11	-8.048e-07	7.08e-11	5.9511e-11
-8.038e-07	-1.24e-10	2.39649e-11	-8.038e-07	-2.79e-10	5.30997e-11
-8.028e-07	1.04e-10	1.66063e-11	-8.028e-07	-2.28e-10	5.11325e-11
-8.018e-07	1.15e-10	1.11907e-11	-8.018e-07	-7.97e-11	4.03163e-11
-8.008e-07	-6.1e-11	1.42263e-11	-8.008e-07	2.19e-10	3.33961e-11
-7.998e-07	-1.66e-10	1.92958e-11	-7.998e-07	1.42e-10	2.73638e-11
-7.988e-07	2.17e-10	2.52474e-11	-7.988e-07	7.22e-11	1.64174e-11
-7.978e-07	1.61e-10	2.92341e-11	-7.978e-07	-6.79e-11	2.24255e-11
-7.968e-07	1.76e-10	3.07858e-11	-7.968e-07	-5.62e-11	2.38384e-11
-7.958e-07	6.75e-11	2.37665e-11	-7.958e-07	6.3e-11	6.8152e-12
-7.948e-07	-1.02e-10	2.07767e-11	-7.948e-07	-8.76e-11	1.74473e-12
-7.938e-07	1.66e-10	1.78505e-11	-7.938e-07	-1.19e-10	-5.2755e-12
-7.928e-07	-7.41e-11	1.88843e-11	-7.928e-07	2.42e-10	-1.13704e-11
-7.918e-07	-2.16e-10	1.99951e-11	-7.918e-07	2.02e-10	-1.97886e-11
-7.908e-07	-1.87e-10	1.11471e-11	-7.908e-07	1.49e-10	-1.98679e-11
-7.898e-07	-1.68e-10	1.25183e-11	-7.898e-07	1.59e-10	-2.01317e-11
-7.888e-07	9.76e-11	1.48871e-11	-7.888e-07	1.91e-10	-3.02234e-11
-7.878e-07	5.17e-11	1.17728e-11	-7.878e-07	1.78e-10	-3.71942e-11
-7.868e-07	8.85e-11	2.23064e-11	-7.868e-07	-1.19e-10	-5.06344e-11
-7.858e-07	-1.38e-10	2.7342e-11	-7.858e-07	-5.75e-11	-4.91873e-11
-7.848e-07	-2.71e-10	2.85664e-11	-7.848e-07	-2.84e-10	-4.48465e-11
-7.838e-07	1.08e-10	3.14328e-11	-7.838e-07	-2.83e-10	-4.7895e-11
-7.828e-07	-5.84e-11	3.69444e-11	-7.828e-07	-2.71e-10	-4.41382e-11
-7.818e-07	4.03e-10	4.99482e-11	-7.818e-07	-1.61e-10	-4.32764e-11
-7.808e-07	7.54e-11	4.4856e-11	-7.808e-07	-3.9e-10	-5.56535e-11
-7.798e-07	8.72e-11	3.99834e-11	-7.798e-07	-1.5e-10	-6.29421e-11
-7.788e-07	1.38e-10	3.96426e-11	-7.788e-07	1.91e-10	-6.70795e-11
-7.778e-07	8.85e-11	3.07972e-11	-7.778e-07	8.39e-11	-7.12647e-11
-7.768e-07	7.66e-11	2.87244e-11	-7.768e-07	1.72e-10	-8.42931e-11
-7.758e-07	2.89e-10	2.63011e-11	-7.758e-07	1.59e-11	-9.93227e-11
-7.748e-07	5.31e-11	2.06147e-11	-7.748e-07	1.05e-10	-9.08151e-11
-7.738e-07	1.47e-10	1.0357e-11	-7.738e-07	1.18e-10	-8.18611e-11
-7.728e-07	8.43e-12	1.43763e-11	-7.728e-07	-4.07e-10	-8.53272e-11
-7.718e-07	-4.92e-11	1.62556e-11	-7.718e-07	-3.53e-10	-8.33175e-11
-7.708e-07	-1.27e-10	2.74628e-11	-7.708e-07	2.24e-11	-9.35407e-11
-7.698e-07	-1.65e-10	3.88544e-11	-7.698e-07	-3.9e-10	-9.61708e-11
-7.688e-07	1.5e-10	4.42805e-11	-7.688e-07	-1.32e-10	-1.03981e-10
-7.678e-07	1.02e-10	5.27749e-11	-7.678e-07	-1.5e-10	-1.1207e-10
-7.668e-07	-2.45e-10	4.92576e-11	-7.668e-07	4.21e-11	-1.0187e-10
-7.658e-07	2.27e-10	4.29128e-11	-7.658e-07	-5.22e-10	-8.89896e-11
-7.648e-07	4.52e-11	4.15028e-11	-7.648e-07	-4.29e-10	-8.24525e-11
-7.638e-07	2.43e-11	3.39073e-11	-7.638e-07	8.4e-11	-8.00371e-11
-7.628e-07	2.94e-11	3.55422e-11	-7.628e-07	3.3e-10	-7.70163e-11
-7.618e-07	3.34e-11	4.58085e-11	-7.618e-07	2.79e-10	-7.36629e-11
-7.608e-07	6.88e-11	6.79447e-11	-7.608e-07	-3.26e-11	-6.33111e-11
-7.598e-07	1.08e-10	6.32182e-11	-7.598e-07	-9.01e-11	-4.79007e-11
-7.588e-07	-5.45e-11	4.68852e-11	-7.588e-07	-9.41e-11	-5.0478e-11
-7.578e-07	-2.45e-10	4.20769e-11	-7.578e-07	-8.89e-11	-5.159e-11
-7.568e-07	-2.1e-10	5.1687e-11	-7.568e-07	1.35e-10	-5.95135e-11
-7.558e-07	6.75e-11	7.14951e-11	-7.558e-07	-1.45e-10	-6.56619e-11
-7.548e-07	5.17e-11	7.79172e-11	-7.548e-07	-4.83e-11	-7.60924e-11
-7.538e-07	4.48e-12	7.29601e-11	-7.538e-07	8.92e-11	-8.7356e-11
-7.528e-07	1.44e-10	7.96147e-11	-7.528e-07	-2.81e-10	-8.20397e-11
-7.518e-07	1.61e-10	8.74692e-11	-7.518e-07	1.06e-11	-7.25062e-11
-7.508e-07	2.34e-10	7.56412e-11	-7.508e-07	2.36e-10	-6.14169e-11
-7.498e-07	2.06e-10	7.90637e-11	-7.498e-07	-2.36e-10	-4.86414e-11
-7.488e-07	2.67e-10	7.99695e-11	-7.488e-07	-3.32e-10	-2.56779e-11
-7.478e-07	2.01e-10	8.29945e-11	-7.478e-07	3.03e-11	-8.52509e-12
-7.468e-07	2.86e-10	8.09585e-11	-7.468e-07	-3.01e-10	-1.39755e-11
-7.458e-07	3.21e-11	7.4802e-11	-7.458e-07	1.17e-10	-2.02549e-11
-7.448e-07	-7.94e-11	6.26504e-11	-7.448e-07	1.32e-11	-1.17679e-11
-7.438e-07	-8.07e-11	6.05936e-11	-7.438e-07	6.44e-11	-2.10704e-11
-7.428e-07	7.4e-11	6.52692e-11	-7.428e-07	5.38e-11	-3.14624e-11
-7.418e-07	2.69e-10	6.63781e-11	-7.418e-07	-1.87e-10	-3.44206e-11
-7.408e-07	2.26e-10	5.27841e-11	-7.408e-07	-3e-10	-3.80274e-11
-7.398e-07	5.57e-11	5.22894e-11	-7.398e-07	-1.19e-10	-4.86429e-11
-7.388e-07	2.58e-10	5.49267e-11	-7.388e-07	8.53e-11	-5.54648e-11
-7.378e-07	2.26e-10	4.34483e-11	-7.378e-07	1.86e-10	-5.95876e-11
-7.368e-07	-1.13e-10	2.61273e-11	-7.368e-07	2.71e-10	-6.19513e-11
-7.358e-07	-5.55e-10	1.99554e-11	-7.358e-07	-2.25e-10	-6.1841e-11
-7.348e-07	5.43e-11	2.50598e-11	-7.348e-07	-3.83e-10	-7.08401e-11
-7.338e-07	2.86e-10	1.91433e-11	-7.338e-07	-4.44e-11	-7.31915e-11
-7.328e-07	2.89e-10	6.65858e-12	-7.328e-07	-1.37e-10	-7.04621e-11
-7.318e-07	-3.99e-10	-9.3184e-12	-7.318e-07	7.34e-11	-7.13873e-11
-7.308e-07	-3.47e-10	-1.91948e-11	-7.308e-07	1.26e-10	-5.58875e-11
-7.298e-07	-2.52e-10	-3.27934e-11	-7.298e-07	2.63e-11	-5.29237e-11
-7.288e-07	1.33e-10	-4.26104e-11	-7.288e-07	2.93e-10	-5.78724e-11
-7.278e-07	-2.12e-10	-5.70051e-11	-7.278e-07	1.35e-10	-5.72322e-11
-7.268e-07	-3.49e-10	-5.68109e-11	-7.268e-07	-6.4e-11	-6.2671e-11
-7.258e-07	3.07e-10	-5.54863e-11	-7.258e-07	9.33e-12	-5.18546e-11
-7.248e-07	6.22e-11	-4.83187e-11	-7.248e-07	-1.83e-10	-2.80122e-11
-7.238e-07	-6.62e-11	-4.87011e-11	-7.238e-07	-4.7e-10	-1.63497e-11
-7.228e-07	-4.53e-11	-5.14489e-11	-7.228e-07	-2.87e-10	-1.32619e-11
-7.218e-07	-1.12e-11	-5.60019e-11	-7.218e-07	-8.23e-11	-6.94199e-12
-7.208e-07	6.36e-11	-5.17288e-11	-7.208e-07	-6.27e-11	-6.68208e-12
-7.198e-07	1.87e-10	-4.34886e-11	-7.198e-07	-2.24e-10	8.60752e-12
-7.188e-07	-2.38e-10	-5.33302e-11	-7.188e-07	-7.32e-11	2.04295e-11
-7.178e-07	-2.07e-10	-6.15214e-11	-7.178e-07	2.07e-10	3.28006e-11
-7.168e-07	-1.53e-10	-6.40896e-11	-7.168e-07	-5.48e-11	5.20591e-11
-7.158e-07	-4.13e-11	-5.81257e-11	-7.158e-07	1.81e-10	5.26343e-11
-7.148e-07	-2.95e-11	-5.16002e-11	-7.148e-07	-1.73e-10	4.0289e-11
-7.138e-07	-3.32e-10	-5.00218e-11	-7.138e-07	-3.35e-10	4.21704e-11
-7.128e-07	1.07e-10	-3.51146e-11	-7.128e-07	3.94e-11	4.64221e-11
-7.118e-07	3.57e-10	-2.21528e-11	-7.118e-07	3.17e-10	5.52793e-11
-7.108e-07	2.03e-11	-2.56099e-11	-7.108e-07	3.2e-10	6.4223e-11
-7.098e-07	-3.55e-10	-4.7126e-11	-7.098e-07	4.3e-10	6.31131e-11
-7.088e-07	4.13e-11	-4.75243e-11	-7.088e-07	2.1e-10	5.51455e-11
-7.078e-07	1.2e-10	-3.60555e-11	-7.078e-07	5.12e-11	6.16165e-11
-7.068e-07	2.95e-11	-2.21473e-11	-7.068e-07	1.95e-10	6.5817e-11
-7.058e-07	-2.1e-10	-2.28587e-11	-7.058e-07	-1.19e-10	7.16458e-11
-7.048e-07	1.7e-10	-2.02942e-11	-7.048e-07	2.37e-11	7.35576e-11
-7.038e-07	5.31e-11	-1.95613e-11	-7.038e-07	4.2e-10	8.55034e-11
-7.028e-07	1.83e-10	-1.09107e-11	-7.028e-07	4.62e-10	1.09696e-10
-7.018e-07	-1.63e-10	-1.74132e-11	-7.018e-07	3.6e-10	1.23274e-10
-7.008e-07	-1.95e-10	-3.93924e-11	-7.008e-07	1.17e-10	1.28018e-10
-6.998e-07	-3.36e-10	-4.01756e-11	-6.998e-07	-7.57e-11	1.31279e-10
-6.988e-07	-1.07e-10	-3.40641e-11	-6.988e-07	-1.61e-10	1.33901e-10
-6.978e-07	8.19e-11	-4.19041e-11	-6.978e-07	-4.56e-11	1.26353e-10
-6.968e-07	1.51e-10	-4.32197e-11	-6.968e-07	1.86e-10	1.18522e-10
-6.958e-07	5.82e-12	-2.86389e-11	-6.958e-07	4.99e-11	1.11669e-10
-6.948e-07	-3.8e-10	-1.98398e-11	-6.948e-07	-7.05e-11	1.09793e-10
-6.938e-07	1e-10	-8.4348e-12	-6.938e-07	-6.53e-11	9.61451e-11
-6.928e-07	5.17e-11	-1.1647e-11	-6.928e-07	-4.3e-11	8.99339e-11
-6.918e-07	3.22e-11	-1.67868e-11	-6.918e-07	-3.17e-10	9.62119e-11
-6.908e-07	-1.78e-11	-1.97542e-11	-6.908e-07	3.03e-11	9.9149e-11
-6.898e-07	-2.43e-11	-1.56863e-11	-6.898e-07	3.38e-10	9.90486e-11
-6.888e-07	1.25e-11	-9.62836e-12	-6.888e-07	2.11e-11	8.22991e-11
-6.878e-07	-2.12e-10	-2.77841e-11	-6.878e-07	1.47e-10	5.48666e-11
-6.868e-07	-1.49e-10	-3.00815e-11	-6.868e-07	1.34e-10	4.3265e-11
-6.858e-07	9.37e-11	-3.06378e-11	-6.858e-07	2.91e-10	3.38308e-11
-6.848e-07	2.5e-10	-4.10845e-11	-6.848e-07	1.74e-10	3.34188e-11
-6.838e-07	1.46e-10	-5.58699e-11	-6.838e-07	2.12e-10	3.33551e-11
-6.828e-07	3.86e-11	-5.59754e-11	-6.828e-07	2.37e-11	3.25327e-11
-6.818e-07	3.59e-11	-4.68885e-11	-6.818e-07	-3e-11	2.68693e-11
-6.808e-07	-1.65e-10	-4.02034e-11	-6.808e-07	1.06e-10	2.20895e-11
-6.798e-07	-3.32e-10	-4.62459e-11	-6.798e-07	3.33e-10	9.2968e-12
-6.788e-07	-2.8e-10	-3.48284e-11	-6.788e-07	-9.02e-11	-7.66509e-12
-6.778e-07	-2.09e-10	-1.99567e-11	-6.778e-07	-2.63e-10	-6.50095e-12
-6.768e-07	-5.84e-11	-5.22572e-12	-6.768e-07	-6.93e-11	1.04992e-12
-6.758e-07	3.14e-10	-3.62549e-12	-6.758e-07	1.72e-11	7.60375e-12
-6.748e-07	3.2e-10	-6.94349e-12	-6.748e-07	1.34e-10	4.31367e-12
-6.738e-07	-8.98e-11	-1.72624e-11	-6.738e-07	-6.4e-11	-2.40651e-12
-6.728e-07	2.84e-10	-1.93302e-11	-6.728e-07	-1.05e-10	-8.58765e-12
-6.718e-07	1.21e-10	-1.08959e-11	-6.718e-07	-1.95e-11	-1.68925e-11
-6.708e-07	-4.1e-10	-8.68669e-12	-6.708e-07	1.01e-10	-1.67271e-11
-6.698e-07	-1.82e-10	-1.42221e-11	-6.698e-07	-8.49e-11	-2.21669e-11
-6.688e-07	-1.42e-10	-2.20945e-11	-6.688e-07	1.02e-10	-2.06172e-11
-6.678e-07	-8.45e-11	-2.24718e-11	-6.678e-07	-4.97e-11	-2.12861e-11
-6.668e-07	-2.95e-11	-2.28067e-11	-6.668e-07	-2.34e-10	-2.97788e-11
-6.658e-07	-8.33e-11	-2.42825e-11	-6.658e-07	-4.59e-10	-4.6038e-11
-6.648e-07	-2.5e-10	-1.87935e-11	-6.648e-07	-1.92e-10	-5.16648e-11
-6.638e-07	-3.59e-10	-2.16957e-11	-6.638e-07	-1.95e-11	-5.50445e-11
-6.628e-07	1.15e-10	-2.23278e-11	-6.628e-07	1.22e-10	-7.40623e-11
-6.618e-07	2.03e-11	-2.71068e-11	-6.618e-07	-8.75e-11	-8.22964e-11
-6.608e-07	3.01e-10	-3.91954e-11	-6.608e-07	1.35e-10	-7.53531e-11
-6.598e-07	4.2e-10	-2.74347e-11	-6.598e-07	-1.24e-10	-6.71402e-11
-6.588e-07	2.33e-10	-1.50639e-11	-6.588e-07	2.11e-11	-6.92025e-11
-6.578e-07	1.44e-10	-9.28738e-12	-6.578e-07	-1.35e-10	-7.03394e-11
-6.568e-07	-5.97e-11	-7.26208e-12	-6.568e-07	-1.42e-10	-6.73583e-11
-6.558e-07	-5.96e-11	-4.62456e-12	-6.558e-07	-3e-11	-7.23981e-11
-6.548e-07	1.28e-10	-2.99811e-12	-6.548e-07	-8.37e-11	-6.75132e-11
-6.538e-07	-7.8e-11	-1.11398e-11	-6.538e-07	1.94e-10	-5.68953e-11
-6.528e-07	-3.23e-10	-1.628e-11	-6.528e-07	3.3e-11	-6.18576e-11
-6.518e-07	-2.08e-10	-2.29076e-11	-6.518e-07	-6.41e-11	-6.86106e-11
-6.508e-07	-1.28e-10	-2.40808e-11	-6.508e-07	-6.67e-11	-6.29388e-11
-6.498e-07	-3.22e-11	-1.51874e-11	-6.498e-07	7.22e-11	-5.55838e-11
-6.488e-07	2.16e-11	-1.12856e-11	-6.488e-07	9.33e-12	-3.44266e-11
-6.478e-07	-6.89e-11	-1.72492e-11	-6.478e-07	-1.28e-10	-1.27031e-11
-6.468e-07	-2.63e-10	-1.44237e-11	-6.468e-07	3.03e-11	1.02211e-12
-6.458e-07	2.69e-11	-1.00291e-11	-6.458e-07	-9.02e-12	1.55329e-11
-6.448e-07	1.92e-10	-2.04708e-11	-6.448e-07	7.6e-11	2.79856e-11
-6.438e-07	-1.36e-10	-2.4276e-11	-6.438e-07	-3.04e-10	3.31509e-11
-6.428e-07	6.36e-11	-1.894e-11	-6.428e-07	-2.92e-10	5.22636e-11
-6.418e-07	4.78e-11	-1.45006e-11	-6.418e-07	-4.31e-11	6.13998e-11
-6.408e-07	9.76e-11	-1.70822e-11	-6.408e-07	-9.81e-11	6.2885e-11
-6.398e-07	-1.88e-10	-2.77696e-11	-6.398e-07	-1.61e-10	4.59341e-11
-6.388e-07	8.45e-11	-3.28765e-11	-6.388e-07	1.06e-10	4.09582e-11
-6.378e-07	6.62e-11	-3.99386e-11	-6.378e-07	4.11e-10	3.32686e-11
-6.368e-07	-2.56e-11	-3.01552e-11	-6.368e-07	2.57e-10	3.52003e-11
-6.358e-07	2.81e-10	-3.59948e-11	-6.358e-07	-2.38e-10	3.37927e-11
-6.348e-07	-2.87e-10	-3.80236e-11	-6.348e-07	-1.11e-10	4.88925e-11
-6.338e-07	-1.55e-10	-3.01347e-11	-6.338e-07	1.81e-10	4.47821e-11
-6.328e-07	-3.32e-12	-9.9348e-12	-6.328e-07	2.79e-10	4.78147e-11
-6.318e-07	4.91e-11	5.99876e-12	-6.318e-07	1.07e-11	4.3765e-11
-6.308e-07	5.31e-11	5.50442e-12	-6.308e-07	2.63e-10	4.10152e-11
-6.298e-07	-1.23e-10	9.0718e-12	-6.298e-07	1.13e-10	3.7515e-11
-6.288e-07	-1.12e-11	2.65373e-11	-6.288e-07	2.28e-10	2.50932e-11
-6.278e-07	-1.27e-10	2.90739e-11	-6.278e-07	4.27e-10	2.50822e-11
-6.268e-07	-6.63e-11	2.53357e-11	-6.268e-07	3.6e-10	2.93927e-11
-6.258e-07	-1.42e-10	1.39345e-11	-6.258e-07	1.48e-10	2.89475e-11
-6.248e-07	-1.04e-10	-1.10192e-12	-6.248e-07	2.03e-10	2.85808e-11
-6.238e-07	1.46e-10	-4.63844e-12	-6.238e-07	-1.31e-10	3.24794e-11
-6.228e-07	1.3e-10	1.24777e-12	-6.228e-07	-3.96e-10	1.84659e-11
-6.218e-07	2.73e-10	4.75163e-12	-6.218e-07	-2.46e-10	1.04558e-11
-6.208e-07	1.46e-10	-4.20829e-12	-6.208e-07	-2.47e-10	3.9098e-12
-6.198e-07	1.24e-10	1.09307e-11	-6.198e-07	-7.84e-11	-2.06138e-12
-6.188e-07	9.5e-11	2.64928e-11	-6.188e-07	-2.21e-11	-7.54685e-12
-6.178e-07	-2.16e-10	2.14086e-11	-6.178e-07	-3.38e-10	-1.16681e-11
-6.168e-07	-1.87e-10	2.73385e-11	-6.168e-07	-1.92e-10	-1.88283e-11
-6.158e-07	8.85e-11	2.71083e-11	-6.158e-07	-1.73e-10	-1.77149e-11
-6.148e-07	3.43e-10	2.91253e-11	-6.148e-07	1.65e-10	-1.95525e-11
-6.138e-07	-1.38e-11	2.05427e-11	-6.138e-07	-2.08e-11	-3.72174e-11
-6.128e-07	-1.33e-10	2.17378e-11	-6.128e-07	2.46e-10	-3.97175e-11
-6.118e-07	-3e-10	2.32659e-11	-6.118e-07	1.05e-10	-2.39805e-11
-6.108e-07	1.3e-10	2.30959e-11	-6.108e-07	2.37e-11	-1.24394e-11
-6.098e-07	3.59e-10	4.0463e-11	-6.098e-07	-3.41e-10	-2.19356e-11
-6.088e-07	2.72e-10	3.12067e-11	-6.088e-07	2.25e-11	-3.41251e-11
-6.078e-07	-2.69e-10	2.80749e-11	-6.078e-07	-9.02e-11	-2.86904e-11
-6.068e-07	-2.22e-10	3.09179e-11	-6.068e-07	-2.74e-11	-2.73858e-11
-6.058e-07	1.36e-10	3.10621e-11	-6.058e-07	-1.19e-10	-3.20044e-11
-6.048e-07	4.57e-12	3.63348e-11	-6.048e-07	-1.04e-11	-2.07013e-11
-6.038e-07	-2.97e-10	3.96143e-11	-6.038e-07	2.51e-10	-1.70564e-11
-6.028e-07	-1.64e-11	4.66732e-11	-6.028e-07	1.57e-10	-9.54996e-13
-6.018e-07	-9.25e-11	5.31059e-11	-6.018e-07	-1.27e-10	2.37176e-11
-6.008e-07	2.5e-10	5.02042e-11	-6.008e-07	-8.76e-11	3.11537e-11
-5.998e-07	4.94e-10	3.66451e-11	-5.998e-07	-1.27e-10	3.25101e-11
-5.988e-07	2.54e-10	2.15226e-11	-5.988e-07	-1.6e-10	4.28865e-11
-5.978e-07	7.17e-12	1.04003e-11	-5.978e-07	4.19e-10	5.2789e-11
-5.968e-07	-1.38e-11	8.16447e-12	-5.968e-07	1.18e-10	5.05196e-11
-5.958e-07	1.93e-10	1.00614e-11	-5.958e-07	2.5e-10	5.14232e-11
-5.948e-07	-3.85e-10	1.11416e-11	-5.948e-07	2.36e-10	5.50807e-11
-5.938e-07	-2.85e-10	9.39404e-12	-5.938e-07	3.63e-10	5.768e-11
-5.928e-07	6.75e-11	6.91999e-12	-5.928e-07	-6.53e-11	5.37717e-11
-5.918e-07	-1.23e-10	-1.02822e-12	-5.918e-07	-2.86e-11	4.9315e-11
-5.908e-07	7.27e-11	-1.60382e-11	-5.908e-07	-1.2e-10	5.41732e-11
-5.898e-07	7.14e-11	-1.13413e-11	-5.898e-07	-1.25e-10	5.06876e-11
-5.888e-07	1.55e-10	6.51144e-12	-5.888e-07	3.31e-10	5.85514e-11
-5.878e-07	1.06e-10	1.12673e-12	-5.878e-07	1.06e-10	6.30839e-11
-5.868e-07	1.06e-10	-4.47944e-12	-5.868e-07	-1.79e-10	8.17952e-11
-5.858e-07	8.85e-11	-1.57947e-11	-5.858e-07	-1.71e-10	9.09884e-11
-5.848e-07	-1.91e-10	-1.29173e-11	-5.848e-07	2.63e-11	8.86496e-11
-5.838e-07	1.33e-10	-8.48213e-12	-5.838e-07	2.25e-10	8.1035e-11
-5.828e-07	2.29e-11	-5.95361e-12	-5.828e-07	-7.05e-11	7.58856e-11
-5.818e-07	-5.44e-11	-1.76818e-11	-5.818e-07	2.16e-10	7.40781e-11
-5.808e-07	8.97e-11	-3.22657e-11	-5.808e-07	2.08e-10	6.69499e-11
-5.798e-07	-7.67e-11	-3.24092e-11	-5.798e-07	-4.82e-11	6.44667e-11
-5.788e-07	-2.29e-10	-3.66513e-11	-5.788e-07	9.31e-11	6.81436e-11
-5.778e-07	-3.18e-10	-5.42227e-11	-5.778e-07	-2e-10	7.35484e-11
-5.768e-07	-5.11e-10	-5.59152e-11	-5.768e-07	-2.8e-10	7.3783e-11
-5.758e-07	-2.26e-10	-6.57548e-11	-5.758e-07	3.17e-10	6.29066e-11
-5.748e-07	1.9e-11	-7.75179e-11	-5.748e-07	4.34e-10	6.19238e-11
-5.738e-07	9.63e-11	-7.4628e-11	-5.738e-07	2.86e-10	6.36675e-11
-5.728e-07	2.46e-10	-6.97741e-11	-5.728e-07	1.94e-13	6.50752e-11
-5.718e-07	-2.56e-11	-6.51227e-11	-5.718e-07	1.02e-10	7.16369e-11
-5.708e-07	1.37e-11	-6.1955e-11	-5.708e-07	9.31e-11	7.2914e-11
-5.698e-07	-4.8e-11	-5.35689e-11	-5.698e-07	-5.61e-11	7.69793e-11
-5.688e-07	5.43e-11	-6.49204e-11	-5.688e-07	1.1e-10	8.20954e-11
-5.678e-07	8.72e-11	-7.01536e-11	-5.678e-07	4.15e-10	1.00092e-10
-5.668e-07	-4.39e-11	-7.0702e-11	-5.668e-07	1.18e-10	1.0479e-10
-5.658e-07	2.01e-10	-8.06196e-11	-5.658e-07	-1.24e-10	9.78191e-11
-5.648e-07	-2.03e-10	-6.92896e-11	-5.648e-07	1.21e-10	9.03282e-11
-5.638e-07	-4.12e-10	-5.74474e-11	-5.638e-07	6.96e-11	8.62522e-11
-5.628e-07	1.77e-11	-5.40813e-11	-5.628e-07	-5.08e-12	9.34302e-11
-5.618e-07	-1.12e-10	-6.15145e-11	-5.618e-07	-2.43e-10	9.73518e-11
-5.608e-07	-1.48e-10	-5.10957e-11	-5.608e-07	-7.71e-11	9.29126e-11
-5.598e-07	-2.5e-10	-4.42374e-11	-5.598e-07	2.44e-10	8.82996e-11
-5.588e-07	-4.79e-11	-3.13847e-11	-5.588e-07	3.55e-11	9.03559e-11
-5.578e-07	-3.32e-12	-1.37944e-11	-5.578e-07	2.95e-10	1.00626e-10
-5.568e-07	-5.44e-11	1.37542e-11	-5.568e-07	7.49e-11	1.08746e-10
-5.558e-07	5.18e-11	1.85894e-11	-5.558e-07	3.2e-10	1.21986e-10
-5.548e-07	-8.2e-11	3.06636e-11	-5.548e-07	6.69e-11	1.23493e-10
-5.538e-07	-6.49e-11	3.53687e-11	-5.538e-07	-7.58e-11	1.10712e-10
-5.528e-07	6.75e-11	2.99062e-11	-5.528e-07	1.27e-10	1.11149e-10
-5.518e-07	-2.28e-10	2.30731e-11	-5.518e-07	2.58e-10	9.92415e-11
-5.508e-07	-5.7e-11	1.19162e-11	-5.508e-07	3.88e-10	8.23788e-11
-5.498e-07	4.1e-10	5.65104e-12	-5.498e-07	8.52e-11	9.62913e-11
-5.488e-07	3.09e-10	4.7972e-12	-5.488e-07	-1.03e-10	1.03666e-10
-5.478e-07	1.28e-10	7.71989e-12	-5.478e-07	-2.18e-10	1.02784e-10
-5.468e-07	-7.02e-11	1.12606e-11	-5.468e-07	1.74e-10	9.52916e-11
-5.458e-07	-4.13e-11	3.32929e-12	-5.458e-07	9.97e-11	9.44005e-11
-5.448e-07	1.51e-11	7.68981e-12	-5.448e-07	1.68e-10	8.84109e-11
-5.438e-07	1.12e-10	1.32893e-11	-5.438e-07	1.68e-10	8.1183e-11
-5.428e-07	-4.53e-11	1.0311e-11	-5.428e-07	-1.07e-10	7.31325e-11
-5.418e-07	1.44e-10	1.01493e-11	-5.418e-07	-1.03e-10	6.45299e-11
-5.408e-07	3.17e-10	1.53912e-11	-5.408e-07	3.14e-10	5.92193e-11
-5.398e-07	-1.97e-10	1.42572e-11	-5.398e-07	2.52e-10	4.56462e-11
-5.388e-07	-2.39e-10	1.02348e-11	-5.388e-07	1.11e-10	3.79297e-11
-5.378e-07	1.53e-10	6.20728e-12	-5.378e-07	2.03e-10	3.3147e-11
-5.368e-07	5.74e-10	1.65178e-11	-5.368e-07	1.31e-10	3.02513e-11
-5.358e-07	5.57e-11	1.69189e-11	-5.358e-07	1.13e-10	4.93617e-12
-5.348e-07	2.08e-10	9.36938e-12	-5.348e-07	7.6e-11	-1.1456e-11
-5.338e-07	-2.89e-10	1.74603e-12	-5.338e-07	4.05e-12	-2.06087e-11
-5.328e-07	-1.72e-10	-6.04333e-13	-5.328e-07	-9.68e-11	-2.59554e-11
-5.318e-07	-6.81e-10	-7.396e-12	-5.318e-07	-3.86e-10	-2.36689e-11
-5.308e-07	-5.18e-11	-9.37209e-12	-5.308e-07	-3.64e-10	-2.76573e-11
-5.298e-07	-1.58e-10	-1.84584e-11	-5.298e-07	4.13e-12	-2.03587e-11
-5.288e-07	-8.33e-11	-2.6044e-11	-5.288e-07	2.46e-10	-2.72173e-11
-5.278e-07	9.38e-11	-2.69966e-11	-5.278e-07	-6.67e-11	-3.73635e-11
-5.268e-07	2.03e-11	-2.32032e-11	-5.268e-07	1.59e-11	-3.89461e-11
-5.258e-07	-1.07e-10	-3.42018e-11	-5.258e-07	3.29e-11	-3.56272e-11
-5.248e-07	-7.15e-11	-3.43257e-11	-5.248e-07	-4.84e-10	-2.0719e-11
-5.238e-07	-3.6e-11	-2.48313e-11	-5.238e-07	-1.6e-10	-1.28887e-11
-5.228e-07	-8.19e-11	-2.73904e-11	-5.228e-07	6.73e-12	-7.39826e-12
-5.218e-07	8.72e-11	-2.94858e-11	-5.218e-07	-4.96e-11	-1.607e-11
-5.208e-07	2.68e-10	-2.64414e-11	-5.208e-07	-2.04e-10	-1.70534e-11
-5.198e-07	-8.72e-11	-2.94259e-11	-5.198e-07	-6.27e-11	-1.87252e-11
-5.188e-07	-2.18e-10	-2.35674e-11	-5.188e-07	-2.07e-10	-1.50424e-11
-5.178e-07	1.79e-10	-1.51738e-11	-5.178e-07	-4.56e-11	-1.95317e-11
-5.168e-07	1.71e-10	-2.37029e-11	-5.168e-07	3.47e-10	-3.51647e-11
-5.158e-07	-1.29e-10	-2.07956e-11	-5.158e-07	1.46e-11	-4.45656e-11
-5.148e-07	3.78e-10	4.61266e-12	-5.148e-07	4.73e-11	-4.70048e-11
-5.138e-07	1.26e-10	1.27482e-11	-5.138e-07	9.57e-11	-4.40834e-11
-5.128e-07	-1.42e-10	8.96062e-12	-5.128e-07	-4.3e-11	-4.9068e-11
-5.118e-07	-2.77e-10	1.45522e-11	-5.118e-07	-2.11e-10	-3.37331e-11
-5.108e-07	-1.16e-10	4.33639e-11	-5.108e-07	2.84e-10	-2.96843e-11
-5.098e-07	9.23e-11	5.39279e-11	-5.098e-07	1.45e-10	-3.00842e-11
-5.088e-07	-4.01e-11	5.82247e-11	-5.088e-07	2.62e-10	-2.46053e-11
-5.078e-07	-5.58e-11	5.0499e-11	-5.078e-07	-4.17e-11	-1.90263e-11
-5.068e-07	1.42e-10	5.12107e-11	-5.068e-07	-3e-11	-2.56639e-11
-5.058e-07	-7.28e-11	4.57719e-11	-5.058e-07	-1.82e-11	-3.40887e-11
-5.048e-07	2.94e-10	5.41694e-11	-5.048e-07	-1.44e-10	-3.94286e-11
-5.038e-07	1.46e-10	4.97241e-11	-5.038e-07	1.09e-10	-3.52279e-11
-5.028e-07	-7.41e-11	3.57461e-11	-5.028e-07	8.79e-11	-3.62506e-11
-5.018e-07	-1.27e-10	2.89174e-11	-5.018e-07	5.39e-12	-4.41977e-11
-5.008e-07	5.18e-11	1.91148e-11	-5.008e-07	1.1e-13	-4.04523e-11
-4.998e-07	-1.93e-10	-1.85153e-12	-4.998e-07	-2.28e-10	-4.11299e-11
-4.988e-07	-4.53e-11	-1.71991e-11	-4.988e-07	-2.98e-10	-4.83196e-11
-4.978e-07	3.62e-10	-2.72875e-11	-4.978e-07	-4.84e-10	-5.0765e-11
-4.968e-07	2.68e-10	-3.71981e-11	-4.968e-07	-2.15e-10	-4.75694e-11
-4.958e-07	-8.33e-11	-3.84703e-11	-4.958e-07	-1.16e-10	-5.32412e-11
-4.948e-07	1.42e-10	-3.13255e-11	-4.948e-07	-1.61e-10	-5.69768e-11
-4.938e-07	-1.04e-10	-3.9343e-11	-4.938e-07	-2.83e-10	-5.51197e-11
-4.928e-07	-1.04e-10	-6.1025e-11	-4.928e-07	1.19e-11	-5.43836e-11
-4.918e-07	3.4e-10	-7.10931e-11	-4.918e-07	1.49e-10	-5.45978e-11
-4.908e-07	2e-10	-7.10421e-11	-4.908e-07	-5.88e-11	-4.43891e-11
-4.898e-07	-3.65e-10	-7.51987e-11	-4.898e-07	1.64e-10	-4.44347e-11
-4.888e-07	-3.52e-10	-5.79186e-11	-4.888e-07	4.05e-12	-4.87854e-11
-4.878e-07	-7.28e-11	-4.52974e-11	-4.878e-07	2e-10	-4.47822e-11
-4.868e-07	-1.52e-11	-4.00291e-11	-4.868e-07	-3.69e-10	-5.35265e-11
-4.858e-07	-3.43e-10	-4.31668e-11	-4.858e-07	-4.96e-11	-5.90965e-11
-4.848e-07	-2.29e-10	-4.60791e-11	-4.848e-07	1.34e-10	-5.38573e-11
-4.838e-07	1.66e-10	-4.01201e-11	-4.838e-07	-5.75e-11	-4.73512e-11
-4.828e-07	1.06e-10	-4.04203e-11	-4.828e-07	-1.23e-10	-4.35494e-11
-4.818e-07	-9.91e-11	-4.14659e-11	-4.818e-07	2.1e-10	-3.92397e-11
-4.808e-07	-5.38e-10	-3.65807e-11	-4.808e-07	-3e-11	-3.09938e-11
-4.798e-07	-5.49e-10	-4.32121e-11	-4.798e-07	-1.92e-10	-1.81737e-11
-4.788e-07	-3.15e-10	-2.89617e-11	-4.788e-07	-2.07e-10	-1.42914e-11
-4.778e-07	4.39e-11	-2.315e-11	-4.778e-07	2.57e-10	-1.03451e-11
-4.768e-07	-5.92e-12	-2.88196e-11	-4.768e-07	2.63e-10	-1.23424e-11
-4.758e-07	4.78e-11	-2.34348e-11	-4.758e-07	-1.82e-11	-9.74995e-12
-4.748e-07	3.39e-10	-1.52185e-11	-4.748e-07	1.83e-10	-2.74776e-12
-4.738e-07	2.3e-10	-2.45569e-11	-4.738e-07	-1.41e-10	-1.34891e-11
-4.728e-07	1.16e-10	-2.88109e-11	-4.728e-07	-4.96e-11	-2.33489e-11
-4.718e-07	7.54e-11	-1.71529e-11	-4.718e-07	-9.41e-11	-3.66934e-11
-4.708e-07	-4.13e-11	-4.88232e-12	-4.708e-07	1.62e-10	-3.69778e-11
-4.698e-07	-1.23e-10	1.14432e-12	-4.698e-07	-6.53e-11	-3.52573e-11
-4.688e-07	5.31e-11	2.19073e-11	-4.688e-07	-1.54e-10	-4.52196e-11
-4.678e-07	4.06e-10	3.09599e-11	-4.678e-07	-3.26e-10	-5.16176e-11
-4.668e-07	4.95e-10	2.95341e-11	-4.668e-07	-2e-10	-5.61675e-11
-4.658e-07	2.5e-10	5.13044e-11	-4.658e-07	-1.56e-10	-5.10379e-11
-4.648e-07	1.32e-10	7.08237e-11	-4.648e-07	-1.19e-10	-6.10138e-11
-4.638e-07	-5.96e-11	6.91497e-11	-4.638e-07	7.6e-11	-6.29706e-11
-4.628e-07	-1.23e-10	5.96281e-11	-4.628e-07	-1.36e-10	-7.13426e-11
-4.618e-07	-1.71e-10	6.44447e-11	-4.618e-07	1.83e-10	-6.42283e-11
-4.608e-07	-8.59e-11	6.84927e-11	-4.608e-07	-9.42e-11	-6.44275e-11
-4.598e-07	2.29e-11	6.28899e-11	-4.598e-07	5.12e-11	-5.99091e-11
-4.588e-07	-7.8e-11	6.46687e-11	-4.588e-07	-7.58e-11	-5.02967e-11
-4.578e-07	-7.21e-13	8.8305e-11	-4.578e-07	2.02e-10	-4.90375e-11
-4.568e-07	-7.21e-13	1.14813e-10	-4.568e-07	-6.66e-11	-4.61747e-11
-4.558e-07	4.57e-12	1.14158e-10	-4.558e-07	-2.04e-10	-3.39001e-11
-4.548e-07	2.08e-10	9.40502e-11	-4.548e-07	-3.91e-10	-2.62158e-11
-4.538e-07	-1.02e-10	7.99912e-11	-4.538e-07	-2.73e-10	-3.32096e-11
-4.528e-07	7.8e-11	7.52871e-11	-4.528e-07	-3.26e-11	-4.10751e-11
-4.518e-07	2.92e-10	7.52016e-11	-4.518e-07	2.08e-10	-2.15669e-11
-4.508e-07	-1.41e-10	7.23528e-11	-4.508e-07	2.5e-11	-2.4096e-12
-4.498e-07	-8.86e-11	6.4839e-11	-4.498e-07	-1.15e-10	7.69092e-12
-4.488e-07	2.65e-10	6.57669e-11	-4.488e-07	2.75e-10	2.49576e-11
-4.478e-07	2.66e-10	6.8363e-11	-4.478e-07	1.89e-10	3.67523e-11
-4.468e-07	2.06e-10	6.39223e-11	-4.468e-07	8.78e-11	5.44348e-11
-4.458e-07	1.87e-10	5.20302e-11	-4.458e-07	-1.48e-10	6.4858e-11
-4.448e-07	8.85e-11	4.97666e-11	-4.448e-07	-1.69e-10	8.07412e-11
-4.438e-07	-1.95e-10	4.52193e-11	-4.438e-07	1.66e-10	8.46635e-11
-4.428e-07	-6.89e-11	4.24388e-11	-4.428e-07	-1.05e-10	8.72608e-11
-4.418e-07	2.84e-10	4.55953e-11	-4.418e-07	1.09e-10	8.75786e-11
-4.408e-07	-1.38e-11	4.96564e-11	-4.408e-07	-5.35e-11	8.88114e-11
-4.398e-07	-3.22e-11	5.87384e-11	-4.398e-07	2.91e-10	9.28173e-11
-4.388e-07	1.11e-10	7.03634e-11	-4.388e-07	3.18e-10	1.06405e-10
-4.378e-07	3.61e-10	6.83399e-11	-4.378e-07	4.74e-10	1.12068e-10
-4.368e-07	1.53e-10	6.24692e-11	-4.368e-07	2.36e-10	1.05131e-10
-4.358e-07	2.56e-10	5.97256e-11	-4.358e-07	-8.63e-11	1.06485e-10
-4.348e-07	2.56e-10	6.24533e-11	-4.348e-07	2.51e-11	9.50652e-11
-4.338e-07	7.8e-11	5.28406e-11	-4.338e-07	4.99e-11	9.37899e-11
-4.328e-07	-3.18e-10	3.73962e-11	-4.328e-07	1.69e-10	9.57065e-11
-4.318e-07	-5.51e-10	3.58653e-11	-4.318e-07	5e-11	1.07936e-10
-4.308e-07	1.09e-10	3.3229e-11	-4.308e-07	8.13e-11	1.13182e-10
-4.298e-07	2.92e-10	2.58119e-11	-4.298e-07	2.11e-11	1.07952e-10
-4.288e-07	-2.43e-11	2.93694e-11	-4.288e-07	3.69e-10	9.83801e-11
-4.278e-07	-2.42e-10	2.12544e-11	-4.278e-07	4.13e-10	9.08669e-11
-4.268e-07	-1.27e-10	1.51452e-11	-4.268e-07	-1.95e-11	8.16508e-11
-4.258e-07	-1.28e-10	2.2335e-11	-4.258e-07	4.07e-11	8.12405e-11
-4.248e-07	5.84e-11	2.35475e-11	-4.248e-07	9.45e-11	7.0947e-11
-4.238e-07	9.37e-11	1.57962e-11	-4.238e-07	7.6e-11	5.50543e-11
-4.228e-07	-3.08e-11	2.1038e-11	-4.228e-07	-6.66e-11	4.33071e-11
-4.218e-07	1.17e-10	3.35313e-11	-4.218e-07	-2.32e-10	4.19567e-11
-4.208e-07	3.77e-10	3.43274e-11	-4.208e-07	-8.37e-11	3.9488e-11
-4.198e-07	-5.18e-11	2.67601e-11	-4.198e-07	-2.47e-11	3.33458e-11
-4.188e-07	-1.09e-10	3.05246e-11	-4.188e-07	1.7e-10	2.23732e-11
-4.178e-07	-3.48e-11	1.86282e-11	-4.178e-07	1.25e-10	1.97946e-11
-4.168e-07	1.53e-10	6.26611e-12	-4.168e-07	-1.69e-11	7.98105e-12
-4.158e-07	3.28e-10	1.03222e-11	-4.158e-07	1.32e-11	2.41255e-12
-4.148e-07	7.06e-13	-2.37065e-13	-4.148e-07	-9.42e-11	-1.19855e-11
-4.138e-07	-2.01e-10	-8.62591e-12	-4.138e-07	-4.8e-10	-1.50031e-11
-4.128e-07	4.91e-11	-8.66508e-12	-4.128e-07	-8.89e-11	-1.44873e-11
-4.118e-07	9.9e-11	1.37544e-12	-4.118e-07	1.11e-10	-6.47217e-12
-4.108e-07	-9.9e-11	9.73419e-12	-4.108e-07	1.68e-10	-1.85475e-12
-4.098e-07	-2.77e-10	2.03895e-11	-4.098e-07	3.72e-10	-9.48655e-12
-4.088e-07	2.24e-10	3.77298e-11	-4.088e-07	2.1e-10	-5.44157e-12
-4.078e-07	3.56e-10	4.09399e-11	-4.078e-07	-2.74e-11	1.85979e-13
-4.068e-07	-3.34e-11	3.78361e-11	-4.068e-07	-1.19e-10	1.20201e-11
-4.058e-07	-2.04e-11	2.39481e-11	-4.058e-07	-1.83e-10	8.95859e-12
-4.048e-07	1.4e-10	3.44527e-11	-4.048e-07	-2.74e-11	-5.18212e-13
-4.038e-07	-1.52e-11	4.93876e-11	-4.038e-07	-1.6e-10	-8.21493e-12
-4.028e-07	6.74e-11	5.46327e-11	-4.028e-07	-2.33e-10	-1.85829e-12
-4.018e-07	1.82e-10	5.20665e-11	-4.018e-07	-6.43e-12	4.01035e-12
-4.008e-07	-2.3e-11	5.33124e-11	-4.008e-07	-7.31e-11	8.79886e-12
-3.998e-07	-2.87e-10	4.29124e-11	-3.998e-07	8.65e-11	2.05691e-11
-3.988e-07	1.88e-12	4.16049e-11	-3.988e-07	1.32e-10	2.36073e-11
-3.978e-07	-9.38e-11	4.30803e-11	-3.978e-07	4.34e-10	1.63579e-11
-3.968e-07	-3.44e-10	4.96143e-11	-3.968e-07	7.08e-11	1.05606e-11
-3.958e-07	-5.92e-12	5.68424e-11	-3.958e-07	2.5e-11	-4.96901e-12
-3.948e-07	3.19e-10	6.75896e-11	-3.948e-07	-1.2e-10	-5.82857e-12
-3.938e-07	-1.27e-10	6.24407e-11	-3.938e-07	-4.3e-11	-8.55649e-12
-3.928e-07	9.9e-11	5.08771e-11	-3.928e-07	-1.82e-11	1.57859e-12
-3.918e-07	2.38e-10	4.95249e-11	-3.918e-07	1.06e-11	9.71838e-12
-3.908e-07	7.4e-11	6.06524e-11	-3.908e-07	-5.08e-12	2.45517e-12
-3.898e-07	3.26e-10	7.26855e-11	-3.898e-07	1.31e-10	3.91227e-12
-3.888e-07	2.75e-10	6.55875e-11	-3.888e-07	1.18e-10	2.72587e-12
-3.878e-07	1.71e-10	4.92308e-11	-3.878e-07	8.66e-11	-5.79677e-12
-3.868e-07	1.4e-10	5.90161e-11	-3.868e-07	6.43e-11	-1.02134e-11
-3.858e-07	4.26e-11	7.28241e-11	-3.858e-07	4.13e-12	-1.89965e-11
-3.848e-07	1.09e-10	6.97888e-11	-3.848e-07	1.11e-10	-1.35207e-11
-3.838e-07	-7.67e-11	5.49963e-11	-3.838e-07	-2.01e-10	6.09198e-12
-3.828e-07	2.65e-10	6.2917e-11	-3.828e-07	-2.81e-10	7.63667e-12
-3.818e-07	8.19e-11	6.48598e-11	-3.818e-07	-4.29e-10	9.10037e-12
-3.808e-07	1.36e-10	5.8189e-11	-3.808e-07	-7.57e-11	4.14396e-12
-3.798e-07	-8.85e-11	4.97926e-11	-3.798e-07	1.94e-10	-6.73899e-13
-3.788e-07	-4.79e-11	5.36678e-11	-3.788e-07	1.09e-10	-2.53134e-13
-3.778e-07	-3.34e-11	5.48297e-11	-3.778e-07	2.76e-11	-2.81505e-12
-3.768e-07	-3.48e-11	6.55117e-11	-3.768e-07	1.83e-10	-1.39873e-11
-3.758e-07	-1.17e-10	6.57288e-11	-3.758e-07	-1.74e-10	-1.93709e-11
-3.748e-07	2.47e-10	6.91883e-11	-3.748e-07	-4.04e-10	-1.59564e-11
-3.738e-07	1.36e-10	5.7471e-11	-3.738e-07	-8.49e-11	-1.39876e-11
-3.728e-07	9.37e-11	5.37118e-11	-3.728e-07	2.87e-10	-7.37152e-12
-3.718e-07	-2.3e-10	5.25344e-11	-3.718e-07	1.42e-10	1.55286e-11
-3.708e-07	-1.54e-10	3.73364e-11	-3.708e-07	3.25e-10	2.36135e-11
-3.698e-07	3.31e-12	3.97204e-11	-3.698e-07	-2.73e-11	2.69796e-11
-3.688e-07	1.45e-10	4.30331e-11	-3.688e-07	8.79e-11	2.09696e-11
-3.678e-07	3.19e-10	3.25258e-11	-3.678e-07	-1.48e-10	2.34887e-11
-3.668e-07	5.04e-11	3.40998e-11	-3.668e-07	-1.24e-10	4.26487e-11
-3.658e-07	-2.08e-10	4.50735e-11	-3.658e-07	2.83e-10	4.3879e-11
-3.648e-07	-5.97e-11	4.62351e-11	-3.648e-07	4.86e-11	5.31227e-11
-3.638e-07	3.03e-10	4.4872e-11	-3.638e-07	2.89e-11	5.8517e-11
-3.628e-07	4.53e-10	5.14658e-11	-3.628e-07	-1.82e-10	6.65255e-11
-3.618e-07	-1.93e-10	5.5918e-11	-3.618e-07	-9.02e-12	7.82946e-11
-3.608e-07	-3.36e-10	5.5852e-11	-3.608e-07	3.71e-10	8.14744e-11
-3.598e-07	-1.38e-11	6.2861e-11	-3.598e-07	1.45e-12	8.94997e-11
-3.588e-07	1.68e-10	6.65299e-11	-3.588e-07	-2.51e-10	9.56054e-11
-3.578e-07	-1.21e-10	6.14358e-11	-3.578e-07	2.55e-10	9.3992e-11
-3.568e-07	2.67e-10	7.29736e-11	-3.568e-07	6.82e-11	9.73273e-11
-3.558e-07	2.33e-10	7.39491e-11	-3.558e-07	2.04e-10	9.03344e-11
-3.548e-07	3.36e-10	7.38129e-11	-3.548e-07	1.34e-10	8.50749e-11
-3.538e-07	1.15e-10	7.50472e-11	-3.538e-07	1.08e-10	9.42436e-11
-3.528e-07	5.96e-11	7.42262e-11	-3.528e-07	6.69e-11	9.29576e-11
-3.518e-07	-2.12e-10	7.43151e-11	-3.518e-07	2.7e-10	9.01459e-11
-3.508e-07	2.67e-10	7.32777e-11	-3.508e-07	3.21e-10	9.83031e-11
-3.498e-07	-2.95e-11	7.05352e-11	-3.498e-07	-4.04e-11	9.54901e-11
-3.488e-07	1.85e-10	7.20913e-11	-3.488e-07	1.65e-10	7.96588e-11
-3.478e-07	1.89e-10	7.47686e-11	-3.478e-07	8.13e-11	7.15217e-11
-3.468e-07	-1.12e-11	8.23413e-11	-3.468e-07	-1.35e-10	7.23997e-11
-3.458e-07	1.59e-10	7.10536e-11	-3.458e-07	3.02e-11	7.7087e-11
-3.448e-07	-1.63e-10	6.49315e-11	-3.448e-07	1.6e-10	8.3263e-11
-3.438e-07	1.29e-10	5.61479e-11	-3.438e-07	3.61e-10	7.82383e-11
-3.428e-07	1.72e-10	5.17048e-11	-3.428e-07	1.68e-10	7.66627e-11
-3.418e-07	-2.96e-11	5.7894e-11	-3.418e-07	-4.2e-10	7.49374e-11
-3.408e-07	-2.3e-10	4.61759e-11	-3.408e-07	1.76e-10	6.72511e-11
-3.398e-07	-8.72e-11	3.03062e-11	-3.398e-07	-1.22e-10	7.31307e-11
-3.388e-07	2.85e-10	2.49381e-11	-3.388e-07	1.43e-10	6.12972e-11
-3.378e-07	3.07e-11	3.32083e-11	-3.378e-07	7.08e-11	5.40283e-11
-3.368e-07	2.69e-11	3.85551e-11	-3.368e-07	-8.49e-11	4.3317e-11
-3.358e-07	1.79e-10	3.13275e-11	-3.358e-07	1.95e-10	2.24464e-11
-3.348e-07	-1.59e-10	1.45481e-11	-3.348e-07	-2.08e-11	1.84969e-11
-3.338e-07	6.22e-13	7.82332e-12	-3.338e-07	1.61e-10	8.71946e-12
-3.328e-07	1.07e-10	4.12095e-12	-3.328e-07	1.13e-10	-6.27538e-12
-3.318e-07	-1.17e-10	-9.17959e-12	-3.318e-07	-2.09e-10	-6.84787e-12
-3.308e-07	7.01e-11	-1.47227e-11	-3.308e-07	-1.28e-10	-1.2952e-11
-3.298e-07	1.92e-10	-2.3268e-11	-3.298e-07	9.31e-11	-1.47697e-11
-3.288e-07	-8.06e-11	-2.65024e-11	-3.288e-07	-1.41e-10	-1.3892e-11
-3.278e-07	-9.87e-12	-3.36145e-11	-3.278e-07	1.38e-10	-1.46875e-11
-3.268e-07	-5.84e-11	-4.31183e-11	-3.268e-07	1.28e-10	-2.38525e-11
-3.258e-07	-5.7e-11	-5.80366e-11	-3.258e-07	-8.36e-11	-3.41658e-11
-3.248e-07	-1.32e-10	-6.11659e-11	-3.248e-07	-1.05e-10	-3.28058e-11
-3.238e-07	7.66e-11	-6.09668e-11	-3.238e-07	2.24e-11	-3.64719e-11
-3.228e-07	-4.79e-11	-5.7602e-11	-3.228e-07	1.45e-11	-2.46445e-11
-3.218e-07	-2.8e-10	-4.53419e-11	-3.218e-07	8.79e-11	-1.59672e-11
-3.208e-07	-1.9e-11	-3.48591e-11	-3.208e-07	-1.74e-10	-1.85535e-11
-3.198e-07	-1.89e-10	-1.56957e-11	-3.198e-07	-3.52e-11	-2.57039e-11
-3.188e-07	1.37e-11	-2.18705e-11	-3.188e-07	1.45e-12	-3.00718e-11
-3.178e-07	1.25e-11	-1.57338e-11	-3.178e-07	-1.17e-11	-1.5894e-11
-3.168e-07	-1.54e-10	-3.3329e-12	-3.168e-07	-2.94e-10	-2.50821e-12
-3.158e-07	2.18e-10	1.82909e-12	-3.158e-07	-1.53e-10	-1.31427e-11
-3.148e-07	1.07e-10	-1.40484e-11	-3.148e-07	-2.43e-10	-1.52158e-11
-3.138e-07	-1.42e-10	-2.68693e-11	-3.138e-07	1.34e-10	-1.47012e-11
-3.128e-07	-2.69e-10	-2.2729e-11	-3.128e-07	-3.39e-11	-4.42718e-12
-3.118e-07	2.29e-11	-2.42705e-11	-3.118e-07	-1.74e-10	-1.95339e-13
-3.108e-07	-1.92e-10	-3.33172e-11	-3.108e-07	3.29e-10	-4.69324e-12
-3.098e-07	-9.5e-11	-3.33549e-11	-3.098e-07	2.11e-10	-2.17193e-12
-3.088e-07	-1.8e-10	-3.51011e-11	-3.088e-07	9.31e-11	2.71159e-13
-3.078e-07	-1.19e-10	-3.82988e-11	-3.078e-07	-1.17e-11	1.26306e-11
-3.068e-07	-1.02e-10	-4.00962e-11	-3.068e-07	-1.04e-11	2.94242e-11
-3.058e-07	2.81e-11	-5.17743e-11	-3.058e-07	9.24e-12	3.45381e-11
-3.048e-07	1.63e-10	-6.62558e-11	-3.048e-07	1.71e-11	3.94241e-11
-3.038e-07	1.75e-10	-6.90891e-11	-3.038e-07	-1.33e-10	4.64717e-11
-3.028e-07	1.64e-10	-7.62091e-11	-3.028e-07	-1.11e-10	4.39673e-11
-3.018e-07	2.48e-10	-9.12343e-11	-3.018e-07	1.45e-10	4.61298e-11
-3.008e-07	1.87e-10	-1.00021e-10	-3.008e-07	4.73e-10	5.15102e-11
-2.998e-07	3.18e-10	-9.9089e-11	-2.998e-07	2.48e-10	4.65349e-11
-2.988e-07	-4.52e-11	-1.02626e-10	-2.988e-07	1.11e-10	4.24626e-11
-2.978e-07	7.66e-11	-9.29135e-11	-2.978e-07	-2.16e-10	4.97713e-11
-2.968e-07	-1.99e-10	-8.43971e-11	-2.968e-07	-2.18e-10	5.36722e-11
-2.958e-07	-3.78e-10	-8.53669e-11	-2.958e-07	-9.28e-11	5.64237e-11
-2.948e-07	-5.78e-10	-8.02052e-11	-2.948e-07	2.25e-10	5.25167e-11
-2.938e-07	-1e-10	-7.98663e-11	-2.938e-07	3.27e-10	5.31314e-11
-2.928e-07	-2.55e-10	-7.83799e-11	-2.928e-07	-2.73e-11	5.51225e-11
-2.918e-07	-4.53e-10	-8.25939e-11	-2.918e-07	-1.65e-10	5.60551e-11
-2.908e-07	-4.7e-10	-9.30113e-11	-2.908e-07	1.98e-11	5.39608e-11
-2.898e-07	-1.11e-11	-8.17169e-11	-2.898e-07	3.31e-10	5.05658e-11
-2.888e-07	1.5e-11	-6.7648e-11	-2.888e-07	-2.6e-11	3.44025e-11
-2.878e-07	-1.66e-10	-6.16703e-11	-2.878e-07	-1.1e-10	2.74826e-11
-2.868e-07	-2.14e-10	-5.45993e-11	-2.868e-07	3.03e-11	1.53415e-11
-2.858e-07	4.78e-11	-4.06893e-11	-2.858e-07	1.85e-10	3.33139e-12
-2.848e-07	-6.49e-11	-4.26143e-11	-2.848e-07	2.76e-10	-3.87955e-12
-2.838e-07	-3.61e-10	-4.39205e-11	-2.838e-07	1.1e-10	-6.45541e-12
-2.828e-07	-1.97e-10	-4.2706e-11	-2.828e-07	-3.13e-11	-1.50688e-12
-2.818e-07	-1.33e-10	-4.14938e-11	-2.818e-07	-2.36e-10	3.3473e-12
-2.808e-07	-8.52e-12	-5.09494e-11	-2.808e-07	-2.21e-10	2.49613e-12
-2.798e-07	3.28e-10	-5.52804e-11	-2.798e-07	-2.12e-10	-3.34538e-12
-2.788e-07	1.54e-10	-5.876e-11	-2.788e-07	-1.02e-10	-2.99238e-12
-2.778e-07	8.72e-11	-5.3426e-11	-2.778e-07	-3.27e-11	-9.64938e-12
-2.768e-07	4.99e-10	-4.04204e-11	-2.768e-07	9.05e-11	-1.44939e-11
-2.758e-07	3.35e-10	-1.88562e-11	-2.758e-07	4.05e-12	-2.60945e-11
-2.748e-07	5.17e-11	-1.16583e-11	-2.748e-07	1.62e-10	-2.40008e-11
-2.738e-07	1.46e-10	9.91034e-12	-2.738e-07	1.15e-10	-2.29479e-11
-2.728e-07	-7.8e-11	2.09602e-11	-2.728e-07	-1.61e-10	-1.78877e-11
-2.718e-07	-1.67e-10	3.22558e-11	-2.718e-07	-7.71e-11	-3.05732e-11
-2.708e-07	-1.21e-10	4.16767e-11	-2.708e-07	3.82e-11	-4.1066e-11
-2.698e-07	-1.03e-10	3.74879e-11	-2.698e-07	-6.34e-12	-4.60855e-11
-2.688e-07	-1.37e-10	2.97948e-11	-2.688e-07	-5.09e-11	-5.11752e-11
-2.678e-07	1.37e-11	3.20992e-11	-2.678e-07	-8.11e-11	-3.98587e-11
-2.668e-07	2.5e-10	2.2007e-11	-2.668e-07	-7.84e-11	-4.87798e-11
-2.658e-07	3.53e-10	1.32898e-12	-2.658e-07	-3.31e-10	-6.97576e-11
-2.648e-07	4.52e-11	-1.9289e-11	-2.648e-07	-2.49e-10	-7.08154e-11
-2.638e-07	-1.24e-10	-1.94154e-11	-2.638e-07	3.16e-11	-5.8207e-11
-2.628e-07	-1.12e-10	-1.67104e-11	-2.628e-07	9.31e-11	-6.61798e-11
-2.618e-07	-3.48e-10	-2.74498e-11	-2.618e-07	1.3e-10	-6.63568e-11
-2.608e-07	-3.68e-10	-4.61178e-11	-2.608e-07	-3e-11	-5.8423e-11
-2.598e-07	-9.12e-11	-4.7492e-11	-2.598e-07	3.51e-10	-5.35148e-11
-2.588e-07	-4e-11	-5.71043e-11	-2.588e-07	1.74e-10	-5.24449e-11
-2.578e-07	-2.5e-10	-8.06109e-11	-2.578e-07	-1.75e-10	-4.20636e-11
-2.568e-07	-2.51e-10	-1.02877e-10	-2.568e-07	-3.21e-10	-4.53756e-11
-2.558e-07	1.09e-10	-1.14187e-10	-2.558e-07	-1.79e-10	-3.909e-11
-2.548e-07	9.37e-11	-1.26356e-10	-2.548e-07	-9.02e-12	-3.53705e-11
-2.538e-07	2.69e-10	-1.18089e-10	-2.538e-07	-2.32e-10	-3.90695e-11
-2.528e-07	6.22e-11	-1.09976e-10	-2.528e-07	-1.96e-10	-4.14842e-11
-2.518e-07	-1.71e-10	-1.12982e-10	-2.518e-07	-3.06e-10	-4.4675e-11
-2.508e-07	-3.72e-10	-1.02207e-10	-2.508e-07	1.73e-10	-3.94158e-11
-2.498e-07	9.11e-11	-9.46664e-11	-2.498e-07	1.31e-10	-2.85574e-11
-2.488e-07	-2.03e-10	-9.39373e-11	-2.488e-07	3.42e-11	-1.66635e-11
-2.478e-07	-1.95e-10	-9.63643e-11	-2.478e-07	-2.13e-10	-9.37033e-12
-2.468e-07	-7.67e-11	-1.05237e-10	-2.468e-07	4.47e-11	-4.28496e-12
-2.458e-07	-3.09e-10	-1.0689e-10	-2.458e-07	-6.79e-11	2.87894e-12
-2.448e-07	-9.24e-11	-1.03313e-10	-2.448e-07	-1.75e-10	5.16566e-12
-2.438e-07	-2.75e-10	-9.62741e-11	-2.438e-07	1.65e-10	1.88223e-12
-2.428e-07	-2.25e-10	-9.59328e-11	-2.428e-07	-2.33e-10	1.65614e-12
-2.418e-07	1.1e-11	-8.94766e-11	-2.418e-07	1.3e-10	-4.81621e-12
-2.408e-07	1.42e-10	-8.16335e-11	-2.408e-07	4.5e-10	-1.03052e-11
-2.398e-07	7.4e-11	-6.22137e-11	-2.398e-07	-3.74e-12	-1.71368e-11
-2.388e-07	-2.05e-10	-6.30049e-11	-2.388e-07	-1.27e-10	-1.98273e-11
-2.378e-07	-3.07e-10	-6.86063e-11	-2.378e-07	2.67e-10	-1.29528e-11
-2.368e-07	-6.37e-11	-5.63004e-11	-2.368e-07	-6.66e-11	-7.31089e-12
-2.358e-07	1.47e-10	-5.11992e-11	-2.358e-07	-2.3e-10	-8.61011e-12
-2.348e-07	-1.8e-10	-5.78242e-11	-2.348e-07	3.94e-11	-1.33285e-12
-2.338e-07	-1.64e-11	-5.02543e-11	-2.338e-07	3.55e-10	1.81374e-11
-2.328e-07	1.47e-10	-3.70806e-11	-2.328e-07	-4.83e-11	3.39726e-11
-2.318e-07	2.69e-10	-3.33472e-11	-2.318e-07	3.2e-10	4.42975e-11
-2.308e-07	-3.74e-11	-3.4498e-11	-2.308e-07	-2.17e-10	4.80474e-11
-2.298e-07	1.2e-10	-2.62876e-11	-2.298e-07	-1.91e-10	5.22485e-11
-2.288e-07	-2.04e-10	-1.11948e-11	-2.288e-07	1.85e-11	5.77961e-11
-2.278e-07	-3.69e-10	1.12614e-11	-2.278e-07	6.96e-11	6.15629e-11
-2.268e-07	-6.1e-11	2.19838e-11	-2.268e-07	1.82e-10	4.87932e-11
-2.258e-07	-5.18e-11	1.88178e-11	-2.258e-07	5.12e-11	3.44806e-11
-2.248e-07	-8.52e-12	8.49353e-12	-2.248e-07	-2.29e-10	3.58102e-11
-2.238e-07	6.22e-13	2.0562e-11	-2.238e-07	-1.18e-10	3.40732e-11
-2.228e-07	2.73e-10	2.96187e-11	-2.228e-07	1.59e-11	2.74163e-11
-2.218e-07	3.6e-10	3.28573e-11	-2.218e-07	-1.99e-10	1.96895e-11
-2.208e-07	6.48e-11	3.99197e-11	-2.208e-07	-2.43e-10	1.30885e-11
-2.198e-07	-7.67e-11	3.63672e-11	-2.198e-07	2.24e-11	2.89522e-12
-2.188e-07	-2.07e-10	4.06612e-11	-2.188e-07	2.02e-10	-1.18672e-11
-2.178e-07	-4.26e-11	3.09441e-11	-2.178e-07	8.52e-11	-1.05992e-11
-2.168e-07	-1.07e-10	3.15484e-11	-2.168e-07	2.99e-10	-2.76744e-11
-2.158e-07	1.3e-10	4.01165e-11	-2.158e-07	3.18e-10	-3.39951e-11
-2.148e-07	-7.41e-11	4.61742e-11	-2.148e-07	1.15e-10	-2.38575e-11
-2.138e-07	3.97e-10	6.10671e-11	-2.138e-07	1.07e-11	-2.5032e-11
-2.128e-07	4.91e-10	6.43133e-11	-2.128e-07	-6.26e-11	-2.88772e-11
-2.118e-07	-6.89e-11	5.71836e-11	-2.118e-07	4.86e-11	-1.81091e-11
-2.108e-07	-1.07e-10	5.49652e-11	-2.108e-07	3.82e-10	-1.53996e-11
-2.098e-07	2.26e-10	5.4725e-11	-2.098e-07	-2.86e-11	-1.87723e-11
-2.088e-07	9.85e-12	4.42105e-11	-2.088e-07	-4.04e-11	-1.63861e-11
-2.078e-07	-1.46e-10	4.80422e-11	-2.078e-07	-5.36e-11	-2.9344e-12
-2.068e-07	-7.67e-11	5.9455e-11	-2.068e-07	-2.45e-10	5.20649e-12
-2.058e-07	4.39e-11	6.05513e-11	-2.058e-07	-2.66e-10	2.1157e-11
-2.048e-07	9.24e-11	6.05574e-11	-2.048e-07	-2.37e-10	2.77099e-11
-2.038e-07	-1.34e-10	6.24069e-11	-2.038e-07	-1.7e-10	3.43445e-11
-2.028e-07	-1.97e-10	5.28256e-11	-2.028e-07	-4.11e-10	4.73546e-11
-2.018e-07	2.03e-11	2.96746e-11	-2.018e-07	1.18e-10	6.49299e-11
-2.008e-07	2.89e-10	1.93678e-11	-2.008e-07	2.63e-11	7.57016e-11
-1.998e-07	3.48e-10	8.13564e-12	-1.998e-07	-4.04e-11	8.12048e-11
-1.988e-07	6.88e-11	1.33395e-12	-1.988e-07	5.25e-11	8.10258e-11
-1.978e-07	-1.38e-10	-3.17552e-12	-1.978e-07	1.6e-10	7.63281e-11
-1.968e-07	1.9e-11	-3.88928e-12	-1.968e-07	-5.88e-11	8.20422e-11
-1.958e-07	-1.78e-11	-3.48507e-12	-1.958e-07	1.52e-10	8.36348e-11
-1.948e-07	7.8e-11	-1.01057e-11	-1.948e-07	1.9e-10	7.24881e-11
-1.938e-07	-5.92e-12	-2.41631e-11	-1.938e-07	2.53e-10	6.68136e-11
-1.928e-07	2.73e-10	-3.47658e-11	-1.928e-07	7.35e-11	7.4973e-11
-1.918e-07	-6.23e-11	-4.83802e-11	-1.918e-07	3.22e-10	8.06942e-11
-1.908e-07	-1.46e-10	-6.42277e-11	-1.908e-07	3.67e-10	9.76599e-11
-1.898e-07	7.01e-11	-7.52234e-11	-1.898e-07	2.32e-10	1.12476e-10
-1.888e-07	-3.06e-10	-8.01279e-11	-1.888e-07	2.4e-10	1.11743e-10
-1.878e-07	-2.63e-10	-7.23968e-11	-1.878e-07	2.27e-10	1.11285e-10
-1.868e-07	-1.03e-10	-6.27344e-11	-1.868e-07	1.62e-10	1.07532e-10
-1.858e-07	-8.59e-11	-7.30235e-11	-1.858e-07	1.35e-10	1.00259e-10
-1.848e-07	5.83e-11	-8.36231e-11	-1.848e-07	1.61e-10	1.10635e-10
-1.838e-07	8.59e-11	-7.90221e-11	-1.838e-07	2.36e-10	1.16637e-10
-1.828e-07	-2.81e-10	-7.51932e-11	-1.828e-07	2.41e-10	1.2406e-10
-1.818e-07	-4.36e-10	-7.69844e-11	-1.818e-07	5.65e-11	1.33191e-10
-1.808e-07	3.73e-11	-6.96933e-11	-1.808e-07	1.9e-10	1.17698e-10
-1.798e-07	-2.26e-10	-6.89197e-11	-1.798e-07	-2.22e-11	1.14705e-10
-1.788e-07	-1.57e-10	-5.94731e-11	-1.788e-07	-6.93e-11	1.11565e-10
-1.778e-07	-1.24e-10	-6.36977e-11	-1.778e-07	-1.35e-10	9.69887e-11
-1.768e-07	1.19e-10	-6.9666e-11	-1.768e-07	-2.93e-10	7.66368e-11
-1.758e-07	-4.13e-11	-6.74348e-11	-1.758e-07	3.03e-11	6.91504e-11
-1.748e-07	-1.64e-11	-5.93499e-11	-1.748e-07	9.58e-11	6.10243e-11
-1.738e-07	-1.44e-10	-5.58331e-11	-1.738e-07	-1.95e-11	5.62439e-11
-1.728e-07	-2.5e-10	-6.49172e-11	-1.728e-07	2.1e-10	4.75451e-11
-1.718e-07	-1.11e-10	-6.5721e-11	-1.718e-07	-2.21e-11	4.17892e-11
-1.708e-07	-4.58e-12	-6.01282e-11	-1.708e-07	-1.54e-10	3.50414e-11
-1.698e-07	-1.25e-11	-7.04621e-11	-1.698e-07	1.7e-10	3.02378e-11
-1.688e-07	1.17e-10	-7.22517e-11	-1.688e-07	2.44e-10	2.86952e-11
-1.678e-07	-1.53e-10	-6.74597e-11	-1.678e-07	-2.86e-11	1.79159e-11
-1.668e-07	9.11e-11	-5.07057e-11	-1.668e-07	-6.92e-11	5.43621e-12
-1.658e-07	1.15e-10	-4.47898e-11	-1.658e-07	-2.54e-10	1.45285e-11
-1.648e-07	2.29e-10	-3.80366e-11	-1.648e-07	-1.62e-10	1.53877e-11
-1.638e-07	-1.65e-10	-3.17462e-11	-1.638e-07	1.91e-10	2.21308e-11
-1.628e-07	-1.12e-10	-4.13078e-11	-1.628e-07	1.02e-10	4.00678e-11
-1.618e-07	1.96e-12	-4.43707e-11	-1.618e-07	1.42e-10	4.57727e-11
-1.608e-07	1.91e-10	-4.19343e-11	-1.608e-07	4.06e-10	3.82706e-11
-1.598e-07	1.95e-10	-5.4256e-11	-1.598e-07	2.24e-10	3.74224e-11
-1.588e-07	5.83e-11	-5.27161e-11	-1.588e-07	-2.4e-12	3.84493e-11
-1.578e-07	-1.03e-10	-4.7896e-11	-1.578e-07	-9.94e-11	3.9978e-11
-1.568e-07	-8.98e-11	-5.58764e-11	-1.568e-07	-2.32e-10	5.22486e-11
-1.558e-07	-3.86e-10	-7.06396e-11	-1.558e-07	3.77e-10	4.62906e-11
-1.548e-07	-8.07e-11	-7.00712e-11	-1.548e-07	-1.15e-10	5.03621e-11
-1.538e-07	-3.4e-10	-7.43062e-11	-1.538e-07	-1.84e-10	5.5591e-11
-1.528e-07	-1.37e-10	-7.06612e-11	-1.528e-07	2.08e-10	5.4266e-11
-1.518e-07	-1.88e-10	-6.16663e-11	-1.518e-07	1.09e-10	4.91535e-11
-1.508e-07	-2.96e-10	-5.11586e-11	-1.508e-07	1.69e-10	3.09112e-11
-1.498e-07	-2.27e-10	-4.93111e-11	-1.498e-07	1.08e-10	2.72526e-11
-1.488e-07	5.57e-11	-4.27945e-11	-1.488e-07	-1.06e-10	3.00098e-11
-1.478e-07	3.05e-10	-4.54736e-11	-1.478e-07	8.66e-11	2.54339e-11
-1.468e-07	-1.5e-10	-4.92123e-11	-1.468e-07	1.01e-10	2.91943e-11
-1.458e-07	-2.35e-10	-5.08992e-11	-1.458e-07	-1.07e-10	2.8628e-11
-1.448e-07	3e-10	-4.29427e-11	-1.448e-07	5.39e-12	3.24506e-11
-1.438e-07	1.83e-10	-4.67684e-11	-1.438e-07	-7.06e-11	4.41215e-11
-1.428e-07	-8.45e-11	-4.77629e-11	-1.428e-07	3.47e-10	5.78207e-11
-1.418e-07	-1.88e-10	-4.91993e-11	-1.418e-07	2.9e-10	5.60364e-11
-1.408e-07	-1.41e-10	-4.063e-11	-1.408e-07	-1.73e-10	5.39701e-11
-1.398e-07	-2.88e-10	-2.67178e-11	-1.398e-07	1.93e-10	5.49785e-11
-1.388e-07	-7.02e-11	-1.19363e-11	-1.388e-07	-9.94e-11	5.76881e-11
-1.378e-07	1e-10	-3.408e-12	-1.378e-07	-5.07e-10	6.43042e-11
-1.368e-07	-1.07e-10	5.75954e-12	-1.368e-07	-1.41e-10	6.86939e-11
-1.358e-07	-1.71e-10	1.37734e-11	-1.358e-07	2.78e-10	6.77108e-11
-1.348e-07	3.73e-10	1.16209e-11	-1.348e-07	7.34e-11	6.71928e-11
-1.338e-07	1.15e-10	1.82877e-11	-1.338e-07	6.3e-11	7.43808e-11
-1.328e-07	8.72e-11	2.34559e-11	-1.328e-07	1.68e-10	7.44873e-11
-1.318e-07	1.83e-10	3.65385e-11	-1.318e-07	-1.57e-10	7.37327e-11
-1.308e-07	2.48e-10	4.27206e-11	-1.308e-07	3.09e-10	7.17736e-11
-1.298e-07	2.22e-10	3.88499e-11	-1.298e-07	1.6e-10	8.35684e-11
-1.288e-07	1.51e-10	3.44118e-11	-1.288e-07	-7.97e-11	8.08701e-11
-1.278e-07	-6.75e-11	3.22151e-11	-1.278e-07	7.35e-11	7.91649e-11
-1.268e-07	-2.68e-10	2.76653e-11	-1.268e-07	1.22e-10	8.62883e-11
-1.258e-07	-1.04e-10	2.56521e-11	-1.258e-07	4.03e-10	9.54879e-11
-1.248e-07	4.13e-11	1.66464e-11	-1.248e-07	2.5e-10	1.03754e-10
-1.238e-07	-9.24e-11	6.54032e-12	-1.238e-07	1.25e-10	1.04355e-10
-1.228e-07	8.59e-11	5.86383e-12	-1.228e-07	2.83e-10	1.13479e-10
-1.218e-07	-5.92e-12	2.02571e-11	-1.218e-07	2.79e-10	1.18259e-10
-1.208e-07	3.86e-11	2.05208e-11	-1.208e-07	2.37e-10	1.31603e-10
-1.198e-07	-2.03e-10	9.79658e-12	-1.198e-07	-7.19e-11	1.35086e-10
-1.188e-07	1.93e-10	1.65437e-11	-1.188e-07	-5.22e-11	1.39142e-10
-1.178e-07	2.9e-10	1.92076e-11	-1.178e-07	-4.18e-11	1.3095e-10
-1.168e-07	7.14e-11	5.15058e-12	-1.168e-07	2.25e-10	1.40991e-10
-1.158e-07	-2.17e-11	-1.64845e-11	-1.158e-07	2e-10	1.39007e-10
-1.148e-07	-1.74e-10	-3.00314e-11	-1.148e-07	-1.43e-10	1.17765e-10
-1.138e-07	-7.41e-11	-3.46318e-11	-1.138e-07	-2.13e-10	1.10992e-10
-1.128e-07	-2.76e-10	-4.36511e-11	-1.128e-07	-4.3e-11	1.0199e-10
-1.118e-07	-3.21e-10	-5.24911e-11	-1.118e-07	-6.52e-11	7.66971e-11
-1.108e-07	-2.21e-10	-4.66085e-11	-1.108e-07	1.65e-10	5.80741e-11
-1.098e-07	3.57e-10	-6.31578e-11	-1.098e-07	5.07e-10	5.18661e-11
-1.088e-07	1.62e-10	-5.37551e-11	-1.088e-07	1.65e-10	4.5723e-11
-1.078e-07	1.42e-10	-6.08916e-11	-1.078e-07	2.11e-10	3.7643e-11
-1.068e-07	-2.96e-10	-7.20713e-11	-1.068e-07	1.4e-10	3.94975e-11
-1.058e-07	-9.38e-11	-6.33319e-11	-1.058e-07	1.1e-13	2.96894e-11
-1.048e-07	-1.03e-10	-5.04637e-11	-1.048e-07	1.4e-10	2.29875e-11
-1.038e-07	1.95e-10	-4.47146e-11	-1.038e-07	1.65e-10	2.58639e-11
-1.028e-07	-1.71e-10	-3.88231e-11	-1.028e-07	1.97e-11	1.87977e-11
-1.018e-07	6.1e-11	-2.99231e-11	-1.018e-07	9.3e-11	9.2979e-12
-1.008e-07	-1.07e-10	-2.75767e-11	-1.008e-07	-7.58e-11	-7.97205e-12
-9.98e-08	-3.48e-11	-2.76025e-11	-9.98e-08	5.39e-12	2.15103e-12
-9.88e-08	2.16e-11	-1.3828e-11	-9.88e-08	2.24e-10	5.73707e-12
-9.78e-08	-3.22e-11	-1.5121e-11	-9.78e-08	-3.18e-10	5.36585e-12
-9.68e-08	-2.88e-10	-1.22329e-11	-9.68e-08	-4.44e-11	1.08007e-11
-9.58e-08	-3.01e-10	-1.97298e-11	-9.58e-08	-3.7e-10	2.91149e-12
-9.48e-08	-8.19e-11	-2.13673e-11	-9.48e-08	-3.38e-10	3.57799e-12
-9.38e-08	-1.49e-10	-2.24465e-11	-9.38e-08	-3.44e-10	-6.24234e-12
-9.28e-08	-9.5e-11	-2.85963e-12	-9.28e-08	-7.19e-11	-1.93952e-11
-9.18e-08	2.39e-10	1.08769e-11	-9.18e-08	-3.01e-10	-3.14406e-11
-9.08e-08	4.41e-10	1.18056e-11	-9.08e-08	7.48e-11	-3.16861e-11
-8.98e-08	2.54e-10	1.47792e-11	-8.98e-08	2.99e-10	-3.02124e-11
-8.88e-08	-2.35e-10	3.13098e-11	-8.88e-08	2.1e-10	-5.00066e-11
-8.78e-08	8.33e-11	3.86236e-11	-8.78e-08	6.65e-12	-6.88453e-11
-8.68e-08	2.86e-10	4.12517e-11	-8.68e-08	8.26e-11	-8.28255e-11
-8.58e-08	-4.37e-10	3.56846e-11	-8.58e-08	1.61e-10	-9.49133e-11
-8.48e-08	2.1e-10	3.15045e-11	-8.48e-08	1.82e-10	-9.69145e-11
-8.38e-08	-9.64e-11	5.49293e-11	-8.38e-08	4.05e-12	-8.12919e-11
-8.28e-08	2.72e-10	7.5362e-11	-8.28e-08	5.52e-11	-7.16767e-11
-8.18e-08	4.74e-10	8.8819e-11	-8.18e-08	-1.9e-10	-6.32849e-11
-8.08e-08	-3.87e-11	7.94992e-11	-8.08e-08	-1.75e-10	-5.80933e-11
-7.98e-08	-8.46e-11	6.47141e-11	-7.98e-08	1.81e-10	-5.84535e-11
-7.88e-08	1.88e-10	6.01269e-11	-7.88e-08	-2.75e-10	-4.68602e-11
-7.78e-08	1.87e-10	6.83577e-11	-7.78e-08	-2.36e-10	-2.99338e-11
-7.68e-08	-1.17e-10	6.49787e-11	-7.68e-08	-4.3e-11	-1.67427e-11
-7.58e-08	-1.53e-10	6.69879e-11	-7.58e-08	2.99e-10	-3.61949e-13
-7.48e-08	4.53e-11	6.95171e-11	-7.48e-08	-3.13e-10	1.79709e-11
-7.38e-08	-3.09e-10	7.12298e-11	-7.38e-08	-2.45e-10	2.8337e-11
-7.28e-08	3.86e-11	6.70652e-11	-7.28e-08	-2.54e-10	4.1092e-11
-7.18e-08	8.85e-11	5.06538e-11	-7.18e-08	-3.11e-10	4.27674e-11
-7.08e-08	4.06e-10	2.82169e-11	-7.08e-08	1.8e-10	4.9873e-11
-6.98e-08	3.25e-10	6.44375e-12	-6.98e-08	-9.02e-11	3.97092e-11
-6.88e-08	8.45e-11	-7.95925e-12	-6.88e-08	-3.52e-11	2.53175e-11
-6.78e-08	-2.42e-10	-1.81659e-11	-6.78e-08	9.57e-11	1.79648e-11
-6.68e-08	8.19e-11	-7.80007e-12	-6.68e-08	8e-11	2.10769e-11
-6.58e-08	3.76e-10	7.3575e-12	-6.58e-08	-2.73e-11	1.4669e-11
-6.48e-08	2.79e-10	1.97626e-11	-6.48e-08	-7.45e-11	8.0712e-12
-6.38e-08	-3.66e-10	1.27245e-11	-6.38e-08	3.41e-10	9.16607e-12
-6.28e-08	-2.04e-11	3.95097e-12	-6.28e-08	2.66e-10	7.90824e-12
-6.18e-08	-1.16e-10	6.33963e-12	-6.18e-08	3.01e-10	-4.73628e-12
-6.08e-08	4.52e-11	1.13984e-11	-6.08e-08	2.55e-10	-5.61314e-12
-5.98e-08	4.52e-11	-6.87205e-12	-5.98e-08	1.91e-10	4.83989e-12
-5.88e-08	-3.38e-10	-4.43619e-12	-5.88e-08	1.59e-11	9.9437e-12
-5.78e-08	-4.65e-10	-1.26641e-11	-5.78e-08	-6.4e-11	1.69333e-11
-5.68e-08	-2.94e-10	-1.38422e-11	-5.68e-08	5.91e-11	2.54396e-11
-5.58e-08	-1.98e-12	-8.90066e-12	-5.58e-08	1.52e-10	1.29601e-11
-5.48e-08	3.85e-10	-2.22392e-11	-5.48e-08	2.54e-10	-8.71466e-12
-5.38e-08	5.04e-11	-3.2205e-11	-5.38e-08	2.89e-11	-1.33517e-11
-5.28e-08	-8.46e-11	-3.03641e-11	-5.28e-08	-1.05e-10	-3.04572e-11
-5.18e-08	-7.28e-11	-2.6588e-11	-5.18e-08	-1.27e-10	-3.6384e-11
-5.08e-08	-4.91e-11	-4.14402e-11	-5.08e-08	-1.78e-10	-4.63345e-11
-4.98e-08	-2.73e-10	-5.65421e-11	-4.98e-08	-4.7e-10	-3.82249e-11
-4.88e-08	-2.38e-10	-5.78513e-11	-4.88e-08	-1.82e-10	-4.90909e-11
-4.78e-08	-7.27e-12	-6.77016e-11	-4.78e-08	-3.39e-11	-5.07345e-11
-4.68e-08	3.91e-10	-6.79909e-11	-4.68e-08	-2.24e-10	-5.31346e-11
-4.58e-08	3.81e-10	-7.40199e-11	-4.58e-08	-2.01e-10	-5.97788e-11
-4.48e-08	3.52e-10	-6.17188e-11	-4.48e-08	1.07e-11	-4.8812e-11
-4.38e-08	3.39e-10	-4.81486e-11	-4.38e-08	1.4e-10	-5.42654e-11
-4.28e-08	1.38e-10	-3.98102e-11	-4.28e-08	-1.69e-10	-6.30746e-11
-4.18e-08	-5.91e-10	-4.92574e-11	-4.18e-08	-3.38e-10	-6.99577e-11
-4.08e-08	-5.29e-10	-4.95906e-11	-4.08e-08	-3.42e-10	-7.64869e-11
-3.98e-08	-2.52e-10	-3.81484e-11	-3.98e-08	-1.04e-11	-7.91239e-11
-3.88e-08	2.88e-10	-1.48051e-11	-3.88e-08	-5.08e-12	-8.72645e-11
-3.78e-08	-1.28e-10	-2.58591e-11	-3.78e-08	4.86e-11	-7.90867e-11
-3.68e-08	-2.43e-10	-2.48994e-11	-3.68e-08	2.96e-10	-6.03424e-11
-3.58e-08	-1.33e-10	-2.79962e-11	-3.58e-08	2.11e-11	-5.19734e-11
-3.48e-08	-1.02e-10	-1.01986e-11	-3.48e-08	-2.77e-10	-4.38357e-11
-3.38e-08	-2.1e-10	-1.43771e-12	-3.38e-08	-6.27e-11	-3.26596e-11
-3.28e-08	-1.8e-10	-9.82656e-12	-3.28e-08	-3.09e-10	-2.07782e-11
-3.18e-08	-5.31e-11	-2.63732e-11	-3.18e-08	-3.52e-10	-1.03613e-11
-3.08e-08	1.64e-11	-3.36538e-11	-3.08e-08	9.44e-11	1.44005e-11
-2.98e-08	1.95e-10	-2.61791e-11	-2.98e-08	4.56e-10	4.44032e-11
-2.88e-08	5.43e-11	-1.72329e-11	-2.88e-08	3.24e-10	7.04515e-11
-2.78e-08	-5.71e-11	-1.74049e-11	-2.78e-08	3.59e-10	8.16982e-11
-2.68e-08	-9.38e-11	-1.41231e-11	-2.68e-08	1.19e-11	9.55135e-11
-2.58e-08	2.67e-10	-9.989e-12	-2.58e-08	3.54e-10	1.17475e-10
-2.48e-08	2.73e-10	-1.28228e-11	-2.48e-08	1.61e-10	1.29913e-10
-2.38e-08	2.68e-11	-1.29964e-11	-2.38e-08	2.31e-10	1.32949e-10
-2.28e-08	-6.36e-11	-1.73566e-11	-2.28e-08	-5.23e-11	1.3272e-10
-2.18e-08	-7.8e-11	-1.57552e-11	-2.18e-08	-1.03e-10	1.39343e-10
-2.08e-08	1.93e-10	3.22075e-13	-2.08e-08	-9.54e-11	1.33539e-10
-1.98e-08	-4.53e-11	9.05892e-12	-1.98e-08	-2.54e-10	1.33378e-10
-1.88e-08	-1.07e-10	2.71508e-11	-1.88e-08	1.45e-11	1.35075e-10
-1.78e-08	-1.46e-10	5.0886e-11	-1.78e-08	1.87e-10	1.4779e-10
-1.68e-08	1.23e-10	5.92321e-11	-1.68e-08	3.01e-10	1.49791e-10
-1.58e-08	1.58e-10	4.97249e-11	-1.58e-08	3.47e-10	1.34235e-10
-1.48e-08	1.34e-10	5.02611e-11	-1.48e-08	1.53e-10	1.18651e-10
-1.38e-08	-3.1e-10	5.76441e-11	-1.38e-08	3.18e-10	1.18288e-10
-1.28e-08	2.05e-10	7.35656e-11	-1.28e-08	2.49e-10	1.19442e-10
-1.18e-08	1.5e-10	7.1284e-11	-1.18e-08	-1.25e-10	1.10599e-10
-1.08e-08	2.23e-10	6.50659e-11	-1.08e-08	3.27e-10	1.03533e-10
-9.8e-09	-3.36e-10	6.13581e-11	-9.8e-09	4.05e-10	9.42253e-11
-8.8e-09	-5.05e-11	6.77744e-11	-8.8e-09	3.44e-10	8.63167e-11
-7.8e-09	1.36e-10	5.29687e-11	-7.8e-09	2.07e-10	7.53463e-11
-6.8e-09	2.5e-10	4.72112e-11	-6.8e-09	1.98e-10	6.32208e-11
-5.8e-09	6.36e-11	4.40878e-11	-5.8e-09	-1.79e-10	4.10839e-11
-4.8e-09	-1.88e-10	4.59192e-11	-4.8e-09	-3.04e-10	2.35452e-11
-3.8e-09	1.85e-10	5.09042e-11	-3.8e-09	-7.58e-11	1.58624e-11
-2.8e-09	2.44e-10	4.87663e-11	-2.8e-09	2.36e-10	7.89579e-12
-1.8e-09	1.25e-11	3.69629e-11	-1.8e-09	2.37e-11	-1.63643e-12
-8.002e-10	-2.3e-11	2.84145e-11	-8.002e-10	-3.38e-10	-1.17621e-11
1.998e-10	2.44e-10	3.27325e-11	1.998e-10	-1.53e-10	-4.71215e-12
1.2e-09	-9.12e-11	3.28998e-11	1.2e-09	-2.37e-10	3.56504e-12
2.2e-09	2.29e-11	3.48611e-11	2.2e-09	7.08e-11	5.33557e-13
3.2e-09	2.43e-11	4.1329e-11	3.2e-09	-4.43e-11	-7.26545e-12
4.2e-09	-4e-11	4.51169e-11	4.2e-09	1.6e-10	-1.24913e-11
5.2e-09	2.94e-10	5.48124e-11	5.2e-09	-5.49e-11	-1.69362e-11
6.2e-09	4.91e-11	4.85455e-11	6.2e-09	5.9e-11	-2.12464e-11
7.2e-09	-9.38e-11	3.72659e-11	7.2e-09	-2.01e-10	-1.52913e-11
8.2e-09	2.94e-10	2.03662e-11	8.2e-09	-2.04e-10	-7.80291e-12
9.2e-09	1.71e-10	1.95272e-11	9.2e-09	1.53e-10	-3.52085e-12
1.02e-08	-2.28e-10	1.86824e-11	1.02e-08	8.92e-11	6.65789e-12
1.12e-08	-3.21e-10	1.76479e-11	1.12e-08	-1.57e-10	1.50535e-11
1.22e-08	-1.17e-10	2.25031e-12	1.22e-08	-2.66e-10	2.86619e-11
1.32e-08	9.24e-11	-7.81916e-12	1.32e-08	9.58e-11	3.63155e-11
1.42e-08	8.58e-11	-1.28308e-11	1.42e-08	3.41e-10	4.21126e-11
1.52e-08	8.18e-11	-1.20282e-11	1.52e-08	2.08e-10	6.19654e-11
1.62e-08	-2.83e-10	-3.31554e-11	1.62e-08	-1.8e-10	8.0427e-11
1.72e-08	2.89e-10	-4.54932e-11	1.72e-08	7.34e-11	1.03455e-10
1.82e-08	-1.11e-11	-3.45772e-11	1.82e-08	-2.05e-10	1.15332e-10
1.92e-08	-1.25e-11	-1.25962e-11	1.92e-08	-1.82e-11	1.40307e-10
2.02e-08	-1.44e-10	9.43811e-13	2.02e-08	2.44e-10	1.60867e-10
2.12e-08	-8.72e-11	6.4434e-12	2.12e-08	3.58e-10	1.69518e-10
2.22e-08	2.03e-11	1.63891e-11	2.22e-08	3.56e-10	1.76959e-10
2.32e-08	2.52e-10	3.17295e-11	2.32e-08	5.76e-10	1.94046e-10
2.42e-08	1.13e-10	3.4636e-11	2.42e-08	3.48e-10	2.05447e-10
2.52e-08	5.7e-11	2.97891e-11	2.52e-08	1.64e-10	2.10266e-10
2.62e-08	2.76e-10	4.11176e-11	2.62e-08	-3.65e-11	2.11891e-10
2.72e-08	1.37e-11	4.79809e-11	2.72e-08	4.7e-10	2.08921e-10
2.82e-08	-2.71e-10	5.91461e-11	2.82e-08	4.24e-10	2.16825e-10
2.92e-08	-2.73e-10	8.03342e-11	2.92e-08	3.1e-10	2.20031e-10
3.02e-08	-2.52e-10	1.00723e-10	3.02e-08	2.95e-10	2.27174e-10
3.12e-08	3.74e-11	1.36521e-10	3.12e-08	9.71e-11	2.3207e-10
3.22e-08	1.41e-10	1.65193e-10	3.22e-08	-4.17e-11	2.39269e-10
3.32e-08	3.02e-10	1.79097e-10	3.32e-08	5.91e-11	2.24883e-10
3.42e-08	4.65e-11	1.98227e-10	3.42e-08	3.27e-10	2.13054e-10
3.52e-08	1.13e-10	2.1565e-10	3.52e-08	2.53e-10	2.13429e-10
3.62e-08	1.37e-10	2.16846e-10	3.62e-08	1.7e-10	2.13636e-10
3.72e-08	1.82e-10	2.20225e-10	3.72e-08	2.01e-10	1.93517e-10
3.82e-08	5.64e-10	2.22385e-10	3.82e-08	4.1e-10	1.65183e-10
3.92e-08	4.54e-10	2.31411e-10	3.92e-08	1.23e-10	1.62658e-10
4.02e-08	4.33e-10	2.4246e-10	4.02e-08	9.83e-11	1.63228e-10
4.12e-08	6.94e-10	2.51459e-10	4.12e-08	2.93e-10	1.7013e-10
4.22e-08	7.56e-10	2.5014e-10	4.22e-08	1.55e-10	1.65258e-10
4.32e-08	2.23e-10	2.68661e-10	4.32e-08	4.73e-10	1.59923e-10
4.42e-08	-1.65e-11	2.82899e-10	4.42e-08	7.34e-11	1.45664e-10
4.52e-08	8.58e-11	2.96354e-10	4.52e-08	-2.04e-10	1.41298e-10
4.62e-08	7.53e-11	3.11772e-10	4.62e-08	-3.52e-11	1.41648e-10
4.72e-08	2.97e-10	3.28255e-10	4.72e-08	1.69e-10	1.36007e-10
4.82e-08	2.29e-10	3.46225e-10	4.82e-08	1.59e-10	1.39838e-10
4.92e-08	4.75e-10	3.6662e-10	4.92e-08	1.53e-10	1.53043e-10
5.02e-08	7.83e-10	3.79984e-10	5.02e-08	-4.96e-11	1.6093e-10
5.12e-08	6.13e-10	3.87231e-10	5.12e-08	1.61e-10	1.54611e-10
5.22e-08	5.03e-10	3.90395e-10	5.22e-08	1.8e-10	1.46212e-10
5.32e-08	5.09e-10	3.92564e-10	5.32e-08	7.74e-11	1.60685e-10
5.42e-08	1.85e-10	3.82546e-10	5.42e-08	8.92e-11	1.67294e-10
5.52e-08	1.16e-10	3.54532e-10	5.52e-08	1.42e-10	1.78741e-10
5.62e-08	-1.07e-10	3.44335e-10	5.62e-08	-2.73e-11	1.95252e-10
5.72e-08	-1.61e-10	3.35476e-10	5.72e-08	-5.08e-11	2.01961e-10
5.82e-08	1.33e-10	3.37102e-10	5.82e-08	3.88e-10	2.09023e-10
5.92e-08	3.53e-10	3.49128e-10	5.92e-08	2.67e-10	2.00913e-10
6.02e-08	3.43e-10	3.46898e-10	6.02e-08	1.91e-10	2.05874e-10
6.12e-08	5.12e-10	3.34831e-10	6.12e-08	1.28e-10	2.13804e-10
6.22e-08	3.06e-10	3.20722e-10	6.22e-08	5.72e-10	2.22267e-10
6.32e-08	5.19e-10	3.06178e-10	6.32e-08	7.65e-10	2.30911e-10
6.42e-08	5.2e-10	3.01959e-10	6.42e-08	2.63e-10	2.4713e-10
6.52e-08	4.82e-10	2.97772e-10	6.52e-08	4.4e-10	2.55381e-10
6.62e-08	5.87e-10	2.99282e-10	6.62e-08	1.26e-10	2.62202e-10
6.72e-08	5.81e-10	2.9859e-10	6.72e-08	8.52e-11	2.66686e-10
6.82e-08	4.95e-10	3.06102e-10	6.82e-08	3.05e-10	2.72005e-10
6.92e-08	3.57e-10	3.04801e-10	6.92e-08	2.96e-10	2.82619e-10
7.02e-08	3.53e-10	2.9456e-10	7.02e-08	8e-11	2.88713e-10
7.12e-08	8.33e-11	2.78896e-10	7.12e-08	1.43e-10	2.80724e-10
7.22e-08	-1.25e-11	2.51387e-10	7.22e-08	4.99e-10	2.76723e-10
7.32e-08	-7.15e-11	2.3366e-10	7.32e-08	2.34e-10	2.78555e-10
7.42e-08	-3.32e-12	2.27673e-10	7.42e-08	1.86e-10	2.83871e-10
7.52e-08	3.6e-11	2.29394e-10	7.52e-08	1.85e-10	2.93539e-10
7.62e-08	1.21e-10	2.32631e-10	7.62e-08	5.23e-10	2.89754e-10
7.72e-08	4.7e-10	2.30411e-10	7.72e-08	4.16e-10	2.79627e-10
7.82e-08	2.39e-10	2.34727e-10	7.82e-08	1.62e-10	2.64754e-10
7.92e-08	2.92e-10	2.50712e-10	7.92e-08	4.47e-10	2.37933e-10
8.02e-08	8.52e-10	2.53735e-10	8.02e-08	2.24e-10	2.20467e-10
8.12e-08	2.07e-10	2.43194e-10	8.12e-08	4.07e-11	2.09436e-10
8.22e-08	3.68e-10	2.18219e-10	8.22e-08	1.52e-10	1.97453e-10
8.32e-08	5.44e-11	1.92878e-10	8.32e-08	-6.52e-11	1.95311e-10
8.42e-08	-2.31e-10	1.86705e-10	8.42e-08	5.15e-10	1.98943e-10
8.52e-08	-1.2e-10	1.83547e-10	8.52e-08	3.82e-10	2.0117e-10
8.62e-08	1.87e-10	1.82875e-10	8.62e-08	2.41e-10	2.06835e-10
8.72e-08	2.3e-10	1.84595e-10	8.72e-08	1.34e-10	1.94417e-10
8.82e-08	2.52e-10	1.75055e-10	8.82e-08	1.38e-10	1.91334e-10
8.92e-08	2.94e-10	1.72622e-10	8.92e-08	8.92e-11	1.95781e-10
9.02e-08	2.18e-10	1.81582e-10	9.02e-08	5.78e-11	1.96228e-10
9.12e-08	-7.21e-13	1.86751e-10	9.12e-08	3.16e-11	2.02443e-10
9.22e-08	3.72e-10	1.95878e-10	9.22e-08	2.96e-10	2.03895e-10
9.32e-08	2.52e-10	2.07703e-10	9.32e-08	1.36e-10	1.96532e-10
9.42e-08	3.86e-11	2.20399e-10	9.42e-08	2.99e-10	2.005e-10
9.52e-08	2.68e-11	2.31542e-10	9.52e-08	6.3e-11	1.99537e-10
9.62e-08	2.44e-10	2.49112e-10	9.62e-08	1.97e-10	1.83936e-10
9.72e-08	6.33e-10	2.52902e-10	9.72e-08	1.61e-10	1.6246e-10
9.82e-08	5.7e-10	2.52709e-10	9.82e-08	1.26e-10	1.48295e-10
9.92e-08	1.13e-10	2.50956e-10	9.92e-08	-4.44e-11	1.31607e-10
1.002e-07	7.66e-11	2.55439e-10	1.002e-07	-2.8e-10	1.13297e-10
1.012e-07	3.97e-10	2.61776e-10	1.012e-07	-1.35e-10	1.03742e-10
1.022e-07	5.37e-10	2.76575e-10	1.022e-07	2.34e-10	1.08948e-10
1.032e-07	2.94e-10	3.01189e-10	1.032e-07	4.35e-10	1.1114e-10
1.042e-07	-7.54e-11	3.26582e-10	1.042e-07	8.04e-10	1.05062e-10
1.052e-07	4.57e-12	3.54017e-10	1.052e-07	5.64e-10	1.09042e-10
1.062e-07	3.66e-10	3.89515e-10	1.062e-07	4.3e-10	9.544e-11
1.072e-07	6.34e-10	3.96392e-10	1.072e-07	2.83e-10	6.89753e-11
1.082e-07	5.83e-10	4.12339e-10	1.082e-07	-1.63e-10	5.47349e-11
1.092e-07	1.93e-10	4.21765e-10	1.092e-07	5.39e-12	4.29179e-11
1.102e-07	2.98e-10	4.2115e-10	1.102e-07	-1.03e-10	4.70055e-11
1.112e-07	2.14e-10	4.17799e-10	1.112e-07	-3.85e-10	6.07492e-11
1.122e-07	3.32e-10	4.2171e-10	1.122e-07	8.4e-11	7.48983e-11
1.132e-07	5.7e-10	4.38579e-10	1.132e-07	2.29e-10	8.14675e-11
1.142e-07	6.33e-10	4.48421e-10	1.142e-07	2.67e-10	7.74914e-11
1.152e-07	3.36e-10	4.64204e-10	1.152e-07	-5.35e-11	7.32666e-11
1.162e-07	4.99e-10	4.80869e-10	1.162e-07	-9.02e-11	6.34842e-11
1.172e-07	5.72e-10	4.83218e-10	1.172e-07	-2.94e-10	4.41584e-11
1.182e-07	5.96e-10	4.98026e-10	1.182e-07	-1.22e-10	4.46717e-11
1.192e-07	5.95e-10	4.99101e-10	1.192e-07	-3.59e-10	4.96695e-11
1.202e-07	6.02e-10	4.85948e-10	1.202e-07	-2.62e-10	6.40742e-11
1.212e-07	4.42e-10	4.73193e-10	1.212e-07	-2.86e-11	6.74161e-11
1.222e-07	6.81e-10	4.78133e-10	1.222e-07	2.2e-10	8.452e-11
1.232e-07	7.52e-10	4.91788e-10	1.232e-07	3.97e-10	9.66841e-11
1.242e-07	7.65e-10	5.0489e-10	1.242e-07	3.04e-10	1.13358e-10
1.252e-07	6.23e-10	4.98121e-10	1.252e-07	3.63e-10	1.1463e-10
1.262e-07	5.89e-10	4.94612e-10	1.262e-07	9.05e-11	1.02857e-10
1.272e-07	3.59e-10	4.97515e-10	1.272e-07	-5.35e-11	9.85931e-11
1.282e-07	3.66e-10	4.98879e-10	1.282e-07	-2.47e-11	1.10239e-10
1.292e-07	8.45e-11	4.93234e-10	1.292e-07	9.33e-12	1.20206e-10
1.302e-07	-8.61e-12	4.76054e-10	1.302e-07	-3.52e-11	1.44195e-10
1.312e-07	2.83e-10	4.60568e-10	1.312e-07	3.96e-10	1.71713e-10
1.322e-07	6.75e-10	4.50804e-10	1.322e-07	7.42e-10	1.95993e-10
1.332e-07	5.74e-10	4.4856e-10	1.332e-07	5.34e-10	2.10029e-10
1.342e-07	4.92e-10	4.40356e-10	1.342e-07	2.7e-10	2.12631e-10
1.352e-07	4.87e-10	4.32546e-10	1.352e-07	3.63e-10	2.2055e-10
1.362e-07	6.21e-10	4.25177e-10	1.362e-07	-3e-11	2.32027e-10
1.372e-07	6.65e-10	4.21765e-10	1.372e-07	-1.96e-10	2.37745e-10
1.382e-07	2.46e-10	4.16554e-10	1.382e-07	-8.37e-11	2.51489e-10
1.392e-07	4.7e-10	4.20129e-10	1.392e-07	2.78e-10	2.67368e-10
1.402e-07	2.83e-10	4.28584e-10	1.402e-07	2.67e-10	2.81239e-10
1.412e-07	1.11e-10	4.27642e-10	1.412e-07	4.62e-10	2.87393e-10
1.422e-07	2.83e-10	4.25606e-10	1.422e-07	8.45e-10	2.90435e-10
1.432e-07	1.57e-10	4.27246e-10	1.432e-07	5.49e-10	2.80011e-10
1.442e-07	4.7e-10	4.25315e-10	1.442e-07	3.04e-10	2.80319e-10
1.452e-07	7.28e-10	4.16514e-10	1.452e-07	1.78e-10	2.7459e-10
1.462e-07	6.86e-10	4.09315e-10	1.462e-07	3.44e-10	2.65877e-10
1.472e-07	2.56e-10	3.95953e-10	1.472e-07	1.07e-11	2.65045e-10
1.482e-07	3.26e-10	4.01227e-10	1.482e-07	1.31e-10	2.67747e-10
1.492e-07	2.96e-10	4.14917e-10	1.492e-07	-8.37e-11	2.80755e-10
1.502e-07	4.94e-10	4.27921e-10	1.502e-07	2.32e-10	2.82747e-10
1.512e-07	2.76e-10	4.42537e-10	1.512e-07	4.09e-10	2.89001e-10
1.522e-07	3.17e-10	4.54277e-10	1.522e-07	2.59e-10	2.71223e-10
1.532e-07	5.16e-10	4.48634e-10	1.532e-07	6.17e-11	2.55987e-10
1.542e-07	5.28e-10	4.45509e-10	1.542e-07	3.59e-10	2.48673e-10
1.552e-07	5.04e-10	4.33739e-10	1.552e-07	3.8e-10	2.43116e-10
1.562e-07	4.4e-10	4.11381e-10	1.562e-07	1.42e-10	2.31738e-10
1.572e-07	5.67e-10	3.98651e-10	1.572e-07	1.87e-10	2.4288e-10
1.582e-07	6.17e-10	4.11231e-10	1.582e-07	4.62e-10	2.60484e-10
1.592e-07	8.54e-10	4.1599e-10	1.592e-07	4.44e-10	2.65145e-10
1.602e-07	4.78e-10	4.12928e-10	1.602e-07	4.39e-10	2.55911e-10
1.612e-07	5.34e-10	4.09785e-10	1.612e-07	1.95e-10	2.49854e-10
1.622e-07	2.61e-10	4.14609e-10	1.622e-07	1.06e-11	2.41857e-10
1.632e-07	3.72e-10	4.26408e-10	1.632e-07	1.18e-10	2.20088e-10
1.642e-07	2.81e-10	4.25905e-10	1.642e-07	1.77e-10	2.0915e-10
1.652e-07	1.58e-10	4.39367e-10	1.652e-07	3.06e-10	2.09627e-10
1.662e-07	1.24e-10	4.33033e-10	1.662e-07	2.49e-10	2.172e-10
1.672e-07	2.68e-10	4.19317e-10	1.672e-07	2.8e-10	2.31193e-10
1.682e-07	1.92e-10	4.04472e-10	1.682e-07	4.92e-10	2.47578e-10
1.692e-07	3.31e-10	3.90778e-10	1.692e-07	2.48e-10	2.61388e-10
1.702e-07	6.01e-10	3.69759e-10	1.702e-07	1.17e-10	2.58577e-10
1.712e-07	6.21e-10	3.59043e-10	1.712e-07	1.94e-10	2.47187e-10
1.722e-07	7.35e-10	3.61653e-10	1.722e-07	6.3e-11	2.47795e-10
1.732e-07	3.91e-10	3.5753e-10	1.732e-07	1.35e-10	2.42628e-10
1.742e-07	2.06e-10	3.44479e-10	1.742e-07	-6.4e-11	2.39039e-10
1.752e-07	2.72e-10	3.43468e-10	1.752e-07	2.08e-10	2.37637e-10
1.762e-07	8.45e-11	3.49849e-10	1.762e-07	1.31e-10	2.39592e-10
1.772e-07	1.3e-10	3.43562e-10	1.772e-07	7.11e-10	2.47392e-10
1.782e-07	4.88e-10	3.28e-10	1.782e-07	5.11e-10	2.48492e-10
1.792e-07	4.14e-10	3.09485e-10	1.792e-07	2.4e-10	2.3389e-10
1.802e-07	3.93e-10	3.04632e-10	1.802e-07	1.52e-10	2.34278e-10
1.812e-07	6.06e-10	3.03359e-10	1.812e-07	2.4e-10	2.46204e-10
1.822e-07	5.49e-10	2.97288e-10	1.822e-07	-1.5e-10	2.37644e-10
1.832e-07	7.4e-11	3.03171e-10	1.832e-07	-2.73e-11	2.2439e-10
1.842e-07	2.3e-10	3.06687e-10	1.842e-07	2.58e-10	2.26144e-10
1.852e-07	4.24e-10	3.18994e-10	1.852e-07	5.3e-10	2.31418e-10
1.862e-07	4.46e-10	3.1819e-10	1.862e-07	5.95e-10	2.28257e-10
1.872e-07	3.39e-10	3.20906e-10	1.872e-07	2.93e-10	2.15166e-10
1.882e-07	1.68e-10	3.24975e-10	1.882e-07	5.58e-10	2.01956e-10
1.892e-07	1.34e-10	3.32231e-10	1.892e-07	2.53e-10	1.93755e-10
1.902e-07	-2.01e-10	3.29245e-10	1.902e-07	1.85e-10	1.93455e-10
1.912e-07	2.13e-10	3.1976e-10	1.912e-07	-1.1e-10	1.9125e-10
1.922e-07	2.29e-10	3.10922e-10	1.922e-07	-1.92e-10	1.83942e-10
1.932e-07	3.94e-10	3.20697e-10	1.932e-07	1.36e-10	1.78338e-10
1.942e-07	1.83e-10	3.22264e-10	1.942e-07	-1.56e-11	1.86487e-10
1.952e-07	7.51e-10	3.23236e-10	1.952e-07	3.3e-10	1.75888e-10
1.962e-07	7.79e-10	3.26382e-10	1.962e-07	5.4e-10	1.62007e-10
1.972e-07	3.9e-10	3.3754e-10	1.972e-07	3.48e-10	1.51914e-10
1.982e-07	1.91e-10	3.57512e-10	1.982e-07	2.1e-10	1.31613e-10
1.992e-07	5.47e-10	3.58506e-10	1.992e-07	2.44e-10	1.23438e-10
2.002e-07	8.46e-11	3.52916e-10	2.002e-07	-1.2e-10	1.07829e-10
2.012e-07	-3.08e-11	3.60301e-10	2.012e-07	-7.68e-12	9.88216e-11
2.022e-07	1.23e-10	3.60477e-10	2.022e-07	-6.27e-11	8.23747e-11
2.032e-07	4.52e-10	3.57708e-10	2.032e-07	-1.42e-11	9.66297e-11
2.042e-07	8.15e-10	3.54589e-10	2.042e-07	2.95e-10	1.10755e-10
2.052e-07	4.46e-10	3.51315e-10	2.052e-07	7.61e-11	1.10429e-10
2.062e-07	3.35e-10	3.64565e-10	2.062e-07	-3.3e-10	1.0663e-10
2.072e-07	4.62e-10	3.81713e-10	2.072e-07	7.35e-11	1.09441e-10
2.082e-07	2.06e-10	3.88302e-10	2.082e-07	2.65e-10	1.01321e-10
2.092e-07	3.69e-10	3.76609e-10	2.092e-07	4.73e-11	9.48338e-11
2.102e-07	3.89e-10	3.64229e-10	2.102e-07	-7.97e-11	9.43872e-11
2.112e-07	5.45e-10	3.71547e-10	2.112e-07	2.31e-10	9.94904e-11
2.122e-07	5.54e-10	3.90093e-10	2.122e-07	3.75e-10	1.18899e-10
2.132e-07	2.58e-10	3.91456e-10	2.132e-07	2e-10	1.28467e-10
2.142e-07	2.37e-10	3.89743e-10	2.142e-07	1.08e-10	1.40662e-10
2.152e-07	4.95e-10	3.80278e-10	2.152e-07	-1.48e-10	1.43688e-10
2.162e-07	6.08e-10	3.63827e-10	2.162e-07	9.33e-12	1.37502e-10
2.172e-07	5.55e-10	3.50052e-10	2.172e-07	1.25e-10	1.33444e-10
2.182e-07	2.16e-11	3.33965e-10	2.182e-07	1.06e-10	1.18669e-10
2.192e-07	1.45e-10	3.25896e-10	2.192e-07	-1.41e-10	1.1896e-10
2.202e-07	2.55e-10	3.16822e-10	2.202e-07	2.75e-10	1.24646e-10
2.212e-07	4.75e-10	3.1854e-10	2.212e-07	2.85e-10	1.3232e-10
2.222e-07	2.79e-10	3.27239e-10	2.222e-07	2.55e-10	1.41469e-10
2.232e-07	1.32e-10	3.28434e-10	2.232e-07	5.07e-10	1.52094e-10
2.242e-07	4.69e-10	3.28677e-10	2.242e-07	1.9e-10	1.65184e-10
2.252e-07	5.32e-10	3.31964e-10	2.252e-07	2.24e-10	1.73947e-10
2.262e-07	1.37e-10	3.25131e-10	2.262e-07	2.66e-10	1.67787e-10
2.272e-07	1.21e-10	3.07333e-10	2.272e-07	4.78e-10	1.69959e-10
2.282e-07	1.84e-10	2.92875e-10	2.282e-07	8.39e-11	1.67806e-10
2.292e-07	5.53e-10	2.87355e-10	2.292e-07	-5.62e-11	1.68385e-10
2.302e-07	5.46e-10	2.88949e-10	2.302e-07	1.86e-10	1.76272e-10
2.312e-07	-4.13e-11	2.88972e-10	2.312e-07	2.33e-10	1.63142e-10
2.322e-07	1.88e-12	2.87333e-10	2.322e-07	1.06e-10	1.44874e-10
2.332e-07	3.2e-10	2.9198e-10	2.332e-07	4.86e-11	1.45007e-10
2.342e-07	4.78e-10	2.76448e-10	2.342e-07	4.47e-11	1.55591e-10
2.352e-07	6.71e-10	2.633e-10	2.352e-07	9.83e-11	1.62078e-10
2.362e-07	2.17e-10	2.57275e-10	2.362e-07	2.29e-10	1.70501e-10
2.372e-07	-1.83e-10	2.54249e-10	2.372e-07	-1.31e-10	1.89376e-10
2.382e-07	2.5e-10	2.54233e-10	2.382e-07	-8.89e-11	1.94196e-10
2.392e-07	1.47e-10	2.43824e-10	2.392e-07	1.22e-10	1.96281e-10
2.402e-07	3.27e-10	2.34185e-10	2.402e-07	1.89e-10	1.98394e-10
2.412e-07	1.42e-10	2.34764e-10	2.412e-07	4.95e-10	1.76449e-10
2.422e-07	3.9e-10	2.41511e-10	2.422e-07	1.48e-10	1.53687e-10
2.432e-07	4.83e-10	2.40003e-10	2.432e-07	4.01e-10	1.41198e-10
2.442e-07	3.91e-10	2.32652e-10	2.442e-07	2.17e-10	1.29135e-10
2.452e-07	1.96e-10	2.29423e-10	2.452e-07	-1.57e-10	1.12759e-10
2.462e-07	4.18e-10	2.22701e-10	2.462e-07	8.92e-11	1.19012e-10
2.472e-07	3e-10	2.32748e-10	2.472e-07	3.2e-10	1.18646e-10
2.482e-07	2.03e-10	2.28578e-10	2.482e-07	1.59e-10	1.10022e-10
2.492e-07	-1.26e-11	2.22122e-10	2.492e-07	-4.83e-11	1.12809e-10
2.502e-07	2.09e-10	2.24005e-10	2.502e-07	1.36e-10	1.02022e-10
2.512e-07	5.7e-11	2.33789e-10	2.512e-07	2.82e-10	9.08167e-11
2.522e-07	2.26e-10	2.23828e-10	2.522e-07	8.39e-11	8.50913e-11
2.532e-07	1.95e-10	2.07866e-10	2.532e-07	1.38e-10	9.70243e-11
2.542e-07	1.93e-10	2.02384e-10	2.542e-07	5.12e-11	1.00128e-10
2.552e-07	3.74e-10	2.17147e-10	2.552e-07	1.01e-10	9.86493e-11
2.562e-07	1.12e-10	2.30741e-10	2.562e-07	6.51e-10	1.05862e-10
2.572e-07	3.34e-11	2.17386e-10	2.572e-07	4.44e-10	1.10861e-10
2.582e-07	-9.25e-11	2.13302e-10	2.582e-07	1.99e-10	1.08409e-10
2.592e-07	3.14e-10	2.2637e-10	2.592e-07	2.77e-11	1.04385e-10
2.602e-07	4.15e-10	2.46581e-10	2.602e-07	-8.89e-11	1.10349e-10
2.612e-07	2.21e-10	2.73839e-10	2.612e-07	-3.93e-10	1.09926e-10
2.622e-07	3.11e-10	2.80043e-10	2.622e-07	-5.75e-10	1.1255e-10
2.632e-07	2.77e-10	2.73308e-10	2.632e-07	-5.08e-12	1.10677e-10
2.642e-07	3.72e-10	2.83968e-10	2.642e-07	-9.02e-11	1.11427e-10
2.652e-07	3.38e-10	2.91581e-10	2.652e-07	-2.32e-10	1.14154e-10
2.662e-07	2.76e-10	3.01219e-10	2.662e-07	2.83e-10	1.13272e-10
2.672e-07	2.34e-10	3.11705e-10	2.672e-07	4.81e-10	1.15676e-10
2.682e-07	5.5e-10	3.21582e-10	2.682e-07	2.85e-10	1.09702e-10
2.692e-07	2.48e-10	3.36754e-10	2.692e-07	2.76e-10	1.1629e-10
2.702e-07	1.88e-10	3.45897e-10	2.702e-07	1.6e-10	1.19652e-10
2.712e-07	4.11e-10	3.51161e-10	2.712e-07	-2.42e-10	1.1139e-10
2.722e-07	7.8e-11	3.74676e-10	2.722e-07	-3.26e-11	9.92951e-11
2.732e-07	3.81e-10	3.7846e-10	2.732e-07	2.4e-10	1.10303e-10
2.742e-07	3.18e-10	3.80709e-10	2.742e-07	1.7e-10	1.15922e-10
2.752e-07	3.98e-10	3.79083e-10	2.752e-07	3.88e-10	1.13834e-10
2.762e-07	2.52e-10	3.79666e-10	2.762e-07	5.16e-10	1.23055e-10
2.772e-07	5.71e-10	3.86822e-10	2.772e-07	4.65e-10	1.33492e-10
2.782e-07	8.15e-10	3.98151e-10	2.782e-07	1.6e-10	1.39097e-10
2.792e-07	5.8e-10	3.87957e-10	2.792e-07	9.44e-11	1.39015e-10
2.802e-07	3.1e-10	3.7959e-10	2.802e-07	7.87e-11	1.32607e-10
2.812e-07	4.1e-10	3.79278e-10	2.812e-07	-5.08e-12	1.29362e-10
2.822e-07	7.93e-10	3.77885e-10	2.822e-07	1.19e-10	1.44918e-10
2.832e-07	5.32e-10	3.80619e-10	2.832e-07	2.66e-10	1.65279e-10
2.842e-07	2.58e-10	3.69279e-10	2.842e-07	2.8e-10	1.77901e-10
2.852e-07	1.75e-10	3.66907e-10	2.852e-07	-8.63e-11	1.79106e-10
2.862e-07	1.57e-10	3.67857e-10	2.862e-07	1.53e-10	1.74101e-10
2.872e-07	4.49e-10	3.70159e-10	2.872e-07	1.95e-10	1.60027e-10
2.882e-07	4.65e-10	3.65936e-10	2.882e-07	-3.92e-11	1.3533e-10
2.892e-07	2.67e-10	3.48726e-10	2.892e-07	-1.81e-10	1.35312e-10
2.902e-07	2.35e-10	3.48574e-10	2.902e-07	-1.14e-10	1.23044e-10
2.912e-07	3.27e-10	3.45818e-10	2.912e-07	4.99e-11	1.09588e-10
2.922e-07	7.8e-11	3.38539e-10	2.922e-07	2.97e-10	1.14702e-10
2.932e-07	3.17e-10	3.18363e-10	2.932e-07	3.09e-10	1.26977e-10
2.942e-07	2.52e-10	3.26684e-10	2.942e-07	1.91e-10	1.27114e-10
2.952e-07	3.95e-10	3.26422e-10	2.952e-07	1.65e-10	1.32502e-10
2.962e-07	3.43e-10	3.1377e-10	2.962e-07	1.78e-10	1.4043e-10
2.972e-07	-8.72e-11	3.0829e-10	2.972e-07	5.72e-10	1.35726e-10
2.982e-07	4.54e-10	2.9105e-10	2.982e-07	7.08e-11	1.2434e-10
2.992e-07	4.28e-10	2.85618e-10	2.992e-07	1.06e-10	1.29968e-10
3.002e-07	3.17e-10	2.75408e-10	3.002e-07	1.45e-10	1.37981e-10
3.012e-07	4.36e-10	2.74117e-10	3.012e-07	-9.15e-11	1.50934e-10
3.022e-07	8.43e-12	2.63811e-10	3.022e-07	-5.08e-12	1.77414e-10
3.032e-07	-6.37e-11	2.69735e-10	3.032e-07	-5.75e-11	1.99179e-10
3.042e-07	6.09e-10	2.7625e-10	3.042e-07	1.76e-10	2.0459e-10
3.052e-07	5.76e-10	2.69971e-10	3.052e-07	3.24e-10	2.08888e-10
3.062e-07	5.21e-10	2.56835e-10	3.062e-07	2.93e-10	2.12383e-10
3.072e-07	2.96e-10	2.58491e-10	3.072e-07	2.86e-10	2.14441e-10
3.082e-07	-8.52e-12	2.64053e-10	3.082e-07	4.13e-12	2.22963e-10
3.092e-07	2.3e-10	2.62123e-10	3.092e-07	4.47e-11	2.3264e-10
3.102e-07	2.73e-10	2.46352e-10	3.102e-07	2.7e-10	2.4546e-10
3.112e-07	2.54e-10	2.44248e-10	3.112e-07	3.76e-10	2.44653e-10
3.122e-07	-3.08e-11	2.44551e-10	3.122e-07	3.55e-10	2.46799e-10
3.132e-07	2.24e-10	2.54775e-10	3.132e-07	4.64e-10	2.55718e-10
3.142e-07	6.46e-10	2.57536e-10	3.142e-07	1.38e-10	2.64122e-10
3.152e-07	1.78e-10	2.61366e-10	3.152e-07	4.53e-10	2.64082e-10
3.162e-07	2.12e-10	2.77394e-10	3.162e-07	3.29e-10	2.5729e-10
3.172e-07	2.85e-10	2.93955e-10	3.172e-07	2e-10	2.51286e-10
3.182e-07	6.99e-10	2.92119e-10	3.182e-07	1.98e-10	2.56394e-10
3.192e-07	7.14e-11	2.89519e-10	3.192e-07	4.86e-10	2.64899e-10
3.202e-07	2.03e-11	2.97944e-10	3.202e-07	3.67e-10	2.80104e-10
3.212e-07	3.32e-10	3.11356e-10	3.212e-07	1.91e-10	2.85542e-10
3.222e-07	3.07e-10	3.14919e-10	3.222e-07	1.73e-10	2.80804e-10
3.232e-07	3.6e-10	3.0949e-10	3.232e-07	5.81e-10	2.91263e-10
3.242e-07	2.39e-10	3.11383e-10	3.242e-07	3.05e-10	2.9849e-10
3.252e-07	3.36e-10	3.2467e-10	3.252e-07	1.6e-10	2.92261e-10
3.262e-07	1e-10	3.33469e-10	3.262e-07	2.23e-10	2.84308e-10
3.272e-07	2.31e-10	3.46871e-10	3.272e-07	-8.36e-11	2.72678e-10
3.282e-07	-2.3e-11	3.38854e-10	3.282e-07	4.33e-11	2.58749e-10
3.292e-07	2.38e-10	3.32197e-10	3.292e-07	3.18e-10	2.37062e-10
3.302e-07	5.33e-10	3.50052e-10	3.302e-07	3.04e-10	2.17321e-10
3.312e-07	5.76e-10	3.66434e-10	3.312e-07	3.2e-10	2.08239e-10
3.322e-07	2.05e-10	3.83593e-10	3.322e-07	2.75e-10	2.02986e-10
3.332e-07	5.3e-10	3.99509e-10	3.332e-07	1.56e-10	1.94365e-10
3.342e-07	6.55e-10	4.06213e-10	3.342e-07	2.65e-10	1.82356e-10
3.352e-07	9.72e-10	4.23493e-10	3.352e-07	1.93e-10	1.82729e-10
3.362e-07	4.92e-10	4.33549e-10	3.362e-07	2.76e-10	1.7293e-10
3.372e-07	3.89e-10	4.30928e-10	3.372e-07	4.09e-10	1.71379e-10
3.382e-07	3.53e-10	4.24995e-10	3.382e-07	2.37e-10	1.62396e-10
3.392e-07	6.9e-10	4.29141e-10	3.392e-07	-2.6e-11	1.54091e-10
3.402e-07	5.21e-10	4.49439e-10	3.402e-07	1.32e-11	1.37011e-10
3.412e-07	5.44e-11	4.42397e-10	3.412e-07	2.19e-10	1.28995e-10
3.422e-07	7.01e-11	4.35727e-10	3.422e-07	3.16e-10	1.23235e-10
3.432e-07	4.07e-10	4.32254e-10	3.432e-07	1.81e-10	1.1689e-10
3.442e-07	6.92e-10	4.37485e-10	3.442e-07	7.48e-11	1.11269e-10
3.452e-07	2.75e-10	4.281e-10	3.452e-07	-3.32e-10	1.00745e-10
3.462e-07	2.33e-10	4.15146e-10	3.462e-07	-1.18e-10	9.27383e-11
3.472e-07	5.34e-10	4.15467e-10	3.472e-07	2.02e-10	8.9674e-11
3.482e-07	3.95e-10	4.20736e-10	3.482e-07	1.05e-10	7.5805e-11
3.492e-07	6.98e-10	4.27087e-10	3.492e-07	-3.21e-10	7.7915e-11
3.502e-07	3.39e-10	4.14029e-10	3.502e-07	9.18e-11	7.18856e-11
3.512e-07	3.9e-10	4.10758e-10	3.512e-07	1.66e-10	7.44696e-11
3.522e-07	3.66e-10	4.13233e-10	3.522e-07	2.71e-12	7.98788e-11
3.532e-07	6.75e-10	4.0581e-10	3.532e-07	9.31e-11	7.17914e-11
3.542e-07	5.3e-10	3.90709e-10	3.542e-07	2.57e-10	5.85928e-11
3.552e-07	3.7e-10	3.69988e-10	3.552e-07	4.26e-10	6.14845e-11
3.562e-07	4.4e-10	3.58339e-10	3.562e-07	2.49e-10	7.20582e-11
3.572e-07	4.08e-10	3.47013e-10	3.572e-07	1.05e-10	7.22066e-11
3.582e-07	2.27e-10	3.20182e-10	3.582e-07	2.24e-10	7.89098e-11
3.592e-07	1.61e-10	3.06415e-10	3.592e-07	3.41e-11	8.53684e-11
3.602e-07	-6.89e-11	3.0412e-10	3.602e-07	-4.58e-10	9.36986e-11
3.612e-07	1.36e-10	3.19506e-10	3.612e-07	2.77e-11	9.64458e-11
3.622e-07	5.25e-10	3.23101e-10	3.622e-07	-1.67e-10	1.12348e-10
3.632e-07	3.17e-10	3.22271e-10	3.632e-07	5.78e-11	1.21268e-10
3.642e-07	1.53e-10	3.13965e-10	3.642e-07	1.83e-10	1.26306e-10
3.652e-07	-1.52e-11	3.17411e-10	3.652e-07	1.87e-10	1.15916e-10
3.662e-07	4.27e-10	3.19838e-10	3.662e-07	2.31e-10	1.00089e-10
3.672e-07	4.32e-10	3.03802e-10	3.672e-07	7.61e-11	8.78754e-11
3.682e-07	3.85e-10	2.87065e-10	3.682e-07	-3.65e-11	8.08767e-11
3.692e-07	5.51e-10	2.83077e-10	3.692e-07	-9.41e-11	8.18439e-11
3.702e-07	4.52e-10	2.90465e-10	3.702e-07	4.02e-10	7.55338e-11
3.712e-07	4.79e-10	2.7068e-10	3.712e-07	2.95e-10	6.44895e-11
3.722e-07	3.06e-10	2.45208e-10	3.722e-07	-2.08e-11	6.22199e-11
3.732e-07	6.62e-11	2.39993e-10	3.732e-07	3.42e-10	6.38766e-11
3.742e-07	1.11e-11	2.35504e-10	3.742e-07	2.91e-10	6.72132e-11
3.752e-07	5.16e-10	2.36385e-10	3.752e-07	3.93e-10	5.13462e-11
3.762e-07	2.71e-10	2.23675e-10	3.762e-07	-1.3e-11	5.44568e-11
3.772e-07	-2.59e-10	2.1884e-10	3.772e-07	-6.66e-11	5.49923e-11
3.782e-07	8.18e-11	2.16315e-10	3.782e-07	4.73e-11	6.23426e-11
3.792e-07	-2.56e-11	2.24749e-10	3.792e-07	3.31e-10	7.34505e-11
3.802e-07	3.38e-10	2.31966e-10	3.802e-07	8.52e-11	8.44242e-11
3.812e-07	3.26e-10	2.39108e-10	3.812e-07	-1.88e-10	1.00319e-10
3.822e-07	3.99e-10	2.45742e-10	3.822e-07	1.97e-10	1.07996e-10
3.832e-07	5.89e-10	2.48963e-10	3.832e-07	-4.17e-11	1.16867e-10
3.842e-07	5.11e-10	2.51926e-10	3.842e-07	-1.74e-10	1.3261e-10
3.852e-07	3.03e-10	2.46097e-10	3.852e-07	-1.6e-10	1.55904e-10
3.862e-07	8.06e-11	2.24321e-10	3.862e-07	-5.61e-11	1.51047e-10
3.872e-07	2.29e-11	2.05896e-10	3.872e-07	-4.58e-10	1.59631e-10
3.882e-07	3.48e-11	2.05773e-10	3.882e-07	-1.06e-10	1.52371e-10
3.892e-07	2.26e-10	2.11975e-10	3.892e-07	-1.32e-10	1.44589e-10
3.902e-07	1.84e-10	2.08877e-10	3.902e-07	1.25e-10	1.46758e-10
3.912e-07	7.4e-11	2.07792e-10	3.912e-07	3.72e-10	1.5191e-10
3.922e-07	2e-10	2.09906e-10	3.922e-07	5.41e-10	1.66318e-10
3.932e-07	1.71e-10	2.0691e-10	3.932e-07	5.96e-10	1.60579e-10
3.942e-07	2.42e-11	2.04231e-10	3.942e-07	2.96e-10	1.53078e-10
3.952e-07	-8.98e-11	2.20292e-10	3.952e-07	5.08e-10	1.46173e-10
3.962e-07	4.33e-10	2.26177e-10	3.962e-07	2.78e-10	1.55246e-10
3.972e-07	6.27e-10	2.31557e-10	3.972e-07	1.53e-10	1.62847e-10
3.982e-07	2.94e-10	2.43481e-10	3.982e-07	3.56e-10	1.64277e-10
3.992e-07	1.54e-10	2.41778e-10	3.992e-07	2.48e-10	1.78176e-10
4.002e-07	3.19e-10	2.34476e-10	4.002e-07	4.78e-10	1.94829e-10
4.012e-07	4.95e-10	2.53715e-10	4.012e-07	2.46e-10	2.12757e-10
4.022e-07	3.23e-10	2.65007e-10	4.022e-07	4.49e-10	2.15242e-10
4.032e-07	2.43e-10	2.43821e-10	4.032e-07	6.82e-11	2.14039e-10
4.042e-07	2.22e-10	2.45525e-10	4.042e-07	-7.68e-12	2.2268e-10
4.052e-07	1.72e-10	2.42319e-10	4.052e-07	1.56e-10	2.34902e-10
4.062e-07	2.16e-11	2.43672e-10	4.062e-07	2.08e-10	2.34489e-10
4.072e-07	1.03e-10	2.49411e-10	4.072e-07	3.82e-10	2.23212e-10
4.082e-07	2.05e-10	2.44336e-10	4.082e-07	2.41e-10	2.3483e-10
4.092e-07	2.42e-11	2.55014e-10	4.092e-07	1.44e-10	2.37032e-10
4.102e-07	2.27e-10	2.59126e-10	4.102e-07	-3.49e-10	2.34027e-10
4.112e-07	5.28e-10	2.64592e-10	4.112e-07	-1.42e-11	2.31214e-10
4.122e-07	6.44e-10	2.53948e-10	4.122e-07	-8.89e-11	2.36544e-10
4.132e-07	4.88e-10	2.53832e-10	4.132e-07	1.98e-10	2.25586e-10
4.142e-07	1.06e-10	2.55357e-10	4.142e-07	4.37e-10	2.21779e-10
4.152e-07	2.38e-10	2.43241e-10	4.152e-07	2.59e-10	2.14909e-10
4.162e-07	-6.75e-11	2.45901e-10	4.162e-07	1.83e-10	1.98771e-10
4.172e-07	2.23e-10	2.42112e-10	4.172e-07	-9.54e-11	1.96894e-10
4.182e-07	4.54e-10	2.38889e-10	4.182e-07	4.4e-10	2.02449e-10
4.192e-07	4.69e-10	2.39461e-10	4.192e-07	4.16e-10	2.09424e-10
4.202e-07	4.39e-11	2.47137e-10	4.202e-07	3.37e-10	2.04087e-10
4.212e-07	3.3e-10	2.3751e-10	4.212e-07	3.21e-10	2.19248e-10
4.222e-07	4.48e-10	2.55246e-10	4.222e-07	3.31e-10	2.27017e-10
4.232e-07	8.97e-11	2.78756e-10	4.232e-07	2.42e-10	2.26186e-10
4.242e-07	2.94e-10	2.86747e-10	4.242e-07	1.89e-10	2.23438e-10
4.252e-07	4.12e-10	2.97029e-10	4.252e-07	6.56e-11	2.28899e-10
4.262e-07	1.51e-11	3.20198e-10	4.262e-07	1.48e-10	2.28266e-10
4.272e-07	2.81e-11	3.45699e-10	4.272e-07	2.82e-10	2.24872e-10
4.282e-07	5.67e-10	3.57261e-10	4.282e-07	3.42e-10	2.37666e-10
4.292e-07	8.18e-11	3.62123e-10	4.292e-07	9.57e-11	2.37695e-10
4.302e-07	6.36e-11	3.64554e-10	4.302e-07	2.62e-10	2.34533e-10
4.312e-07	2.35e-10	3.61347e-10	4.312e-07	4.91e-10	2.31488e-10
4.322e-07	7.28e-11	3.50024e-10	4.322e-07	6.13e-10	2.37327e-10
4.332e-07	5.49e-10	3.42597e-10	4.332e-07	2.29e-10	2.40557e-10
4.342e-07	2.88e-10	3.29856e-10	4.342e-07	2.99e-10	2.42e-10
4.352e-07	5.26e-10	3.23973e-10	4.352e-07	3.01e-10	2.35869e-10
4.362e-07	3.43e-10	3.26885e-10	4.362e-07	2.46e-10	2.1136e-10
4.372e-07	7.13e-10	3.275e-10	4.372e-07	-1.04e-11	1.96851e-10
4.382e-07	3.1e-10	3.34573e-10	4.382e-07	1.45e-12	1.8709e-10
4.392e-07	2.23e-10	3.43739e-10	4.392e-07	-3.78e-11	1.9033e-10
4.402e-07	9.1e-10	3.45911e-10	4.402e-07	-8.63e-11	1.99881e-10
4.412e-07	4.31e-10	3.52518e-10	4.412e-07	4.26e-10	1.91304e-10
4.422e-07	5.51e-10	3.40815e-10	4.422e-07	2.07e-10	1.82187e-10
4.432e-07	6.93e-10	3.3375e-10	4.432e-07	1.57e-10	1.71929e-10
4.442e-07	5.79e-10	3.38554e-10	4.442e-07	2.23e-10	1.81887e-10
4.452e-07	1.63e-10	3.4826e-10	4.452e-07	4.02e-10	1.92772e-10
4.462e-07	5.8e-10	3.3567e-10	4.462e-07	-5.49e-11	1.9338e-10
4.472e-07	1.55e-10	3.36898e-10	4.472e-07	-5.09e-11	2.00267e-10
4.482e-07	1.64e-10	3.40792e-10	4.482e-07	8e-11	2.09249e-10
4.492e-07	3.79e-10	3.26345e-10	4.492e-07	3.61e-10	2.18686e-10
4.502e-07	1.34e-10	3.14332e-10	4.502e-07	-1.16e-11	2.27353e-10
4.512e-07	-2.21e-10	3.10275e-10	4.512e-07	4.62e-10	2.23411e-10
4.522e-07	-2.03e-10	2.89994e-10	4.522e-07	4.01e-10	2.22039e-10
4.532e-07	5.04e-11	2.77578e-10	4.532e-07	9.31e-11	2.22094e-10
4.542e-07	1.64e-10	2.7894e-10	4.542e-07	1.42e-10	2.19093e-10
4.552e-07	1.97e-10	2.58649e-10	4.552e-07	1.3e-10	2.08352e-10
4.562e-07	3.18e-10	2.34379e-10	4.562e-07	2.65e-10	1.91951e-10
4.572e-07	4.24e-10	2.20469e-10	4.572e-07	-1.15e-12	2.00513e-10
4.582e-07	3.48e-10	2.07834e-10	4.582e-07	2.68e-10	2.22678e-10
4.592e-07	6.42e-10	2.13834e-10	4.592e-07	2.2e-10	2.13645e-10
4.602e-07	2.17e-10	2.13025e-10	4.602e-07	4.02e-10	2.13309e-10
4.612e-07	5.31e-11	2.07133e-10	4.612e-07	5.24e-10	2.16394e-10
4.622e-07	4.35e-10	1.96068e-10	4.622e-07	5e-10	2.12163e-10
4.632e-07	4.12e-10	1.90503e-10	4.632e-07	2.38e-10	1.97908e-10
4.642e-07	2.44e-10	1.83184e-10	4.642e-07	3.03e-11	1.93186e-10
4.652e-07	7.4e-11	1.81051e-10	4.652e-07	3.41e-11	1.93919e-10
4.662e-07	-1.91e-11	2.013e-10	4.662e-07	5.04e-10	1.79799e-10
4.672e-07	2.2e-10	2.05446e-10	4.672e-07	4.99e-10	1.71305e-10
4.682e-07	3.06e-10	1.97948e-10	4.682e-07	2.5e-10	1.71579e-10
4.692e-07	1.29e-10	2.02803e-10	4.692e-07	7.22e-11	1.67936e-10
4.702e-07	-3.48e-11	2.0797e-10	4.702e-07	1.85e-11	1.73008e-10
4.712e-07	2.59e-10	2.10588e-10	4.712e-07	3.05e-10	1.77625e-10
4.722e-07	3.21e-11	2.34519e-10	4.722e-07	9.19e-11	1.59174e-10
4.732e-07	3.47e-11	2.47091e-10	4.732e-07	1.98e-11	1.46769e-10
4.742e-07	2.76e-10	2.51551e-10	4.742e-07	-1.22e-10	1.25781e-10
4.752e-07	3.95e-10	2.59004e-10	4.752e-07	-2.21e-10	1.2575e-10
4.762e-07	2.71e-10	2.59601e-10	4.762e-07	9.33e-12	1.22884e-10
4.772e-07	4.28e-10	2.44179e-10	4.772e-07	-5.61e-11	1.28896e-10
4.782e-07	1.24e-10	2.25587e-10	4.782e-07	-1.04e-11	1.35552e-10
4.792e-07	1.74e-10	2.19769e-10	4.792e-07	1.55e-10	1.29034e-10
4.802e-07	4.39e-10	2.19393e-10	4.802e-07	1.74e-10	1.32043e-10
4.812e-07	5.58e-10	2.1653e-10	4.812e-07	5.67e-10	1.36638e-10
4.822e-07	3.87e-10	2.0908e-10	4.822e-07	5.39e-12	1.33949e-10
4.832e-07	1.5e-10	2.1461e-10	4.832e-07	-3.28e-10	1.20399e-10
4.842e-07	-4.92e-11	2.28059e-10	4.842e-07	3.67e-10	1.12963e-10
4.852e-07	-1.25e-10	2.38795e-10	4.852e-07	1.83e-10	1.08913e-10
4.862e-07	2.72e-10	2.48429e-10	4.862e-07	9.05e-11	1.08275e-10
4.872e-07	3e-10	2.45669e-10	4.872e-07	3.14e-10	1.21563e-10
4.882e-07	5.67e-10	2.72379e-10	4.882e-07	4.3e-10	1.27994e-10
4.892e-07	3.05e-10	2.88595e-10	4.892e-07	1.04e-10	1.30108e-10
4.902e-07	2.29e-11	2.83247e-10	4.902e-07	-2e-10	1.21891e-10
4.912e-07	-4.13e-11	2.76095e-10	4.912e-07	1.74e-10	1.11907e-10
4.922e-07	6.36e-11	2.69335e-10	4.922e-07	5.3e-10	1.18452e-10
4.932e-07	6.52e-10	2.68019e-10	4.932e-07	6.56e-11	1.31266e-10
4.942e-07	5.19e-10	2.70846e-10	4.942e-07	1.36e-10	1.4824e-10
4.952e-07	5.3e-10	2.66165e-10	4.952e-07	-1.22e-10	1.61221e-10
4.962e-07	2.59e-10	2.44425e-10	4.962e-07	6.3e-11	1.59152e-10
4.972e-07	-4.4e-11	2.40566e-10	4.972e-07	4.05e-10	1.66967e-10
4.982e-07	-1.15e-10	2.27145e-10	4.982e-07	1.86e-10	1.70374e-10
4.992e-07	1.15e-10	2.0541e-10	4.992e-07	6.22e-10	1.70344e-10
5.002e-07	2.31e-10	1.8999e-10	5.002e-07	2.5e-10	1.69734e-10
5.012e-07	2.3e-10	1.80926e-10	5.012e-07	-4.3e-11	1.62422e-10
5.022e-07	3.85e-10	1.71427e-10	5.022e-07	1.1e-10	1.52772e-10
5.032e-07	4.63e-10	1.5564e-10	5.032e-07	6.04e-11	1.49721e-10
5.042e-07	2.44e-10	1.31443e-10	5.042e-07	2.08e-10	1.44918e-10
5.052e-07	1.36e-10	1.17836e-10	5.052e-07	-9.81e-11	1.46282e-10
5.062e-07	2.29e-10	1.15483e-10	5.062e-07	-2.34e-10	1.56361e-10
5.072e-07	5.35e-10	1.25307e-10	5.072e-07	1.13e-10	1.7659e-10
5.082e-07	2.54e-10	1.30785e-10	5.082e-07	2.12e-10	1.76027e-10
5.092e-07	-9.5e-11	1.29323e-10	5.092e-07	2.87e-10	1.61411e-10
5.102e-07	3.17e-10	1.22782e-10	5.102e-07	1.53e-10	1.6931e-10
5.112e-07	-5.05e-11	1.17787e-10	5.112e-07	2.59e-10	1.70156e-10
5.122e-07	1.54e-10	1.08669e-10	5.122e-07	-3.91e-11	1.70182e-10
5.132e-07	-5.41e-10	1.01438e-10	5.132e-07	2.32e-10	1.81874e-10
5.142e-07	-2.88e-10	1.05345e-10	5.142e-07	1.74e-10	1.96794e-10
5.152e-07	2.6e-10	1.15682e-10	5.152e-07	3.39e-10	2.07649e-10
5.162e-07	1.46e-10	1.10708e-10	5.162e-07	4.28e-10	2.10382e-10
5.172e-07	-1.91e-11	1.03457e-10	5.172e-07	4.14e-10	2.12388e-10
5.182e-07	-2.56e-11	9.47371e-11	5.182e-07	3.07e-10	2.3533e-10
5.192e-07	-1.17e-10	1.06184e-10	5.192e-07	-4.04e-11	2.56478e-10
5.202e-07	-8.86e-11	1.20241e-10	5.202e-07	-1.22e-10	2.70985e-10
5.212e-07	2.84e-10	1.40687e-10	5.212e-07	3.08e-10	2.615e-10
5.222e-07	-5.57e-11	1.55667e-10	5.222e-07	2.95e-10	2.60209e-10
5.232e-07	-6.01e-12	1.60603e-10	5.232e-07	2.7e-10	2.6448e-10
5.242e-07	2.38e-10	1.62885e-10	5.242e-07	3.27e-10	2.68643e-10
5.252e-07	2.75e-10	1.73919e-10	5.252e-07	1.86e-10	2.80077e-10
5.262e-07	2.22e-10	1.83236e-10	5.262e-07	2.63e-10	2.82516e-10
5.272e-07	1.44e-10	1.86881e-10	5.272e-07	5.68e-10	2.78791e-10
5.282e-07	5.85e-10	1.96101e-10	5.282e-07	2.89e-10	2.74131e-10
5.292e-07	6.73e-10	2.09631e-10	5.292e-07	3.81e-10	2.70449e-10
5.302e-07	4.27e-10	2.10885e-10	5.302e-07	3.48e-10	2.66692e-10
5.312e-07	3.73e-10	2.03867e-10	5.312e-07	6.82e-11	2.4908e-10
5.322e-07	1.53e-10	2.05897e-10	5.322e-07	1.34e-10	2.27852e-10
5.332e-07	1.82e-10	2.29654e-10	5.332e-07	3.03e-10	2.23392e-10
5.342e-07	1.99e-10	2.42642e-10	5.342e-07	4.09e-10	2.20086e-10
5.352e-07	1.44e-10	2.3785e-10	5.352e-07	3.38e-10	2.09697e-10
5.362e-07	-6.63e-11	2.621e-10	5.362e-07	4.43e-10	2.06941e-10
5.372e-07	4.49e-10	2.73683e-10	5.372e-07	4.06e-10	2.06098e-10
5.382e-07	4.86e-10	2.8687e-10	5.382e-07	2.54e-10	1.87606e-10
5.392e-07	4.79e-10	2.73844e-10	5.392e-07	3.04e-10	1.87145e-10
5.402e-07	6.22e-11	2.66455e-10	5.402e-07	1.27e-10	1.93106e-10
5.412e-07	2.92e-10	2.74827e-10	5.412e-07	1.98e-11	1.95818e-10
5.422e-07	2.84e-10	2.76152e-10	5.422e-07	3.69e-10	1.96713e-10
5.432e-07	4.33e-10	2.76888e-10	5.432e-07	3.82e-11	2.00917e-10
5.442e-07	4.1e-10	2.76379e-10	5.442e-07	-4.28e-10	2.0025e-10
5.452e-07	2.93e-10	2.84251e-10	5.452e-07	-2.59e-10	1.90631e-10
5.462e-07	1.57e-10	2.91966e-10	5.462e-07	2.17e-10	1.73294e-10
5.472e-07	9.9e-11	2.91791e-10	5.472e-07	6.82e-11	1.67056e-10
5.482e-07	1.04e-10	2.80065e-10	5.482e-07	2.17e-10	1.6754e-10
5.492e-07	4.79e-11	2.66098e-10	5.492e-07	4.05e-12	1.77981e-10
5.502e-07	-9.9e-11	2.64626e-10	5.502e-07	2.19e-10	1.78684e-10
5.512e-07	2.82e-11	2.64252e-10	5.512e-07	2.06e-10	1.70532e-10
5.522e-07	2.16e-10	2.58406e-10	5.522e-07	9.97e-11	1.62632e-10
5.532e-07	2.12e-10	2.55312e-10	5.532e-07	2.52e-10	1.8041e-10
5.542e-07	1.96e-10	2.67413e-10	5.542e-07	1.51e-10	1.87377e-10
5.552e-07	4.57e-10	2.91762e-10	5.552e-07	2.96e-10	1.98474e-10
5.562e-07	7.1e-10	3.02723e-10	5.562e-07	4.69e-10	2.10282e-10
5.572e-07	5.84e-10	3.07308e-10	5.572e-07	4.31e-10	2.1118e-10
5.582e-07	2.31e-10	3.03663e-10	5.582e-07	1.72e-10	2.22819e-10
5.592e-07	3.76e-10	3.0197e-10	5.592e-07	2.16e-10	2.27724e-10
5.602e-07	6.71e-10	2.94116e-10	5.602e-07	5.71e-10	2.36319e-10
5.612e-07	1.16e-10	2.94422e-10	5.612e-07	2.1e-10	2.51346e-10
5.622e-07	1.49e-10	2.80101e-10	5.622e-07	2.48e-10	2.76974e-10
5.632e-07	2.68e-10	2.90272e-10	5.632e-07	5.6e-10	3.02888e-10
5.642e-07	4.06e-10	2.99628e-10	5.642e-07	2.23e-10	3.19904e-10
5.652e-07	3.73e-10	3.12391e-10	5.652e-07	-9.28e-11	3.4492e-10
5.662e-07	3.61e-10	3.09279e-10	5.662e-07	1.47e-10	3.56245e-10
5.672e-07	5.15e-10	3.04272e-10	5.672e-07	3.3e-10	3.63944e-10
5.682e-07	3.7e-10	3.07987e-10	5.682e-07	2.55e-10	3.76169e-10
5.692e-07	3.72e-10	3.07322e-10	5.692e-07	3.56e-10	3.80046e-10
5.702e-07	-9.5e-11	3.05006e-10	5.702e-07	3.16e-10	3.66362e-10
5.712e-07	-2.17e-10	3.10958e-10	5.712e-07	4.66e-10	3.47379e-10
5.722e-07	3.51e-10	3.08126e-10	5.722e-07	5.42e-10	3.38755e-10
5.732e-07	3.93e-10	3.02505e-10	5.732e-07	3.51e-10	3.33163e-10
5.742e-07	4.91e-10	2.8835e-10	5.742e-07	-2.08e-11	3.2823e-10
5.752e-07	3e-10	2.74205e-10	5.752e-07	3.63e-10	3.10172e-10
5.762e-07	2.96e-10	2.55092e-10	5.762e-07	5.68e-10	2.99295e-10
5.772e-07	4.36e-10	2.49663e-10	5.772e-07	7.07e-10	2.96539e-10
5.782e-07	2.54e-10	2.44468e-10	5.782e-07	2.12e-10	2.79422e-10
5.792e-07	1.79e-10	2.28961e-10	5.792e-07	3.38e-10	2.66001e-10
5.802e-07	-1.32e-10	2.07829e-10	5.802e-07	3.21e-10	2.50697e-10
5.812e-07	7.14e-11	1.93766e-10	5.812e-07	2.97e-10	2.38194e-10
5.822e-07	2.39e-10	1.88637e-10	5.822e-07	3.97e-10	2.36505e-10
5.832e-07	3e-10	1.78785e-10	5.832e-07	6.3e-11	2.34715e-10
5.842e-07	2.46e-10	1.65761e-10	5.842e-07	4.53e-10	2.13285e-10
5.852e-07	4.76e-10	1.62744e-10	5.852e-07	4.95e-10	2.0064e-10
5.862e-07	1.32e-10	1.68493e-10	5.862e-07	2.5e-10	1.98829e-10
5.872e-07	3.68e-10	1.61001e-10	5.872e-07	-5.08e-12	1.83339e-10
5.882e-07	2.03e-11	1.42916e-10	5.882e-07	-7.45e-11	1.61414e-10
5.892e-07	8.06e-11	1.2896e-10	5.892e-07	4.2e-11	1.53022e-10
5.902e-07	-4.66e-11	1.29205e-10	5.902e-07	-2.36e-10	1.39648e-10
5.912e-07	2.68e-11	1.30883e-10	5.912e-07	-2.08e-11	1.17018e-10
5.922e-07	2.88e-10	1.32895e-10	5.922e-07	-8.89e-11	9.66393e-11
5.932e-07	-3.22e-11	1.40595e-10	5.932e-07	5.52e-11	8.15493e-11
5.942e-07	2.62e-10	1.44205e-10	5.942e-07	-3.52e-11	6.64856e-11
5.952e-07	3.42e-10	1.51218e-10	5.952e-07	-3.52e-11	5.18188e-11
5.962e-07	-5.18e-11	1.44538e-10	5.962e-07	1.73e-10	3.38738e-11
5.972e-07	6.36e-11	1.36309e-10	5.972e-07	2.45e-10	1.86421e-11
5.982e-07	4.52e-11	1.37248e-10	5.982e-07	-4.96e-11	1.60862e-11
5.992e-07	3.03e-10	1.46688e-10	5.992e-07	1.19e-11	6.35052e-12
6.002e-07	2.21e-10	1.59562e-10	6.002e-07	1.98e-10	-2.19427e-11
6.012e-07	1.84e-10	1.70722e-10	6.012e-07	1.35e-10	-3.14734e-11
6.022e-07	-2.62e-10	1.7749e-10	6.022e-07	-2.07e-10	-3.0587e-11
6.032e-07	-1.96e-10	1.81865e-10	6.032e-07	1.08e-10	-1.80947e-11
6.042e-07	9.11e-11	1.9152e-10	6.042e-07	1.05e-10	-2.6133e-11
6.052e-07	2.5e-10	1.99318e-10	6.052e-07	3.68e-11	-2.41715e-11
6.062e-07	3e-10	2.0383e-10	6.062e-07	5.64e-11	-1.39537e-11
6.072e-07	3.39e-10	2.24736e-10	6.072e-07	-1.53e-10	-8.40962e-12
6.082e-07	4.96e-10	2.37082e-10	6.082e-07	-2.12e-10	7.2422e-12
6.092e-07	3.26e-10	2.45156e-10	6.092e-07	1.78e-10	1.80717e-11
6.102e-07	1.53e-10	2.45137e-10	6.102e-07	-1.02e-10	3.38773e-11
6.112e-07	2.05e-10	2.64978e-10	6.112e-07	-1.29e-10	5.9951e-11
6.122e-07	1.28e-10	2.69416e-10	6.122e-07	-2.99e-11	8.015e-11
6.132e-07	5.3e-10	2.83305e-10	6.132e-07	2.28e-10	9.40296e-11
6.142e-07	5.75e-10	2.79388e-10	6.142e-07	1.34e-10	1.05212e-10
6.152e-07	2.98e-10	2.89202e-10	6.152e-07	-3.74e-12	1.20907e-10
6.162e-07	2.63e-10	2.84253e-10	6.162e-07	-5.62e-11	1.20378e-10
6.172e-07	2.81e-10	2.83823e-10	6.172e-07	5.52e-11	1.20422e-10
6.182e-07	3.02e-10	2.90577e-10	6.182e-07	6.04e-11	1.1747e-10
6.192e-07	3.66e-10	2.79828e-10	6.192e-07	-7.68e-12	1.22256e-10
6.202e-07	3.1e-10	2.74722e-10	6.202e-07	9.57e-11	1.33675e-10
6.212e-07	3.14e-10	2.71014e-10	6.212e-07	2.12e-10	1.48442e-10
6.222e-07	1.78e-10	2.5526e-10	6.222e-07	3.52e-10	1.52998e-10
6.232e-07	4.2e-10	2.52387e-10	6.232e-07	9.18e-11	1.5555e-10
6.242e-07	2.22e-10	2.63428e-10	6.242e-07	2.16e-10	1.63388e-10
6.252e-07	2.5e-10	2.7352e-10	6.252e-07	5.34e-10	1.74608e-10
6.262e-07	1.49e-10	2.72506e-10	6.262e-07	3.54e-10	1.95912e-10
6.272e-07	3.14e-10	2.68784e-10	6.272e-07	3.14e-10	2.08633e-10
6.282e-07	6.14e-10	2.49584e-10	6.282e-07	1.87e-10	2.20484e-10
6.292e-07	3.28e-10	2.31363e-10	6.292e-07	5.02e-10	2.41997e-10
6.302e-07	3.38e-10	2.20813e-10	6.302e-07	3.85e-10	2.58765e-10
6.312e-07	9.9e-11	2.17225e-10	6.312e-07	1.61e-10	2.67755e-10
6.322e-07	-3.74e-10	2.11939e-10	6.322e-07	3.63e-10	2.77785e-10
6.332e-07	-8.52e-12	2.18547e-10	6.332e-07	1.99e-10	2.70903e-10
6.342e-07	1.84e-10	2.29862e-10	6.342e-07	5.52e-11	2.57272e-10
6.352e-07	4.36e-10	2.36938e-10	6.352e-07	3.21e-10	2.63665e-10
6.362e-07	2.55e-11	2.37168e-10	6.362e-07	1.08e-10	2.57822e-10
6.372e-07	2.05e-10	2.47705e-10	6.372e-07	1.18e-10	2.48973e-10
6.382e-07	1.21e-10	2.48614e-10	6.382e-07	8.26e-11	2.36544e-10
6.392e-07	3.85e-10	2.54015e-10	6.392e-07	7.34e-11	2.43075e-10
6.402e-07	-5.97e-11	2.67411e-10	6.402e-07	1.45e-12	2.51896e-10
6.412e-07	2.55e-10	2.70332e-10	6.412e-07	2.38e-10	2.47929e-10
6.422e-07	1.28e-10	2.72226e-10	6.422e-07	4.31e-10	2.47676e-10
6.432e-07	1.17e-10	2.68036e-10	6.432e-07	4.98e-10	2.47167e-10
6.442e-07	3.81e-10	2.69275e-10	6.442e-07	4.15e-10	2.41216e-10
6.452e-07	5.08e-10	2.71667e-10	6.452e-07	9.83e-11	2.31864e-10
6.462e-07	6.23e-10	2.81746e-10	6.462e-07	-7.45e-11	2.06573e-10
6.472e-07	7.06e-10	2.87523e-10	6.472e-07	4.78e-10	1.99138e-10
6.482e-07	3.99e-10	2.87554e-10	6.482e-07	7.19e-10	1.96182e-10
6.492e-07	-1.54e-10	2.92773e-10	6.492e-07	3.04e-10	1.90197e-10
6.502e-07	6.49e-11	2.93235e-10	6.502e-07	2.37e-10	1.80752e-10
6.512e-07	3.57e-10	3.01393e-10	6.512e-07	6.69e-11	1.76928e-10
6.522e-07	4.33e-10	3.0565e-10	6.522e-07	2.99e-10	1.88577e-10
6.532e-07	4.97e-10	3.10463e-10	6.532e-07	-6.26e-11	1.87135e-10
6.542e-07	4.77e-10	3.21034e-10	6.542e-07	-1.74e-10	1.68506e-10
6.552e-07	4.79e-10	3.23651e-10	6.552e-07	-8.49e-11	1.70743e-10
6.562e-07	4.11e-10	3.28302e-10	6.562e-07	5.9e-11	1.76179e-10
6.572e-07	5.54e-10	3.12217e-10	6.572e-07	-5.08e-12	1.66047e-10
6.582e-07	2.13e-10	2.76908e-10	6.582e-07	3.17e-10	1.70246e-10
6.592e-07	2.21e-10	2.50555e-10	6.592e-07	4.61e-10	1.74622e-10
6.602e-07	2.05e-10	2.42633e-10	6.602e-07	1.59e-10	1.77003e-10
6.612e-07	2.44e-10	2.44551e-10	6.612e-07	2.72e-10	1.86923e-10
6.622e-07	-1.17e-10	2.4079e-10	6.622e-07	3.07e-10	1.80878e-10
6.632e-07	4.91e-11	2.38175e-10	6.632e-07	5.15e-10	1.73912e-10
6.642e-07	2.88e-10	2.32055e-10	6.642e-07	1.32e-10	1.67027e-10
6.652e-07	1.02e-10	2.30855e-10	6.652e-07	-7.97e-11	1.55668e-10
6.662e-07	1.91e-10	2.09664e-10	6.662e-07	1.57e-10	1.56887e-10
6.672e-07	1.8e-10	1.99823e-10	6.672e-07	-1.02e-10	1.53791e-10
6.682e-07	4.14e-10	1.88286e-10	6.682e-07	-7.97e-11	1.49194e-10
6.692e-07	2.73e-10	1.74684e-10	6.692e-07	3.82e-11	1.5989e-10
6.702e-07	3.19e-10	1.67603e-10	6.702e-07	1.72e-11	1.66157e-10
6.712e-07	-1.98e-12	1.6824e-10	6.712e-07	6.56e-10	1.57144e-10
6.722e-07	1.21e-10	1.73243e-10	6.722e-07	1.98e-10	1.58156e-10
6.732e-07	1.57e-10	1.82165e-10	6.732e-07	1.97e-10	1.70335e-10
6.742e-07	2.21e-10	1.86311e-10	6.742e-07	2.24e-11	1.85233e-10
6.752e-07	1.91e-10	1.76982e-10	6.752e-07	2.38e-10	1.94925e-10
6.762e-07	-8.07e-11	1.69687e-10	6.762e-07	4.22e-10	2.01059e-10
6.772e-07	-1.24e-10	1.78793e-10	6.772e-07	-2.6e-10	2.05831e-10
6.782e-07	-4e-11	1.79094e-10	6.782e-07	1.19e-10	2.15993e-10
6.792e-07	7.01e-11	1.79134e-10	6.792e-07	6.21e-10	2.039e-10
6.802e-07	7.54e-11	1.80899e-10	6.802e-07	3.1e-10	1.89945e-10
6.812e-07	7.17e-12	1.83174e-10	6.812e-07	1.39e-10	1.76214e-10
6.822e-07	4.81e-10	1.88132e-10	6.822e-07	4.82e-10	1.74408e-10
6.832e-07	6.61e-10	1.95551e-10	6.832e-07	2.44e-10	1.68326e-10
6.842e-07	7.31e-10	1.91508e-10	6.842e-07	8.52e-11	1.63576e-10
6.852e-07	3.23e-10	1.9708e-10	6.852e-07	-3.65e-11	1.77044e-10
6.862e-07	2.62e-10	2.05477e-10	6.862e-07	-7.45e-11	1.78622e-10
6.872e-07	2.03e-11	2.13751e-10	6.872e-07	2.4e-10	1.78824e-10
6.882e-07	9.9e-11	2.0551e-10	6.882e-07	2.82e-10	1.80435e-10
6.892e-07	8.85e-11	2.01624e-10	6.892e-07	2.41e-10	1.90222e-10
6.902e-07	1.65e-10	2.11999e-10	6.902e-07	3.85e-10	1.94751e-10
6.912e-07	3.9e-10	2.21443e-10	6.912e-07	-1.61e-10	1.83484e-10
6.922e-07	3.11e-10	2.26022e-10	6.922e-07	1.7e-10	1.90842e-10
6.932e-07	2.35e-10	2.35469e-10	6.932e-07	4.66e-10	1.86988e-10
6.942e-07	2.69e-10	2.55071e-10	6.942e-07	8.4e-11	1.85305e-10
6.952e-07	3.19e-10	2.64899e-10	6.952e-07	1.95e-10	1.87387e-10
6.962e-07	2.26e-10	2.85365e-10	6.962e-07	4.37e-10	1.84232e-10
6.972e-07	2.54e-10	2.93404e-10	6.972e-07	-1.15e-10	1.97174e-10
6.982e-07	2.94e-10	2.93257e-10	6.982e-07	1.59e-11	1.90154e-10
6.992e-07	2.16e-10	3.02318e-10	6.992e-07	2.37e-10	1.8202e-10
7.002e-07	8.33e-11	3.18894e-10	7.002e-07	6.17e-11	1.74107e-10
7.012e-07	1.57e-10	3.26765e-10	7.012e-07	1.22e-10	1.7236e-10
7.022e-07	-1.57e-10	3.17678e-10	7.022e-07	-2.6e-11	1.78658e-10
7.032e-07	2.12e-10	3.06949e-10	7.032e-07	-6.34e-12	1.53352e-10
7.042e-07	3.44e-10	2.95256e-10	7.042e-07	3.86e-10	1.41812e-10
7.052e-07	3.43e-10	2.83831e-10	7.052e-07	3.2e-10	1.53583e-10
7.062e-07	4.11e-10	2.68998e-10	7.062e-07	3.77e-10	1.6785e-10
7.072e-07	3.28e-10	2.57487e-10	7.072e-07	8.92e-11	1.64693e-10
7.082e-07	4.78e-10	2.62029e-10	7.082e-07	1.25e-10	1.63636e-10
7.092e-07	6.26e-10	2.71687e-10	7.092e-07	4.13e-10	1.55386e-10
7.102e-07	3.62e-10	2.90778e-10	7.102e-07	-1.82e-11	1.38651e-10
7.112e-07	2.67e-10	2.94281e-10	7.112e-07	8e-11	1.23896e-10
7.122e-07	3.25e-10	2.99854e-10	7.122e-07	2.45e-10	1.10257e-10
7.132e-07	5.32e-10	3.0822e-10	7.132e-07	2.71e-10	1.01286e-10
7.142e-07	5.58e-10	3.0833e-10	7.142e-07	2.67e-10	1.04455e-10
7.152e-07	3.38e-10	2.98506e-10	7.152e-07	9.45e-11	9.72833e-11
7.162e-07	1.75e-10	2.99146e-10	7.162e-07	4.06e-10	1.05702e-10
7.172e-07	4.18e-10	3.07993e-10	7.172e-07	-1.16e-11	9.99116e-11
7.182e-07	2.44e-10	3.12354e-10	7.182e-07	4.99e-11	9.45083e-11
7.192e-07	1.29e-10	3.06465e-10	7.192e-07	-9.28e-11	9.97351e-11
7.202e-07	3.34e-10	2.96454e-10	7.202e-07	-2.05e-10	9.22539e-11
7.212e-07	1.37e-11	2.90588e-10	7.212e-07	-1.45e-10	8.53914e-11
7.222e-07	5.58e-11	2.89789e-10	7.222e-07	-7.32e-11	9.0706e-11
7.232e-07	4.18e-10	2.85608e-10	7.232e-07	1.78e-10	7.17919e-11
7.242e-07	1.24e-10	2.75806e-10	7.242e-07	2.33e-10	6.1176e-11
7.252e-07	-1.28e-10	2.77676e-10	7.252e-07	3.81e-11	5.65389e-11
7.262e-07	7.67e-11	2.74508e-10	7.262e-07	1.45e-11	5.30047e-11
7.272e-07	3.36e-10	2.66001e-10	7.272e-07	-7.45e-11	4.48431e-11
7.282e-07	2.92e-10	2.39936e-10	7.282e-07	2.96e-10	2.73501e-11
7.292e-07	3.55e-10	2.38217e-10	7.292e-07	1.82e-10	6.34232e-12
7.302e-07	4.32e-10	2.50006e-10	7.302e-07	-8.37e-11	9.10188e-12
7.312e-07	5.57e-10	2.44958e-10	7.312e-07	-5e-10	9.98017e-12
7.322e-07	3.64e-10	2.37004e-10	7.322e-07	-1.49e-10	2.801e-11
7.332e-07	2.93e-10	2.29141e-10	7.332e-07	1.36e-10	2.93007e-11
7.342e-07	3.64e-10	2.26203e-10	7.342e-07	2.02e-10	3.23276e-11
7.352e-07	1.96e-10	2.32073e-10	7.352e-07	3.76e-10	4.53057e-11
7.362e-07	3.69e-10	2.26307e-10	7.362e-07	2.03e-10	5.35091e-11
7.372e-07	2.5e-10	2.15359e-10	7.372e-07	9.84e-11	5.58434e-11
7.382e-07	-1.55e-10	2.12516e-10	7.382e-07	2.57e-10	5.82208e-11
7.392e-07	1.06e-10	2.26211e-10	7.392e-07	-9.41e-11	6.34584e-11
7.402e-07	3.95e-10	2.26263e-10	7.402e-07	2.34e-10	6.52987e-11
7.412e-07	8.19e-11	2.20637e-10	7.412e-07	-1.24e-10	5.9862e-11
7.422e-07	-1.64e-11	2.08994e-10	7.422e-07	-2.45e-10	6.67983e-11
7.432e-07	2.29e-11	2.15853e-10	7.432e-07	9.33e-12	6.57029e-11
7.442e-07	2.76e-10	2.26976e-10	7.442e-07	-3.52e-11	7.88675e-11
7.452e-07	4.71e-10	2.44123e-10	7.452e-07	3.02e-11	8.28266e-11
7.462e-07	4.23e-10	2.50112e-10	7.462e-07	1.27e-10	8.20674e-11
7.472e-07	1.66e-10	2.50245e-10	7.472e-07	-5.08e-12	9.0216e-11
7.482e-07	2.98e-10	2.58315e-10	7.482e-07	2.91e-10	1.08925e-10
7.492e-07	5.63e-10	2.62101e-10	7.492e-07	1.38e-10	1.25853e-10
7.502e-07	9.9e-11	2.45884e-10	7.502e-07	1.76e-10	1.42752e-10
7.512e-07	7.93e-11	2.22155e-10	7.512e-07	-2.86e-11	1.66761e-10
7.522e-07	2.89e-10	2.13479e-10	7.522e-07	1.87e-10	1.8447e-10
7.532e-07	5.46e-10	2.23421e-10	7.532e-07	3.85e-10	1.97666e-10
7.542e-07	4.26e-11	2.18847e-10	7.542e-07	5.76e-10	2.12041e-10
7.552e-07	-3.7e-10	2.28717e-10	7.552e-07	2.37e-10	2.19324e-10
7.562e-07	1.4e-10	2.49315e-10	7.562e-07	3.16e-10	2.2324e-10
7.572e-07	3.23e-10	2.70449e-10	7.572e-07	-1.67e-10	2.01579e-10
7.582e-07	2.65e-10	2.8166e-10	7.582e-07	1.15e-10	2.00399e-10
7.592e-07	2.79e-10	2.82691e-10	7.592e-07	9.57e-11	2.00502e-10
7.602e-07	1.82e-10	2.83052e-10	7.602e-07	7.87e-11	2.01456e-10
7.612e-07	3.66e-10	2.81129e-10	7.612e-07	-1.99e-10	2.22634e-10
7.622e-07	4.96e-10	2.85917e-10	7.622e-07	5.64e-11	2.35242e-10
7.632e-07	3.19e-10	2.85098e-10	7.632e-07	2.48e-10	2.46819e-10
7.642e-07	-1.9e-11	2.72261e-10	7.642e-07	2.42e-10	2.54536e-10
7.652e-07	5.32e-10	2.59013e-10	7.652e-07	4.39e-10	2.44091e-10
7.662e-07	6.1e-10	2.6539e-10	7.662e-07	6.17e-10	2.41458e-10
7.672e-07	7.37e-10	2.65274e-10	7.672e-07	6.43e-10	2.29042e-10
7.682e-07	4.25e-10	2.46096e-10	7.682e-07	6.19e-10	2.19547e-10
7.692e-07	1.25e-10	2.40346e-10	7.692e-07	2.4e-10	2.08781e-10
7.702e-07	-2.71e-10	2.36258e-10	7.702e-07	4.23e-10	1.94019e-10
7.712e-07	2.6e-10	2.43465e-10	7.712e-07	4.79e-10	1.80342e-10
7.722e-07	1.13e-10	2.37296e-10	7.722e-07	2.15e-10	1.6743e-10
7.732e-07	-2.13e-10	2.27007e-10	7.732e-07	-1.44e-10	1.40938e-10
7.742e-07	2.5e-10	2.29843e-10	7.742e-07	1.17e-10	1.23111e-10
7.752e-07	6.85e-10	2.35549e-10	7.752e-07	1.85e-10	1.06083e-10
7.762e-07	7.28e-10	2.37872e-10	7.762e-07	-2.92e-10	8.80634e-11
7.772e-07	4.27e-10	2.31606e-10	7.772e-07	-2e-10	7.5175e-11
7.782e-07	3.47e-11	2.35932e-10	7.782e-07	-2.38e-10	6.35516e-11
7.792e-07	4.91e-10	2.51112e-10	7.792e-07	4.33e-11	5.38642e-11
7.802e-07	7.8e-11	2.43325e-10	7.802e-07	1.89e-10	5.70756e-11
7.812e-07	-2.52e-10	2.22374e-10	7.812e-07	1.71e-11	6.4413e-11
7.822e-07	-1.9e-10	2.24787e-10	7.822e-07	4e-10	6.92318e-11
7.832e-07	-7.54e-11	2.22899e-10	7.832e-07	-2.74e-11	5.44578e-11
7.842e-07	1.84e-10	2.23021e-10	7.842e-07	1.68e-10	4.57115e-11
7.852e-07	3.01e-10	2.2189e-10	7.852e-07	2.17e-10	3.14512e-11
7.862e-07	2.29e-10	2.17728e-10	7.862e-07	-3.05e-10	2.63123e-11
7.872e-07	1.82e-10	2.13253e-10	7.872e-07	-2.38e-10	4.55117e-12
7.882e-07	2.71e-10	2.08248e-10	7.882e-07	-3.9e-10	-9.23679e-12
7.892e-07	2.46e-10	2.00362e-10	7.892e-07	-1.67e-10	-1.49484e-11
7.902e-07	4.99e-10	1.90566e-10	7.902e-07	5.9e-11	-2.02572e-11
7.912e-07	1.42e-10	2.0602e-10	7.912e-07	1.08e-10	-1.64761e-11
7.922e-07	2.03e-11	2.16525e-10	7.922e-07	6.55e-11	-1.74532e-11
7.932e-07	5.38e-10	2.34211e-10	7.932e-07	-2.54e-10	7.61195e-14
7.942e-07	8.97e-11	2.35428e-10	7.942e-07	-5.49e-11	1.38187e-11
7.952e-07	2.54e-10	2.24975e-10	7.952e-07	-1.82e-11	2.08808e-11
7.962e-07	7.67e-11	2.0469e-10	7.962e-07	-4.04e-11	3.94938e-11
7.972e-07	5.37e-10	1.99115e-10	7.972e-07	-2.4e-12	5.75291e-11
7.982e-07	4.84e-10	1.95624e-10	7.982e-07	3.26e-10	7.1987e-11
7.992e-07	1.87e-10	1.70122e-10	7.992e-07	3.8e-10	6.62839e-11
8.002e-07	4.02e-10	1.62124e-10	8.002e-07	2.58e-10	6.96278e-11
8.012e-07	7.01e-11	1.73782e-10	8.012e-07	3.75e-10	7.73779e-11
8.022e-07	3.02e-10	1.83359e-10	8.022e-07	-1.15e-12	6.738e-11
8.032e-07	1.37e-10	1.94452e-10	8.032e-07	1.53e-10	6.74987e-11
8.042e-07	3.08e-11	1.91487e-10	8.042e-07	3.41e-10	7.56859e-11
8.052e-07	3.06e-10	2.04788e-10	8.052e-07	1.93e-10	8.52561e-11
8.062e-07	2.72e-10	2.15884e-10	8.062e-07	-2.58e-10	9.73859e-11
8.072e-07	-1.13e-10	2.12553e-10	8.072e-07	-1.18e-10	9.62686e-11
8.082e-07	1.72e-10	2.05889e-10	8.082e-07	3.03e-11	1.04047e-10
8.092e-07	2.95e-11	2.03682e-10	8.092e-07	7.34e-11	9.71926e-11
8.102e-07	5.57e-11	2.01705e-10	8.102e-07	2.54e-10	9.19366e-11
8.112e-07	2.42e-11	2.06292e-10	8.112e-07	-7.84e-11	9.57907e-11
8.122e-07	2.06e-10	2.0224e-10	8.122e-07	1.64e-10	8.44874e-11
8.132e-07	4.11e-10	1.95904e-10	8.132e-07	1.21e-10	8.14672e-11
8.142e-07	4.04e-10	1.98531e-10	8.142e-07	4.2e-11	7.10968e-11
8.152e-07	1.24e-10	1.97689e-10	8.152e-07	3.68e-11	6.01509e-11
8.162e-07	-2.29e-10	2.01859e-10	8.162e-07	-4.82e-11	5.83315e-11
8.172e-07	2.55e-11	1.93513e-10	8.172e-07	3.92e-10	5.92383e-11
8.182e-07	-3.87e-11	1.8451e-10	8.182e-07	-9.02e-11	5.56424e-11
8.192e-07	2.71e-10	1.92405e-10	8.192e-07	1.11e-10	4.20289e-11
8.202e-07	4.16e-10	1.91957e-10	8.202e-07	3.16e-11	3.04078e-11
8.212e-07	3.39e-10	1.88629e-10	8.212e-07	-1.46e-10	2.63221e-11
8.222e-07	3.61e-10	1.9211e-10	8.222e-07	-1.68e-11	1.65329e-11
8.232e-07	1.51e-10	2.04909e-10	8.232e-07	-1.2e-10	1.37804e-11
8.242e-07	5.5e-10	2.08845e-10	8.242e-07	2.07e-10	1.97488e-11
8.252e-07	4.35e-10	2.21552e-10	8.252e-07	1.82e-10	3.06327e-11
8.262e-07	2.79e-10	2.43175e-10	8.262e-07	1.47e-10	2.83735e-11
8.272e-07	5.26e-10	2.599e-10	8.272e-07	2.88e-10	3.97813e-11
8.282e-07	2.84e-10	2.85507e-10	8.282e-07	-2.49e-12	3.78473e-11
8.292e-07	3.99e-10	2.95264e-10	8.292e-07	-4.19e-10	3.79649e-11
8.302e-07	3.45e-10	2.89246e-10	8.302e-07	-2.93e-10	5.08526e-11
8.312e-07	1.51e-11	2.9753e-10	8.312e-07	-2.85e-10	6.66531e-11
8.322e-07	8.45e-11	3.08429e-10	8.322e-07	-3.27e-11	6.45192e-11
8.332e-07	1.55e-10	3.01224e-10	8.332e-07	8.13e-11	5.70508e-11
8.342e-07	2.29e-11	3.03446e-10	8.342e-07	2.03e-10	5.38466e-11
8.352e-07	2.21e-10	3.05946e-10	8.352e-07	4.05e-10	5.76718e-11
8.362e-07	1.07e-10	3.13757e-10	8.362e-07	2.31e-10	5.71153e-11
8.372e-07	3.36e-10	3.22951e-10	8.372e-07	2.46e-10	5.76417e-11
8.382e-07	3.9e-10	3.37253e-10	8.382e-07	-1.69e-11	6.02433e-11
8.392e-07	1.87e-10	3.46125e-10	8.392e-07	-3.74e-12	5.72585e-11
8.402e-07	2.88e-10	3.65569e-10	8.402e-07	1.78e-10	6.69722e-11
8.412e-07	4.25e-10	3.79045e-10	8.412e-07	8.4e-11	8.39819e-11
8.422e-07	5.63e-10	3.67238e-10	8.422e-07	4.33e-11	8.98978e-11
8.432e-07	4.91e-10	3.59925e-10	8.432e-07	1.65e-10	1.12053e-10
8.442e-07	4.92e-10	3.66374e-10	8.442e-07	1.73e-10	1.24871e-10
8.452e-07	3.78e-10	3.8159e-10	8.452e-07	2.9e-10	1.46362e-10
8.462e-07	6.8e-10	4.02029e-10	8.462e-07	6.69e-11	1.69134e-10
8.472e-07	3e-10	4.14636e-10	8.472e-07	2.28e-10	1.8986e-10
8.482e-07	4.79e-10	4.2871e-10	8.482e-07	1.19e-11	2.0568e-10
8.492e-07	8.55e-10	4.31688e-10	8.492e-07	4.72e-11	2.09957e-10
8.502e-07	3.39e-10	4.44338e-10	8.502e-07	-2.73e-11	2.14202e-10
8.512e-07	2.63e-10	4.43888e-10	8.512e-07	3.61e-10	2.27561e-10
8.522e-07	7.14e-11	4.35515e-10	8.522e-07	9.05e-11	2.34238e-10
8.532e-07	-6.5e-11	4.34568e-10	8.532e-07	2.03e-10	2.41331e-10
8.542e-07	2.68e-10	4.38339e-10	8.542e-07	3.24e-10	2.41989e-10
8.552e-07	7.05e-10	4.3461e-10	8.552e-07	1.42e-10	2.25654e-10
8.562e-07	5.43e-10	4.32635e-10	8.562e-07	-7.58e-11	2.22573e-10
8.572e-07	4.66e-10	4.24224e-10	8.572e-07	4.33e-11	2.21629e-10
8.582e-07	7.14e-10	4.19231e-10	8.582e-07	3.34e-10	2.03736e-10
8.592e-07	7.07e-10	4.0103e-10	8.592e-07	3.64e-10	1.88326e-10
8.602e-07	5.79e-10	3.74702e-10	8.602e-07	1.98e-10	1.87541e-10
8.612e-07	4.04e-10	3.64437e-10	8.612e-07	6e-10	1.95247e-10
8.622e-07	2.71e-10	3.50105e-10	8.622e-07	2.96e-10	1.91089e-10
8.632e-07	2.2e-10	3.30325e-10	8.632e-07	5.13e-10	1.90962e-10
8.642e-07	6.21e-10	3.10003e-10	8.642e-07	7.67e-10	1.80178e-10
8.652e-07	2.93e-10	2.96135e-10	8.652e-07	3.31e-10	1.59909e-10
8.662e-07	1.82e-10	2.90116e-10	8.662e-07	7.35e-11	1.61888e-10
8.672e-07	6.22e-10	2.78241e-10	8.672e-07	3.52e-10	1.57465e-10
8.682e-07	6.95e-10	2.68353e-10	8.682e-07	2.82e-10	1.50902e-10
8.692e-07	9.76e-11	2.5845e-10	8.692e-07	1.31e-10	1.44436e-10
8.702e-07	-1.98e-12	2.50824e-10	8.702e-07	-3.74e-12	1.46051e-10
8.712e-07	-1.21e-10	2.44945e-10	8.712e-07	-1.87e-10	1.5393e-10
8.722e-07	-9.87e-12	2.53542e-10	8.722e-07	-4.2e-10	1.5008e-10
8.732e-07	-1.17e-10	2.46302e-10	8.732e-07	-2.59e-10	1.42495e-10
8.742e-07	-4.92e-11	2.36549e-10	8.742e-07	-6.66e-11	1.33331e-10
8.752e-07	-4.91e-11	2.4667e-10	8.752e-07	2.36e-10	1.25603e-10
8.762e-07	2.72e-10	2.44988e-10	8.762e-07	-9.68e-11	1.10337e-10
8.772e-07	3.95e-10	2.303e-10	8.772e-07	7.6e-11	1.08152e-10
8.782e-07	4.24e-10	2.184e-10	8.782e-07	2.27e-10	9.38822e-11
8.792e-07	2.03e-11	2.03898e-10	8.792e-07	1.74e-10	9.50537e-11
8.802e-07	3.72e-10	2.02607e-10	8.802e-07	2.88e-10	1.01968e-10
8.812e-07	2.72e-10	2.08947e-10	8.812e-07	-1.45e-10	9.4431e-11
8.822e-07	1.11e-10	2.12787e-10	8.822e-07	-3.72e-10	8.2304e-11
8.832e-07	-4.13e-11	2.14822e-10	8.832e-07	3.68e-10	7.24736e-11
8.842e-07	4.15e-10	2.30723e-10	8.842e-07	4.22e-10	7.70756e-11
8.852e-07	5.46e-10	2.56417e-10	8.852e-07	6.3e-11	8.71091e-11
8.862e-07	1.66e-10	2.66885e-10	8.862e-07	-1.82e-11	8.5175e-11
8.872e-07	1.23e-10	2.63119e-10	8.872e-07	2.37e-10	9.65022e-11
8.882e-07	5.15e-10	2.62221e-10	8.882e-07	1.43e-10	1.0309e-10
8.892e-07	6.43e-10	2.56723e-10	8.892e-07	2.46e-10	1.34163e-10
8.902e-07	2.33e-10	2.72481e-10	8.902e-07	6.04e-10	1.55087e-10
8.912e-07	7.17e-12	2.76297e-10	8.912e-07	5.12e-11	1.63438e-10
8.922e-07	3.15e-10	2.7842e-10	8.922e-07	1.59e-10	1.71744e-10
8.932e-07	4.27e-10	2.89504e-10	8.932e-07	1.74e-10	1.92121e-10
8.942e-07	4.14e-10	3.0601e-10	8.942e-07	2.96e-10	2.16984e-10
8.952e-07	3.86e-10	3.01836e-10	8.952e-07	3.16e-11	2.32957e-10
8.962e-07	2.33e-10	2.89789e-10	8.962e-07	-8.63e-11	2.42749e-10
8.972e-07	5.17e-11	2.80124e-10	8.972e-07	6.04e-11	2.54371e-10
8.982e-07	2.1e-10	2.76001e-10	8.982e-07	3.58e-10	2.55614e-10
8.992e-07	5.01e-10	2.68333e-10	8.992e-07	2.14e-10	2.56072e-10
9.002e-07	2.93e-10	2.47848e-10	9.002e-07	1.83e-10	2.63183e-10
9.012e-07	2.3e-10	2.28024e-10	9.012e-07	3.55e-10	2.69722e-10
9.022e-07	6.23e-10	2.21728e-10	9.022e-07	3.34e-10	2.55156e-10
9.032e-07	3.48e-10	2.17806e-10	9.032e-07	5.36e-10	2.54798e-10
9.042e-07	2.39e-10	2.21571e-10	9.042e-07	1.52e-10	2.66532e-10
9.052e-07	5.18e-11	2.243e-10	9.052e-07	8.4e-11	2.73309e-10
9.062e-07	2.34e-10	2.38075e-10	9.062e-07	4.19e-10	2.89652e-10
9.072e-07	2.06e-10	2.4326e-10	9.072e-07	3.71e-10	2.96464e-10
9.082e-07	2.17e-10	2.48079e-10	9.082e-07	4.13e-10	2.86342e-10
9.092e-07	2.29e-11	2.42557e-10	9.092e-07	2.4e-10	2.91276e-10
9.102e-07	-3.11e-10	2.51088e-10	9.102e-07	1.14e-10	3.00695e-10
9.112e-07	8.19e-11	2.71365e-10	9.112e-07	3.84e-10	2.90928e-10
9.122e-07	4.42e-10	2.71401e-10	9.122e-07	4.19e-10	2.87591e-10
9.132e-07	2.51e-10	2.57618e-10	9.132e-07	3.67e-10	2.94853e-10
9.142e-07	3.7e-10	2.67545e-10	9.142e-07	-2.26e-10	2.98043e-10
9.152e-07	8.19e-11	2.97039e-10	9.152e-07	4.51e-10	2.92962e-10
9.162e-07	1.82e-10	3.07638e-10	9.162e-07	5.84e-10	2.88091e-10
9.172e-07	1.13e-10	3.11501e-10	9.172e-07	3.96e-10	2.75581e-10
9.182e-07	2.76e-10	3.2754e-10	9.182e-07	3.06e-10	2.60709e-10
9.192e-07	2.59e-10	3.3966e-10	9.192e-07	1.18e-10	2.49245e-10
9.202e-07	4.22e-10	3.47664e-10	9.202e-07	2.79e-10	2.48121e-10
9.212e-07	6.13e-10	3.58675e-10	9.212e-07	3.59e-10	2.31525e-10
9.222e-07	4.1e-10	3.62931e-10	9.222e-07	6.43e-11	2.13159e-10
9.232e-07	2.94e-10	3.57572e-10	9.232e-07	6.16e-11	1.93978e-10
9.242e-07	2.5e-10	3.65901e-10	9.242e-07	1.23e-10	1.79299e-10
9.252e-07	7.31e-10	3.8259e-10	9.252e-07	-1.17e-11	1.60394e-10
9.262e-07	7.36e-10	3.96634e-10	9.262e-07	2.71e-10	1.44344e-10
9.272e-07	6.43e-10	4.0088e-10	9.272e-07	6.78e-10	1.35323e-10
9.282e-07	7.74e-10	4.14016e-10	9.282e-07	3.84e-10	1.22243e-10
9.292e-07	6.43e-10	4.21925e-10	9.292e-07	1.14e-10	1.25954e-10
9.302e-07	2.89e-10	4.20222e-10	9.302e-07	2.11e-10	1.10943e-10
9.312e-07	2.34e-10	4.17607e-10	9.312e-07	-2.48e-11	9.83788e-11
9.322e-07	4.32e-10	4.25839e-10	9.322e-07	-2.33e-10	9.54554e-11
9.332e-07	2.67e-10	4.3658e-10	9.332e-07	-5.09e-11	8.80018e-11
9.342e-07	4.15e-10	4.46816e-10	9.342e-07	9.44e-11	8.93134e-11
9.352e-07	3.83e-10	4.4397e-10	9.352e-07	-3.83e-12	8.0069e-11
9.362e-07	1.34e-10	4.25083e-10	9.362e-07	2.78e-10	6.74086e-11
9.372e-07	4.42e-10	4.2125e-10	9.372e-07	-8.23e-11	6.54342e-11
9.382e-07	9.01e-10	4.28982e-10	9.382e-07	-2.85e-10	7.19049e-11
9.392e-07	5.64e-10	4.28692e-10	9.392e-07	-3.46e-10	7.90737e-11
9.402e-07	7.28e-11	4.24549e-10	9.402e-07	-3.91e-11	7.63676e-11
9.412e-07	2.97e-10	4.26112e-10	9.412e-07	3.51e-10	8.70781e-11
9.422e-07	2.48e-10	4.20237e-10	9.422e-07	9.18e-11	9.10897e-11
9.432e-07	7.67e-11	4.02678e-10	9.432e-07	2.62e-10	8.91743e-11
9.442e-07	3.03e-10	3.9336e-10	9.442e-07	1.62e-10	9.41998e-11
9.452e-07	4.59e-10	3.87424e-10	9.452e-07	-8.63e-11	9.86249e-11
9.462e-07	3.6e-10	3.77562e-10	9.462e-07	1.4e-10	1.14353e-10
9.472e-07	4.48e-10	3.78101e-10	9.472e-07	2.11e-11	1.31186e-10
9.482e-07	5.93e-10	3.64058e-10	9.482e-07	1.36e-10	1.3737e-10
9.492e-07	2.64e-10	3.5064e-10	9.492e-07	2.91e-10	1.49381e-10
9.502e-07	2.59e-10	3.33771e-10	9.502e-07	3.35e-10	1.60105e-10
9.512e-07	1.24e-10	3.27857e-10	9.512e-07	2.28e-10	1.63662e-10
9.522e-07	3.61e-10	3.33169e-10	9.522e-07	1.81e-10	1.64056e-10
9.532e-07	4.88e-10	3.33339e-10	9.532e-07	3.44e-10	1.94414e-10
9.542e-07	4.46e-10	3.32267e-10	9.542e-07	2.63e-11	2.09528e-10
9.552e-07	7.01e-10	3.33405e-10	9.552e-07	3.08e-10	2.19733e-10
9.562e-07	5.62e-10	3.19808e-10	9.562e-07	1.56e-10	2.25742e-10
9.572e-07	3.56e-10	3.02362e-10	9.572e-07	1.76e-10	2.26782e-10
9.582e-07	2.01e-10	2.9553e-10	9.582e-07	3.41e-10	2.17615e-10
9.592e-07	1.67e-10	2.87126e-10	9.592e-07	1.42e-10	2.12305e-10
9.602e-07	3.51e-10	2.93062e-10	9.602e-07	3.75e-10	2.14524e-10
9.612e-07	4.71e-10	2.84042e-10	9.612e-07	4.09e-10	2.26196e-10
9.622e-07	2.55e-10	2.65609e-10	9.622e-07	3.73e-10	2.43777e-10
9.632e-07	1.67e-10	2.67666e-10	9.632e-07	1.86e-10	2.43774e-10
9.642e-07	2.05e-10	2.84653e-10	9.642e-07	1.53e-10	2.39461e-10
9.652e-07	4.31e-10	2.78578e-10	9.652e-07	-1.58e-10	2.25611e-10
9.662e-07	-1.23e-10	2.65923e-10	9.662e-07	5.39e-12	2.15261e-10
9.672e-07	1.08e-10	2.71852e-10	9.672e-07	4.48e-10	2.09381e-10
9.682e-07	3.65e-10	2.62775e-10	9.682e-07	5.97e-10	1.99238e-10
9.692e-07	1.95e-10	2.4865e-10	9.692e-07	3.72e-10	1.90912e-10
9.702e-07	-1.25e-11	2.31158e-10	9.702e-07	2.42e-10	1.74915e-10
9.712e-07	2.27e-10	2.17229e-10	9.712e-07	1.98e-11	1.52651e-10
9.722e-07	5.17e-11	2.10817e-10	9.722e-07	7.08e-11	1.38986e-10
9.732e-07	3.43e-10	2.13407e-10	9.732e-07	1.38e-10	1.33969e-10
9.742e-07	1.89e-10	2.27269e-10	9.742e-07	-1.08e-10	1.26426e-10
9.752e-07	2.18e-10	2.14715e-10	9.752e-07	-6.14e-11	1.15304e-10
9.762e-07	3.42e-10	1.99506e-10	9.762e-07	-7.68e-12	1.18229e-10
9.772e-07	1.11e-11	1.80783e-10	9.772e-07	3.86e-10	1.07704e-10
9.782e-07	1.11e-10	1.71532e-10	9.782e-07	-1.67e-10	1.01928e-10
9.792e-07	3.43e-10	1.64648e-10	9.792e-07	9.97e-11	1.08134e-10
9.802e-07	2.09e-10	1.63031e-10	9.802e-07	4.13e-12	8.82324e-11
9.812e-07	3.86e-10	1.72821e-10	9.812e-07	2.5e-10	7.63087e-11
9.822e-07	4.79e-10	1.83957e-10	9.822e-07	1.94e-10	6.89134e-11
9.832e-07	3.43e-10	1.91887e-10	9.832e-07	3.03e-10	5.28618e-11
9.842e-07	2.37e-10	1.96021e-10	9.842e-07	3.33e-10	4.66452e-11
9.852e-07	-1.44e-10	1.95838e-10	9.852e-07	2.23e-10	4.18487e-11
9.862e-07	3.1e-10	2.05757e-10	9.862e-07	-2.49e-10	3.76731e-11
9.872e-07	3.84e-10	2.1439e-10	9.872e-07	-2.47e-10	4.17118e-11
9.882e-07	-2.69e-11	2.01618e-10	9.882e-07	-7.84e-11	3.84536e-11
9.892e-07	-6.37e-11	1.94547e-10	9.892e-07	-2.58e-10	3.04673e-11
9.902e-07	4.57e-10	1.97759e-10	9.902e-07	-1.52e-10	2.58887e-11
9.912e-07	2.12e-10	2.02757e-10	9.912e-07	-7.97e-11	1.88909e-11
9.922e-07	-2.68e-10	1.85725e-10	9.922e-07	1.4e-10	1.34018e-11
9.932e-07	1.3e-10	1.86042e-10	9.932e-07	3.15e-11	1.64488e-11
9.942e-07	8.19e-11	1.94127e-10	9.942e-07	1.38e-10	3.72159e-11
9.952e-07	4.07e-10	1.99599e-10	9.952e-07	3.33e-10	5.94307e-11
9.962e-07	5.05e-10	1.97999e-10	9.962e-07	3.14e-10	7.94088e-11
9.972e-07	1.99e-10	1.96125e-10	9.972e-07	2.53e-10	7.80024e-11
[truncated: 8,002 more rows]

## Sheet: Fig. 2g
G	EPR
DCNA-1
Filed (G)	EPR signal intensity (a.u.)
	Time (min)
	0.5	1	1.5	2	2.5	3	3.5	4	4.5	5	5.5	6	6.5	7	7.5	8	8.5	9	9.5	10	10.5	11	11.5	12	12.5	13	13.5	14	14.5	15	15.5	16	16.5	17	17.5	18	18.5	19	19.5	20	20.5	21	21.5	22	22.5	23	23.5	24	24.5
3437.3	2913.92	3560.89	2790.97	-2900.5	5554.64	1697.12	1850.62	3518.26	6950.59	6127.51	3349.47	5593.45	2801.02	2275.65	4609.13	2494.57	5647.49	3496.67	4669.66	-3194.31	-552.186	-2357.62	875.371	4703.36	4476.17	5730.73	-334.836	7634.34	1572.01	4270.98	1239.58	4405.11	-1702.89	97.7402	-4668.95	584.851	2904.35	491.945	3760.12	-244.133	5557.31	3714.78	1117.59	559.213	5593.07	626.42	5346.56	5201.75	3397.47
3437.69	3823.92	8576.89	2672.97	1854.5	5264.64	5675.12	5294.62	3616.26	5104.59	7218.51	6191.47	3915.45	5367.02	1955.65	2304.13	-1034.43	4513.49	4766.67	2348.66	1347.69	3019.81	3990.38	5734.37	2379.36	3380.17	7828.73	4495.16	9010.34	5199.01	5514.98	4180.58	6569.11	9859.11	1818.74	4589.05	5905.85	6101.35	5465.95	5985.12	3431.87	8817.31	3286.78	6728.59	9203.21	9750.07	3585.42	2344.56	3031.75	8359.47
3438.08	4953.92	2234.89	4011.97	-3214.5	411.645	2260.12	-787.384	3576.26	2016.59	1409.51	-2575.53	3086.45	5815.02	2284.65	1168.13	590.566	1635.49	-919.335	1535.66	2984.69	1029.81	-4708.62	4390.37	3393.36	1279.17	419.734	1918.16	2878.34	171.006	6179.98	3801.58	1100.11	5353.11	-156.26	4286.05	1132.85	1264.35	1681.95	7712.12	3645.87	5174.31	2885.78	4955.59	1427.21	3266.07	5614.42	413.562	-2306.25	3721.47
3438.48	5987.92	5821.89	-3120.03	-1327.5	2184.64	-3938.88	3046.62	1639.26	-18.4082	-384.491	1772.47	-960.549	969.017	-3669.35	-2619.87	-4667.43	-1454.51	-1509.33	-727.336	4392.69	3556.81	-2115.62	2241.37	2979.36	-2652.83	1032.73	6174.16	340.344	-1005.99	-380.017	1528.58	2093.11	5670.11	-4021.26	124.051	1868.85	-541.65	7276.95	4003.12	2134.87	2794.31	678.781	249.589	1307.21	5739.07	2399.42	-220.438	321.746	2297.47
3438.87	4018.92	2356.89	-3254.03	646.502	-2316.36	-1720.88	-544.384	2460.26	1110.59	-6911.49	-2588.53	-1026.55	922.017	-3241.35	-4356.87	-5464.43	2126.49	-4137.33	1574.66	1263.69	-1790.19	-3951.62	1324.37	5088.36	1324.17	-4108.27	-1059.84	-483.656	-233.994	1458.98	172.585	-3480.89	1969.11	-977.26	-35.9492	227.851	-2940.65	-206.055	6723.12	-549.133	-1841.69	3693.78	-967.411	-2821.79	2777.07	1642.42	471.562	2779.75	754.472
3439.26	2883.92	5173.89	-2549.03	3551.5	906.645	1130.12	3275.62	3868.26	1015.59	-263.491	1118.47	218.451	4725.02	-1576.35	-678.871	-2824.43	4523.49	-2203.33	5473.66	3685.69	2989.81	4569.38	3112.37	2246.36	419.167	3341.73	-1367.84	950.344	1473.01	4565.98	1577.58	2790.11	5567.11	-1321.26	2388.05	6693.85	-507.65	6387.95	5952.12	4566.87	1006.31	3187.78	1631.59	4901.21	10421.1	3213.42	3157.56	4681.75	2545.47
3439.65	983.916	7.89063	1418.97	525.502	-3245.36	3117.12	-2415.38	2459.26	1040.59	-4243.49	-3177.53	-691.549	908.017	-2348.35	-1624.87	-145.434	5187.49	-1415.33	2838.66	3286.69	-2005.19	1486.38	1164.37	448.36	1679.17	-263.266	-7132.84	-960.656	3145.01	4617.98	3932.58	-3178.89	1232.11	-1516.26	1536.05	6309.85	-947.65	2836.95	6143.12	2367.87	-4413.69	3814.78	885.589	-2218.79	3673.07	5021.42	-1299.44	692.746	599.472
3440.04	1275.92	2084.89	4182.97	1447.5	4039.64	-731.875	4136.62	-263.736	3072.59	1782.51	924.467	2902.45	5301.02	1500.65	-489.871	7413.57	6244.49	34.666	7942.66	2102.69	4068.81	5973.38	1791.37	-70.6387	3073.17	4564.73	-349.836	791.344	3269.01	7396.98	4878.58	3143.11	3703.11	-665.26	-793.949	5269.85	79.3496	6568.95	4336.12	9996.87	796.311	5410.78	1073.59	3548.21	3362.07	5051.42	4381.56	5367.75	-239.529
3440.43	-1877.08	-1239.11	-956.033	-1586.5	-5797.36	-2494.88	-1057.38	-270.736	1690.59	-6518.49	-6916.53	-823.549	-3063.98	-1913.35	-7212.87	4763.57	93.4922	-1581.33	9.66406	-78.3076	-7089.19	-998.622	-1890.63	-5211.64	1026.17	-5248.27	-2803.84	-2125.66	-1151.99	611.983	3506.58	-6679.89	-5592.89	-1033.26	-2246.95	2762.85	-3153.65	-3060.05	-1121.88	512.867	-4288.69	-1189.22	-438.411	4603.21	-1110.93	2036.42	-3451.44	-1132.25	-1213.53
3440.82	-4425.08	204.891	250.967	-3313.5	-4078.36	-3203.88	1595.62	-151.736	-1951.41	-1361.49	-5162.53	1124.45	1179.02	-608.351	-2993.87	5624.57	258.492	-2558.33	-670.336	-3434.31	-4161.19	-1966.62	-3500.63	-3703.64	157.167	-3324.27	-569.836	-3367.66	-5417.99	-664.017	1159.58	-1984.89	-6365.89	1645.74	-5491.95	625.851	-2821.65	-3135.05	-1246.88	2003.87	728.312	833.781	-2324.41	3870.21	-2879.93	719.42	-2487.44	515.746	-1508.53
3441.21	-1381.08	2440.89	1003.97	2683.5	-7040.36	-359.875	1620.62	-383.736	15.5918	-4986.49	-4270.53	-5836.55	-223.983	-287.351	-2588.87	4347.57	1499.49	-1162.33	-5997.34	647.692	-4887.19	-1973.62	1703.37	-1903.64	-947.833	-1109.27	366.164	-1782.66	-5749.99	466.983	1555.58	-2094.89	-4256.89	3420.74	-2025.95	2259.85	2379.35	-2233.05	-2584.88	664.867	-1760.69	646.781	2376.59	2923.21	-1463.93	2481.42	-5230.44	-5275.25	3784.47
3441.6	2056.92	1710.89	3084.97	406.502	-940.355	-1029.88	1788.62	229.264	820.592	-465.491	-3702.53	-1999.55	2822.02	2418.65	2196.13	4995.57	3672.49	-5265.33	-892.336	-3440.31	-3340.19	-4555.62	1735.37	2759.36	-3400.83	5373.73	-1311.84	-4539.66	-4732.99	4492.98	-396.415	-526.894	-1604.89	3563.74	-3213.95	292.851	-2766.65	-1220.05	-983.879	6308.87	3148.31	2157.78	2178.59	2850.21	-814.933	1947.42	-9.4375	-444.254	2321.47
3441.99	2006.92	3716.89	2705.97	2300.5	-86.3555	-1766.88	-2712.38	1788.26	-2109.41	-4366.49	-3133.53	-4234.55	-3861.98	-1522.35	-1371.87	2477.57	-303.508	-2115.33	-6690.34	-1722.31	-4557.19	211.378	762.371	-1537.64	-6338.83	4217.73	-206.836	-2539.66	-207.994	709.983	797.585	-272.894	1434.11	834.74	-527.949	3352.85	-1731.65	-984.055	-3405.88	2424.87	-352.688	-1442.22	4434.59	3586.21	1794.07	-393.58	-2633.44	-3306.25	3423.47
3442.39	-2444.08	-4010.11	459.967	-587.498	-1499.36	-4502.88	-7166.38	-986.736	-1296.41	-4783.49	-6574.53	-1112.55	-3795.98	-147.351	-186.871	2243.57	-886.508	-4646.33	-5257.34	-3887.31	-3381.19	-3089.62	-5261.63	-988.64	-4567.83	564.734	-6009.84	-4721.66	-497.994	384.983	-1945.42	-4934.89	-3348.89	-294.26	-3229.95	-624.149	-2149.65	-4220.05	-3305.88	-1225.13	-3754.69	-678.219	-2129.41	-197.787	-3805.93	-932.58	368.562	-228.254	-1700.53
3442.78	-2281.08	-2910.11	-4742.03	2534.5	-1610.36	-5220.88	-2998.38	-3900.74	-163.408	768.509	-3500.53	-1332.55	-4322.98	-1682.35	-1876.87	-2879.43	-2302.51	-3380.33	-4615.34	-2083.31	-917.186	3418.38	-2230.63	-414.64	-2357.83	629.734	409.164	-1265.66	2443.01	-833.017	85.585	-4783.89	4179.11	-3885.26	-187.949	1077.85	3329.35	-1184.05	-1321.88	-815.133	-2932.69	-1167.22	-1430.41	4232.21	-561.933	-662.58	-768.438	1596.75	-936.528
3443.17	-536.084	-7269.11	-6177.03	325.502	-4218.36	-4528.88	-6423.38	-3876.74	-34.4082	1468.51	-6970.53	-1035.55	-3946.98	1347.65	-421.871	-2558.43	-1200.51	-7965.33	-4181.34	-4618.31	-6058.19	-1226.62	-5980.63	772.36	-1266.83	-5686.27	-4909.84	-2569.66	-1558.99	541.983	3389.58	-8081.89	-4201.89	-3687.26	35.0508	-7498.15	-1102.65	-9099.05	1282.12	-1798.13	-2364.69	-550.219	-6822.41	-174.787	-8047.93	-5721.58	-4126.44	-4258.25	-5751.53
3443.56	1716.92	3469.89	-4178.03	7706.5	2330.64	-222.875	5936.62	-332.736	2834.59	6995.51	235.467	1544.45	1424.02	2010.65	2992.13	-1355.43	-627.508	-2815.33	2555.66	1206.69	837.814	5717.38	-1338.63	3769.36	7001.17	3016.73	4535.16	4316.34	2244.01	4344.98	4104.58	1493.11	2706.11	1079.74	4182.05	-212.15	5320.35	-794.055	4738.12	5845.87	1104.31	1173.78	-663.412	5976.21	-1063.93	-2232.58	1130.56	-316.254	-847.529
3443.95	1566.92	-272.109	-1398.03	5225.5	-1495.36	864.125	-5.38379	568.264	3626.59	922.509	-2377.53	-74.5488	-577.983	2285.65	3323.13	65.5664	188.492	-1701.33	5141.66	284.692	-1162.19	2237.38	178.371	4161.36	9082.17	-2312.27	270.164	2120.34	1362.01	5037.98	2799.58	-1574.89	-965.891	6077.74	2803.05	-312.149	321.35	-4410.05	7049.12	3268.87	-2053.69	4089.78	144.589	-1160.79	-5998.93	-689.58	1478.56	-429.254	2697.47
3444.34	3177.92	2569.89	2946.97	4347.5	4629.64	2372.12	7798.62	-876.736	1341.59	5376.51	5466.47	1033.45	4145.02	3786.65	7251.13	265.566	935.492	930.666	4679.66	1053.69	7316.81	6712.38	3042.37	503.361	2834.17	5316.73	5256.16	792.344	2102.01	5891.98	3630.58	4963.11	2600.11	5450.74	4542.05	2732.85	435.35	3501.95	3540.12	7228.87	4582.31	5375.78	3266.59	4035.21	385.068	-1765.58	7473.56	3285.75	7437.47
3444.73	5059.92	-509.109	3351.97	5288.5	-11.3555	3994.12	1602.62	-139.736	1753.59	-3240.49	-515.533	-1860.55	982.017	1244.65	1584.13	-675.434	-148.508	2162.67	-3382.34	458.692	4566.81	1923.38	2090.37	-1760.64	654.167	848.734	3055.16	-235.656	1555.01	5000.98	4457.58	-2211.89	-257.891	3303.74	5191.05	2216.85	-193.65	-1155.05	-2912.88	-166.133	1546.31	5606.78	2838.59	-1655.79	-6745.93	-3481.58	4865.56	-4528.25	7699.47
3445.12	8271.92	4338.89	7733.97	7545.5	8703.64	5211.12	9246.62	4886.26	5957.59	4708.51	8982.47	1685.45	8053.02	8984.65	7338.13	7183.57	5874.49	6114.67	4239.66	1102.69	11792.8	7108.38	5361.37	3175.36	5395.17	8601.73	10945.2	2270.34	2131.01	7852.98	5512.58	6990.11	5251.11	3695.74	7203.05	6887.85	2923.35	8147.95	77.1211	6831.87	10249.3	8966.78	6749.59	6561.21	479.068	70.4199	11456.6	3540.75	7319.47
3445.51	3287.92	-1020.11	4897.97	7128.5	1260.64	537.125	3810.62	752.264	3328.59	-956.49	1837.47	-1969.55	2046.02	1235.65	819.129	4430.57	1552.49	5763.67	1912.66	-1884.31	448.814	357.378	3402.37	1339.36	4578.17	-203.266	5408.16	2680.34	2843.01	1408.98	1383.58	1816.11	2991.11	3026.74	7120.05	1673.85	2251.35	1153.95	-1025.88	-2530.13	2712.31	3839.78	5767.59	-164.787	-839.932	-3919.58	1263.56	-2968.25	2028.47
3445.9	-2847.08	-2290.11	2604.97	2357.5	365.645	-3140.88	953.616	-1957.74	100.592	508.509	-125.533	1817.45	3818.02	2555.65	1258.13	4423.57	-1116.51	-326.335	4809.66	-3577.31	-2031.19	-1439.62	440.371	3152.36	1351.17	820.734	1857.16	-3536.66	1312.01	905.983	506.585	4324.11	-1590.89	1942.74	1299.05	-674.149	12.3496	705.945	-1540.88	-1827.13	2580.31	5012.78	1665.59	719.213	-2223.93	-8735.58	2778.56	2415.75	-1123.53
3446.3	402.916	1284.89	83.9668	5052.5	-1715.36	-925.875	-1652.38	-1548.74	-426.408	-1953.49	1400.47	-2701.55	-1021.98	-2402.35	-2946.87	-1651.43	-2371.51	1409.67	1904.66	1328.69	-3160.19	-1746.62	1527.37	2426.36	-235.833	-2426.27	2585.16	-1240.66	2874.01	2039.98	3229.58	772.106	-3938.89	2340.74	2844.05	1350.85	6813.35	-826.055	-990.879	-3330.13	105.312	-101.219	6318.59	2221.21	-449.933	-5282.58	-2114.44	235.746	740.472
3446.69	-630.084	-1873.11	-1020.03	-202.498	1068.64	-954.875	-5105.38	-1963.74	-2299.41	4260.51	-176.533	93.4512	1223.02	282.649	595.129	1241.57	2928.49	-1376.33	5363.66	-19.3076	-4284.19	-3706.62	-1581.63	4507.36	3121.17	-3657.27	-1876.84	-2566.66	2208.01	2452.98	23.585	-957.894	-7139.89	2777.74	-282.949	-3787.15	6108.35	-1682.05	-2137.88	2216.87	3552.31	2876.78	5765.59	-1314.79	-3149.93	-5029.58	1383.56	826.746	-77.5283
3447.08	-454.084	2410.89	-3780.03	2178.5	-2422.36	-1788.88	-5461.38	1971.26	-5115.41	2494.51	1382.47	-3300.55	-4843.98	-1663.35	-3566.87	1157.57	-1900.51	1452.67	62.6641	4605.69	-1561.19	-826.622	2021.37	631.36	2167.17	2393.73	-1867.84	1693.34	1058.01	-1723.02	401.585	-1659.89	-4222.89	846.74	-1244.95	413.851	6403.35	-2646.05	-2899.88	1556.87	-1003.69	287.781	5889.59	-1479.79	2135.07	-5651.58	-1769.44	-902.254	7049.47
3447.47	-805.084	-1141.11	-1881.03	-3372.5	-3689.36	-5487.88	-5221.38	4155.26	-718.408	824.509	-2473.53	-639.549	-2040.98	4085.65	-2228.87	4095.57	2396.49	1938.67	1543.66	2769.69	-2544.19	-4759.62	-478.629	1558.36	790.167	6111.73	-7503.84	1878.34	-3521.99	342.983	2712.58	-3840.89	-5090.89	-1575.26	-5581.95	-3825.15	1112.35	-2117.05	-688.879	-762.133	1157.31	5603.78	288.589	-1420.79	788.067	-1732.58	203.562	145.746	3993.47
3447.86	-1142.08	3496.89	-5215.03	-2638.5	445.645	-4096.88	2252.62	2992.26	-2871.41	184.509	-195.533	-1570.55	-940.983	3192.65	-3224.87	377.566	-464.508	3325.67	-1209.34	5155.69	1603.81	-1688.62	1495.37	-3675.64	-1934.83	6981.73	-3288.84	4082.34	-1674.99	-2068.02	1111.58	-264.894	2219.11	-3786.26	-3122.95	-1095.15	2520.35	2136.95	-5499.88	-2122.13	903.312	2893.78	4001.59	5578.21	2679.07	1892.42	-1550.44	-2575.25	2516.47
3448.25	231.916	-5119.11	-3203.03	-4733.5	-5497.36	-2482.88	-5274.38	1907.26	-2244.41	-2361.49	-7304.53	-1184.55	2707.02	1022.65	-403.871	-34.4336	-3130.51	1260.67	-284.336	1587.69	-2493.19	-8114.62	133.371	-5352.64	111.167	-1200.27	-6299.84	-6.65625	-4073.99	-1606.02	-299.415	-5028.89	-1245.89	1842.74	-740.949	-5280.15	-335.65	-2142.05	-2287.88	-468.133	2627.31	3992.78	2087.59	-2585.79	-2581.93	508.42	-668.438	-3292.25	-496.528
3448.64	8620.92	2209.89	2863.97	3020.5	3335.64	2574.12	6202.62	7781.26	3720.59	7973.51	3083.47	3439.45	9087.02	6319.65	10618.1	7385.57	1832.49	9188.67	5664.66	7049.69	8026.81	1385.38	4538.37	2223.36	4623.17	9954.73	6181.16	5762.34	5314.01	2192.98	5214.58	2273.11	12091.1	8558.74	8388.05	6121.85	8041.35	7762.95	1951.12	9212.87	11104.3	13304.8	7231.59	7068.21	10456.1	6787.42	8574.56	6355.75	6272.47
3449.03	9219.92	1376.89	6598.97	1092.5	1654.64	5653.12	3632.62	9072.26	7054.59	7299.51	-1662.53	2821.45	4675.02	6540.65	9853.13	5300.57	4076.49	9298.67	3541.66	6749.69	1304.81	-3283.62	5163.37	6059.36	8148.17	7994.73	1588.16	2786.34	8881.01	1780.98	5287.58	-4532.89	8320.11	7465.74	6895.05	5144.85	6039.35	6393.95	5717.12	4786.87	6226.31	12674.8	6818.59	2470.21	8457.07	7668.42	9517.56	3756.75	6477.47
3449.42	7000.92	9363.89	4150.97	4135.5	8647.64	5778.12	9292.62	7011.26	6590.59	10678.5	5788.47	5830.45	6229.02	9661.65	8799.13	4934.57	4450.49	5558.67	6114.66	5088.69	6121.81	6005.38	7169.37	9391.36	6900.17	12666.7	7756.16	2053.34	11400	2200.98	4178.58	5116.11	12944.1	3371.74	4580.05	6603.85	10826.3	12067.9	11861.1	7832.87	7010.31	11923.8	9693.59	6452.21	13438.1	6520.42	10035.6	8680.75	4526.47
3449.81	4855.92	4378.89	1863.97	2134.5	-310.355	6483.12	1785.62	3917.26	5062.59	2643.51	-244.533	5316.45	1429.02	4513.65	-1317.87	3711.57	-143.508	3325.67	4460.66	5568.69	-750.186	4564.38	6378.37	3978.36	4367.17	7341.73	5976.16	3125.34	10399	3819.98	4423.58	2360.11	6374.11	427.74	4329.05	2082.85	8727.35	3877.95	11033.1	-376.133	2168.31	11369.8	7442.59	2197.21	7114.07	6120.42	4424.56	-210.254	3225.47
3450.21	3793.92	7914.89	80.9668	-2193.5	3975.64	3930.12	4975.62	1385.26	4783.59	8159.51	1645.47	8636.45	3739.02	4875.65	1370.13	3471.57	-629.508	2148.67	10461.7	3251.69	3277.81	7739.38	178.371	1263.36	3730.17	6276.73	5178.16	848.344	7131.01	6394.98	-56.416	6030.11	4755.11	-867.26	655.051	2008.85	6617.35	5755.95	8335.12	4252.87	10737.3	11285.8	4375.59	5310.21	4779.07	6124.42	8201.56	3398.75	2370.47
3450.6	759.916	6957.89	-5885.03	-1874.5	-3097.36	2677.12	3162.62	213.264	5016.59	2392.51	-1344.53	4072.45	-2352.98	-15.3506	-3915.87	-3248.43	-4653.51	3397.67	2242.66	2918.69	-2209.19	2895.38	-1255.63	-6038.64	2350.17	-2993.27	2945.16	9.34375	6713.01	2761.98	-1625.42	1573.11	921.109	464.74	252.051	1614.85	6622.35	4597.95	7014.12	94.8672	2900.31	6060.78	4303.59	455.213	793.067	4156.42	3482.56	602.746	861.472
3450.99	-1619.08	4581.89	-8167.03	-3256.5	759.645	2158.12	4435.62	474.264	6049.59	3211.51	2075.47	4209.45	2706.02	1449.65	159.129	-3299.43	-3448.51	-63.335	3673.66	-196.308	-1600.19	2664.38	-3358.63	-2409.64	1521.17	-409.266	102.164	-1989.66	2125.01	4877.98	-647.415	6030.11	-1920.89	4171.74	-2621.95	-489.149	1038.35	4587.95	6580.12	3571.87	3295.31	4298.78	860.589	-94.7871	3148.07	1958.42	6665.56	4686.75	1203.47
3451.38	131.916	5277.89	-4901.03	3839.5	-19.3555	1388.12	5767.62	2788.26	5789.59	-2311.49	3947.47	585.451	-836.982	-942.35	-1290.87	-4170.43	-4618.51	4367.67	1108.66	6983.69	-819.186	3261.38	2348.37	-2726.64	2836.17	2051.73	425.164	1595.34	3022.01	6212.98	3728.58	6674.11	505.109	7443.74	463.051	3903.85	6435.35	4435.95	3367.12	219.867	-3724.69	2636.78	4068.59	554.213	4577.07	3764.42	-674.438	1408.75	4746.47
3451.77	1740.92	-1784.11	-743.033	1295.5	778.645	-1831.88	1782.62	1624.26	7072.59	-2515.49	-907.533	3903.45	2418.02	3148.65	1395.13	3215.57	498.492	3724.67	4422.66	3492.69	438.814	-2809.62	-1438.63	1496.36	2777.17	3555.73	-3648.84	-2093.66	590.006	6031.98	1008.58	5168.11	-4532.89	6149.74	-1775.95	-1147.15	3299.35	1146.95	2645.12	1010.87	1123.31	3258.78	-1279.41	-2807.79	-2241.93	4839.42	1123.56	2773.75	314.472
3452.16	5488.92	4480.89	1285.97	7143.5	3472.64	2305.12	4334.62	695.264	9031.59	717.51	4412.47	1826.45	314.018	1995.65	1287.13	4652.57	-2372.51	8975.67	2391.66	4585.69	7757.81	1633.38	3431.37	3762.36	2065.17	9923.73	3866.16	3191.34	2481.01	3362.98	4042.58	6038.11	2931.11	5954.74	2258.05	5088.85	8394.35	6662.95	2995.12	2094.87	3352.31	4406.78	4409.59	6524.21	3897.07	9275.42	2301.56	5106.75	4479.47
3452.55	8900.92	-793.109	4713.97	3672.5	3231.64	928.125	743.616	-1652.74	7849.59	-1213.49	2040.47	943.451	-2528.98	4100.65	1659.13	6623.57	431.492	4657.67	2933.66	893.692	4616.81	-2375.62	4105.37	6164.36	1303.17	5475.73	1284.16	-934.656	167.006	4110.98	2205.58	994.106	2623.11	4657.74	765.051	1995.85	1614.35	4668.95	3077.12	-998.133	4643.31	3423.78	1302.59	2540.21	583.067	10026.4	5481.56	3130.75	1930.47
3452.94	10290.9	4197.89	2507.97	3370.5	3506.64	75.125	3759.62	-1676.74	7165.59	722.51	6697.47	-1271.55	-3707.98	907.65	-258.871	2764.57	-770.508	5471.67	1107.66	2398.69	7566.81	4161.38	1828.37	2234.36	562.166	3373.73	6998.16	2646.34	6333.01	2036.98	998.585	2300.11	5741.11	2967.74	2874.05	5416.85	1767.35	8743.95	-168.879	-520.133	7089.31	-1244.22	2255.59	4507.21	7582.07	7639.42	1725.56	5723.75	911.472
3453.33	5947.92	-4584.11	3421.97	-2198.5	-3890.36	1111.12	-4688.38	450.264	5516.59	-4304.49	-1454.53	-3886.55	-5996.98	-2018.35	-1399.87	-3484.43	-2696.51	-799.335	-970.336	1620.69	-4071.19	-5407.62	-3051.63	346.36	1933.17	-3815.27	-2147.84	507.344	3705.01	1664.98	-233.415	-4326.89	-1115.89	3764.74	-1582.95	-2564.15	-6030.65	1941.95	-3979.88	-4908.13	4789.31	-509.219	-2251.41	-4551.79	809.067	2075.42	-1834.44	1671.75	-3764.53
3453.72	1295.92	1436.89	4576.97	-463.498	5051.64	518.125	2304.62	3905.26	2953.59	-1473.49	2578.47	-1881.55	-502.983	967.649	659.129	-2307.43	-1094.51	3894.67	-64.3359	7036.69	-851.186	-1241.62	507.371	-542.64	2129.17	2004.73	2270.16	1567.34	5129.01	3030.98	4496.58	4126.11	5311.11	3046.74	-805.949	-601.149	-3862.65	8035.95	-4467.88	1393.87	6349.31	-500.219	1520.59	-297.787	3650.07	-30.5801	1925.56	5339.75	-1312.53
3454.12	-1832.08	-5145.11	3654.97	-3828.5	-2661.36	1751.12	-8763.38	4396.26	1843.59	-3346.49	-4293.53	-2115.55	-3760.98	-808.351	-5610.87	-1031.43	-1557.51	2536.67	-2653.34	5784.69	-4810.19	-5620.62	559.371	-2689.64	958.167	-6830.27	-154.836	-997.656	2926.01	826.983	6070.58	144.106	961.109	3799.74	-855.949	-4084.15	-4115.65	-2885.05	-1262.88	-2030.13	-502.688	396.781	-439.411	-7475.79	-5660.93	240.42	-3414.44	-17.2539	-1237.53
3454.51	-1340.08	-717.109	1056.97	-1930.5	2875.64	3611.12	-4630.38	2277.26	1266.59	3602.51	2642.47	4120.45	-1358.98	1906.65	-3153.87	2120.57	1664.49	946.665	2957.66	2865.69	4158.81	886.378	3140.37	-2343.64	-353.833	2349.73	4170.16	-2034.66	-2253.99	-1993.02	3346.58	6331.11	4251.11	3984.74	-1134.95	-537.149	-676.65	1741.95	1245.12	5528.87	3805.31	4646.78	-1681.41	66.2129	-2452.93	-1222.58	1806.56	3772.75	-2179.53
3454.9	4548.92	-295.109	257.967	-2413.5	1279.64	2589.12	-4101.38	1830.26	1511.59	-1788.49	-1767.53	251.451	-4914.98	-1712.35	-1864.87	-3104.43	-287.508	-224.335	1576.66	4403.69	-347.186	1617.38	6837.37	1040.36	1346.17	-507.266	3411.16	1514.34	-230.994	-1531.02	3454.58	1059.11	774.109	4020.74	2900.05	27.8506	602.35	-3280.05	3398.12	3353.87	-2485.69	6185.78	-606.411	689.213	-2071.93	-2795.58	-1107.44	-3413.25	1180.47
3455.29	5637.92	4719.89	-161.033	-2358.5	9853.64	1687.12	2298.62	1345.26	2405.59	6128.51	3017.47	1512.45	3854.02	2032.65	4654.13	-836.434	3379.49	-77.334	8685.66	4868.69	4992.81	4327.38	6796.37	7230.36	4342.17	5035.73	6552.16	3539.34	4811.01	1348.98	3631.58	5854.11	6444.11	5848.74	6198.05	3160.85	875.35	-821.055	4230.12	7265.87	917.312	10530.8	-87.4121	4194.21	67.0684	1226.42	4989.56	6163.75	3620.47
3455.68	964.916	1839.89	-3380.03	1188.5	3673.64	2299.12	1688.62	3072.26	1089.59	70.5088	1773.47	-1503.55	594.017	-2581.35	1166.13	-3349.43	-803.508	1893.67	3585.66	3523.69	-1420.19	3651.38	6658.37	2553.36	3237.17	313.734	3233.16	3628.34	6939.01	-994.017	5098.58	812.106	3562.11	3632.74	5285.05	3466.85	5868.35	-4005.05	2233.12	-779.133	-2065.69	4121.78	2339.59	2425.21	2415.07	5958.42	1412.56	2231.75	6118.47
3456.07	-3148.08	-875.109	-2739.03	-1781.5	6113.64	2265.12	-1258.38	3736.26	1495.59	1358.51	2339.47	2762.45	3211.02	5506.65	6630.13	4368.57	1977.49	-1095.33	5640.66	-2338.31	-3616.19	3582.38	2172.37	4071.36	1872.17	1853.73	1949.16	1415.34	5324.01	-231.017	3994.58	5400.11	4178.11	4229.74	564.051	-905.149	5476.35	1110.95	4564.12	5147.87	3711.31	4204.78	907.589	2110.21	3891.07	5652.42	4955.56	7395.75	4604.47
3456.46	-6099.08	672.891	-3706.03	-3880.5	1015.64	485.125	-956.384	-38.7363	150.592	-2929.49	1790.47	-1263.55	-1580.98	1180.65	1297.13	-423.434	-896.508	-2856.33	-2859.34	-895.308	-5881.19	2023.38	849.371	-1100.64	-2127.83	-868.266	1733.16	854.344	4547.01	-2898.02	1757.58	-1358.89	4712.11	1586.74	866.051	481.851	3013.35	-1151.05	4818.12	794.867	-1568.69	619.781	1110.59	-1596.79	3300.07	2113.42	608.562	699.746	5417.47
3456.85	-2768.08	-809.109	-2900.03	-4718.5	-1027.36	-1482.88	-1315.38	-1227.74	3191.59	26.5088	3113.47	2786.45	3051.02	4447.65	4063.13	2001.57	4072.49	-4257.33	2193.66	-575.308	-1937.19	-894.622	-3477.63	570.36	-2042.83	-2106.27	2634.16	-2175.66	508.006	2990.98	919.585	-3630.89	-346.891	2279.74	-945.949	-808.149	322.35	-2272.05	6998.12	-50.1328	1164.31	3364.78	-652.411	-3090.79	1252.07	3558.42	7165.56	2859.75	1208.47
3457.24	3626.92	3838.89	-1036.03	5292.5	2494.64	3828.12	4564.62	3149.26	6057.59	4278.51	8793.47	4186.45	1440.02	5448.65	4848.13	1720.57	3447.49	3225.67	5270.66	5181.69	4782.81	5424.38	419.371	-1680.64	781.167	2780.73	9679.16	3306.34	6828.01	7586.98	5114.58	2497.11	3991.11	4824.74	3869.05	7688.85	7344.35	1179.95	4150.12	827.867	1801.31	3585.78	6989.59	5058.21	8389.07	6310.42	6420.56	2232.75	4717.47
3457.63	95.916	-5.10938	3046.97	5528.5	1470.64	2663.12	2925.62	4366.26	6906.59	5076.51	496.467	4100.45	-926.983	6172.65	4878.13	6491.57	4919.49	1761.67	6696.66	3533.69	576.814	444.378	1495.37	281.36	2527.17	29.7344	6078.16	743.344	6091.01	7545.98	7542.58	3766.11	958.109	2222.74	2029.05	2257.85	4733.35	-329.055	4877.12	732.867	4200.31	4044.78	3802.59	1725.21	4399.07	4441.42	6174.56	4245.75	3071.47
3458.03	-1019.08	8193.89	2475.97	7431.5	4775.64	4414.12	8822.62	2605.26	4130.59	7871.51	3450.47	2988.45	1128.02	4979.65	5360.13	5497.57	5396.49	2072.67	4076.66	5382.69	5421.81	6303.38	3358.37	669.361	3590.17	8179.73	10205.2	2433.34	8104.01	6304.98	8530.58	8859.11	9369.11	510.74	3698.05	4676.85	8319.35	5479.95	5885.12	4220.87	6320.31	626.781	7491.59	8445.21	8971.07	261.42	4185.56	5465.75	5008.47
3458.42	2023.92	2713.89	3339.97	6417.5	-149.355	7677.12	3092.62	3299.26	4742.59	2443.51	-1763.53	4475.45	-1322.98	3855.65	5524.13	2189.57	7346.49	2317.67	-974.336	4706.69	2638.81	-47.6221	4449.37	1679.36	4005.17	6177.73	2501.16	4377.34	7335.01	6112.98	7243.58	3883.11	3989.11	1655.74	-1410.95	1373.85	4804.35	-540.055	7074.12	997.867	2685.31	2269.78	3736.59	2039.21	4141.07	-765.58	2389.56	1954.75	5155.47
3458.81	2656.92	8485.89	3172.97	7412.5	2454.64	4255.12	5036.62	-341.736	3433.59	5740.51	4273.47	5412.45	-1346.98	7074.65	7746.13	2292.57	8554.49	4605.67	364.664	4943.69	9667.81	1452.38	6623.37	679.36	2495.17	12195.7	4638.16	5409.34	5552.01	926.983	5018.58	7443.11	5840.11	2280.74	-1030.95	3249.85	5209.35	3298.95	7239.12	4049.87	2252.31	72.7812	2110.59	4406.21	5622.07	724.42	4558.56	2946.75	4753.47
3459.2	-621.084	1577.89	2629.97	1202.5	-6107.36	-1860.88	-5885.38	-3260.74	596.592	-1606.49	161.467	1115.45	-6451.98	1574.65	1827.13	-1929.43	2333.49	569.665	-5308.34	1203.69	1430.81	-6371.62	4114.37	-5162.64	1874.17	1306.73	-3690.84	2270.34	3482.01	-5671.02	2333.58	-4165.89	-6907.89	2086.74	-2911.95	-2892.15	-2599.65	-3999.05	3929.12	-3938.13	-4063.69	-3916.22	-3062.41	-3903.79	-2604.93	-3109.58	-2235.44	-5101.25	1526.47
3459.59	-2849.08	4907.89	4061.97	-1490.5	2323.64	-3005.88	-1267.38	-1819.74	-402.408	4848.51	8921.47	8588.45	-860.983	3112.65	3048.13	1087.57	4555.49	1115.67	1120.66	1122.69	5807.81	-3420.62	4085.37	-617.64	606.167	2907.73	-1979.84	2073.34	4187.01	-1304.02	5290.58	1209.11	-3654.89	3463.74	-2169.95	3050.85	-1138.65	4566.95	868.121	1879.87	1971.31	1347.78	-3216.41	1454.21	3768.07	-3366.58	1800.56	-1009.25	-545.528
3459.98	432.916	6730.89	2155.97	3006.5	-3060.36	-409.875	-1843.38	104.264	2306.59	2202.51	9301.47	6576.45	-2790.98	1859.65	-1015.87	1495.57	5057.49	3087.67	116.664	5489.69	3133.81	-763.622	6197.37	998.36	2651.17	-2048.27	-3111.84	2435.34	5833.01	1937.98	7993.58	-1673.89	-801.891	4865.74	1832.05	7575.85	-283.65	2651.95	1403.12	-1502.13	-1417.69	1464.78	2173.59	2010.21	2772.07	3343.42	-495.438	-918.254	2505.47
3460.37	7363.92	10121.9	5037.97	5558.5	6277.64	4305.12	1779.62	5379.26	6246.59	10660.5	11466.5	10530.5	8146.02	9678.65	9679.13	7968.57	10760.5	6114.67	10582.7	7495.69	10122.8	5190.38	7634.37	7989.36	7739.17	6443.73	1808.16	3415.34	11140	7991.98	7838.58	7956.11	6857.11	9605.74	6786.05	12614.9	-81.6504	8179.95	2331.12	9538.87	6163.31	5479.78	3892.59	6812.21	7230.07	7051.42	8530.56	8601.75	5199.47
3460.76	6250.92	5847.89	2597.97	970.502	-102.355	2266.12	-1147.38	3487.26	1867.59	1230.51	3472.47	-103.549	-28.9834	945.649	1727.13	1874.57	3132.49	3922.67	3796.66	4905.69	4169.81	-2100.62	6959.37	5054.36	99.167	1554.73	1675.16	4389.34	6839.01	2936.98	3924.58	510.106	4318.11	5067.74	4378.05	9097.85	-2183.65	252.945	1908.12	2799.87	-2631.69	-531.219	1681.59	1526.21	3520.07	2397.42	2018.56	-790.254	5025.47
3461.15	2412.92	253.891	-1451.03	-7562.5	-2407.36	-3547.88	-2809.38	-945.736	-2342.41	-2388.49	-2584.53	-1876.55	-673.983	827.649	-147.871	969.566	1316.49	-4058.33	1300.66	-2703.31	191.814	-8700.62	3684.37	2659.36	-2576.83	-851.266	-3781.84	-4688.66	-1798.99	-2150.02	-3772.42	-1870.89	1899.11	-1076.26	-3161.95	1460.85	-7067.65	-5526.05	811.121	391.867	-2827.69	-370.219	-3036.41	-3203.79	-2198.93	-186.58	401.562	524.746	-1236.53
3461.54	-1735.08	790.891	-6667.03	-4058.5	-6763.36	-5325.88	-1354.38	-2987.74	-5292.41	-524.491	-6138.53	-7191.55	-5600.98	-6526.35	-7260.87	-6380.43	-3893.51	-4615.33	-5027.34	-5124.31	1084.81	-6035.62	3555.37	-3645.64	-6655.83	-5195.27	-4773.84	-7091.66	-1694.99	-5351.02	-6875.42	-3429.89	29.1094	-3328.26	49.0508	573.851	-871.65	-5537.05	-5409.88	-5106.13	-8589.69	-7568.22	1.58887	-3917.79	-3789.93	-2775.58	-3899.44	-2482.25	-2641.53
3461.94	-6696.08	-1705.11	-7462.03	-3281.5	-10163.4	-9139.88	-7110.38	-4400.74	-6267.41	-1337.49	-13004.5	-3559.55	-2721.98	-5495.35	-4169.87	-5416.43	-2103.51	-6974.33	-2443.34	-7731.31	587.814	-9385.62	-921.629	-995.64	-7108.83	-10637.3	-8866.84	-8753.66	-11087	-5832.02	-9434.42	-5027.89	-8415.89	-2893.26	-1682.95	-4538.15	-3217.65	-6093.05	-5530.88	-6194.13	-5598.69	-7542.22	-5214.41	-7251.79	-11175.9	-5840.58	-2096.44	-1364.25	-5523.53
3462.33	-6622.08	3246.89	-6626.03	2180.5	-2324.36	-6989.88	-663.384	-5919.74	-6572.41	-795.491	-6362.53	-4520.55	-2872.98	-4736.35	-3165.87	-4768.43	-3450.51	-1823.33	730.664	-4014.31	3110.81	-433.622	-543.629	-235.64	-5846.83	-7948.27	-4184.84	-3918.66	-7286.99	-7167.02	-3681.42	-571.894	892.109	-2906.26	25.0508	-1639.15	1380.35	-308.055	-4739.88	-3995.13	-5437.69	-9925.22	282.589	275.213	-2676.93	-2570.58	-1110.44	-2537.25	-1820.53
3462.72	-3943.08	-3304.11	-5444.03	-4163.5	-4486.36	-6762.88	-6914.38	-4548.74	-4112.41	-5464.49	-8354.53	-3271.55	-3542.98	-4109.35	-3806.87	-2157.43	-2359.51	-4161.33	-593.336	-3701.31	-6936.19	-5228.62	-3937.63	-1955.64	-3232.83	-12253.3	-9830.84	-6307.66	-6549.99	-4701.02	-3837.42	-4941.89	-3903.89	-2576.26	-5934.95	-6388.15	-3737.65	-3855.05	-3137.88	-4130.13	-5245.69	-8596.22	-4780.41	-4675.79	-5598.93	-26.5801	-985.438	-5185.25	-3894.53
3463.11	1889.92	7829.89	-3217.03	3.50195	2009.64	-3875.88	1248.62	-3830.74	-1846.41	1549.51	495.467	-1256.55	1910.02	-627.351	1111.13	1467.57	-1562.51	-2552.33	-1312.34	2682.69	1301.81	618.378	-4033.63	1195.36	-1242.83	-446.266	131.164	-1100.66	1030.01	-1870.02	-105.415	470.106	5937.11	-379.26	-1064.95	402.851	828.35	7052.95	165.121	2615.87	-1919.69	-6971.22	27.5889	4615.21	1056.07	2875.42	1046.56	942.746	217.472
3463.5	5405.92	3924.89	-319.033	-1059.5	453.645	1543.12	-3747.38	-5758.74	-698.408	-1909.49	-5990.53	-6261.55	-874.983	-1391.35	-1270.87	593.566	-1220.51	-7412.33	-3948.34	-2179.31	-4429.19	-3977.62	-7427.63	3328.36	-1389.83	-3379.27	-535.836	-4367.66	-688.994	-1213.02	-2738.42	-6964.89	-511.891	544.74	-2922.95	-5809.15	-3652.65	1991.95	259.121	847.867	-3577.69	-3813.22	-1307.41	-3091.79	-2921.93	199.42	-755.438	-3072.25	-4061.53
3463.89	6309.92	8573.89	270.967	1731.5	8590.64	6070.12	1615.62	-1932.74	-101.408	5642.51	1119.47	-3371.55	2094.02	127.649	4142.13	5390.57	3459.49	-4430.33	-379.336	146.692	2148.81	3827.38	-4363.63	4512.36	-1034.83	4758.73	7420.16	-1672.66	5798.01	-324.017	-3131.42	-1334.89	2120.11	-662.26	-454.949	-912.149	767.35	4202.95	2657.12	3177.87	-1118.69	-1597.22	2929.59	1465.21	2914.07	-1037.58	2450.56	4722.75	-2683.53
3464.28	1981.92	3211.89	-2033.03	3282.5	-411.355	6528.12	-1156.38	602.264	299.592	-1819.49	-2562.53	-4837.55	-3251.98	-1785.35	194.129	1555.57	3608.49	-1781.33	-284.336	3021.69	-3748.19	1343.38	-4845.63	570.36	-745.833	-1658.27	1193.16	-2918.66	5651.01	-1450.02	-4342.42	-8180.89	-1512.89	-1300.26	-1707.95	-3611.15	775.35	-615.055	2716.12	-2732.13	-5901.69	-1533.22	2262.59	-3181.79	-954.933	4629.42	-177.438	-1458.25	-604.528
3464.67	2907.92	3088.89	-1145.03	3587.5	5857.64	4428.12	1942.62	334.264	461.592	3758.51	2566.47	1277.45	5845.02	5058.65	970.129	3770.57	5924.49	1004.67	4801.66	3918.69	3196.81	4789.38	-4495.63	691.36	-49.833	5201.73	4484.16	-3359.66	2733.01	-1967.02	-5517.42	2649.11	4743.11	1250.74	-3024.95	-901.149	1566.35	5513.95	502.121	4871.87	1740.31	2045.78	610.589	43.2129	3215.07	6153.42	5902.56	1877.75	1029.47
3465.06	3773.92	1539.89	-501.033	4936.5	1284.64	447.125	-2948.38	1848.26	183.592	-247.491	-1089.53	-2674.55	3304.02	-364.351	-3778.87	-3097.43	965.492	2612.67	-776.336	2850.69	-325.186	1284.38	684.371	-3996.64	-1589.83	-1325.27	1918.16	-665.656	1402.01	-2153.02	-5420.42	-1668.89	3284.11	3441.74	-1020.95	-1059.15	2349.35	-1863.05	-244.879	-1168.13	11.3115	-1991.22	-723.411	-4933.79	-2351.93	1679.42	300.562	-6852.25	-84.5283
3465.45	1348.92	856.891	-2543.03	1445.5	3405.64	-3460.88	-680.384	-595.736	-627.408	3746.51	1171.47	-2942.55	4857.02	102.649	-2460.87	-1993.43	19.4922	660.665	375.664	-2852.31	1568.81	-512.622	-672.629	-2568.64	-2521.83	-57.2656	-3024.84	-1536.66	-3456.99	-2573.02	-6341.42	706.106	5122.11	1461.74	-517.949	-1189.15	-227.65	-2092.05	-1675.88	2665.87	4312.31	-2350.22	-1917.41	-5128.79	-3082.93	-5131.58	1229.56	-2170.25	-4745.53
3465.85	-4806.08	-1792.11	-9371.03	-2424.5	-2796.36	-2930.88	674.616	-4688.74	-4937.41	-3053.49	26.4668	-6066.55	-4256.98	-8818.35	-10068.9	-8543.43	-8751.51	-1613.33	-9128.34	-3509.31	-2386.19	-5982.62	-2315.63	-6506.64	-3933.83	-5923.27	-5957.84	-3079.66	-4476.99	-6597.02	-2152.42	-5960.89	999.109	-4598.26	647.051	-4229.15	-2850.65	-7936.05	-4945.88	-5155.13	-4131.69	-6287.22	-440.411	-8357.79	-3610.93	-6586.58	-7545.44	-8292.25	-6526.53
3466.24	-4141.08	-1332.11	-1855.03	-3861.5	-818.355	546.125	3363.62	-2654.74	55.5918	783.509	-113.533	1026.45	1399.02	-1666.35	-754.871	-1861.43	-3641.51	-1667.33	-2551.34	-16.3076	905.814	-7225.62	899.371	-1172.64	3064.17	-2298.27	-3907.84	-4236.66	-3446.99	245.983	1833.58	-1808.89	3543.11	-4539.26	-2280.95	-2956.15	-3463.65	-4116.05	-918.879	-348.133	3277.31	-355.219	-1170.41	-4712.79	1598.07	-965.58	341.562	-806.254	-4693.53
3466.63	2885.92	3298.89	3194.97	1185.5	2170.64	364.125	11185.6	667.264	2881.59	3233.51	4445.47	-1256.55	1188.02	1009.65	3079.13	-348.434	-3084.51	1262.67	-3897.34	4562.69	4984.81	306.378	4706.37	-2685.64	2418.17	2268.73	2298.16	1349.34	3195.01	1001.98	4564.58	1883.11	9716.11	95.7402	2802.05	5345.85	4721.35	1118.95	3233.12	4791.87	6492.31	-910.219	3913.59	1249.21	7355.07	1590.42	4558.56	890.746	2562.47
3467.02	441.916	-1142.11	3877.97	-3326.5	-707.355	-661.875	4208.62	1101.26	2598.59	2583.51	-3394.53	-1307.55	2614.02	2585.65	2913.13	225.566	-468.508	-4484.33	-1428.34	1946.69	330.814	-3190.62	-639.629	-593.64	-844.833	373.734	61.1641	-5086.66	-330.994	329.983	421.585	-1035.89	3059.11	2827.74	-3073.95	1836.85	2617.35	737.945	941.121	5037.87	4651.31	1294.78	-533.411	-3255.79	-1618.93	-105.58	3578.56	-403.254	352.472
3467.41	93.916	3819.89	4083.97	-3207.5	2562.64	572.125	7008.62	11.2637	-1817.41	3365.51	-756.533	-2574.55	5661.02	-1027.35	1558.13	-3728.43	-840.508	-2397.33	-1149.34	712.692	3261.81	-343.622	-1998.63	-2579.64	-1630.83	1756.73	3956.16	-1852.66	-981.994	386.983	-3448.42	2058.11	3324.11	2500.74	-2416.95	4317.85	3988.35	1546.95	-5275.88	3423.87	1164.31	-1859.22	1902.59	1962.21	-363.933	-1243.58	-680.438	1379.75	4192.47
3467.8	-2745.08	351.891	4432.97	-3446.5	-655.355	799.125	-3309.38	-751.736	-797.408	672.509	-5236.53	-2791.55	2882.02	-3932.35	1772.13	-3062.43	1624.49	-2547.33	891.664	-507.308	-1026.19	-7718.62	-1460.63	-578.64	1054.17	-1491.27	-735.836	-1011.66	-2775.99	3290.98	-5419.42	-3033.89	-2714.89	2598.74	-3655.95	-2790.15	-1560.65	-3457.05	-3799.88	3680.87	1168.31	-1381.22	-78.4111	-470.787	-3068.93	-661.58	-633.438	1654.75	5241.47
3468.19	2763.92	7203.89	1700.97	1530.5	5584.64	3751.12	4311.62	27.2637	2638.59	6698.51	9236.47	859.451	6221.02	3402.65	5329.13	3081.57	5743.49	4445.67	7431.66	3298.69	8299.81	662.377	5899.37	5059.36	4702.17	6035.73	7411.16	3716.34	2742.01	4985.98	1529.58	3945.11	5486.11	1531.74	2437.05	2303.85	3213.35	8670.95	2138.12	10251.9	6900.31	1434.78	5002.59	6241.21	5294.07	852.42	3246.56	8558.75	7153.47
3468.58	4968.92	1925.89	3343.97	2464.5	544.645	4554.12	1799.62	4607.26	3653.59	3490.51	6261.47	2420.45	4792.02	5365.65	3438.13	3392.57	8291.49	6939.67	6582.66	1466.69	2970.81	-443.623	5387.37	6764.36	9898.17	874.734	4195.16	5039.34	-292.994	8800.98	7231.58	2058.11	-55.8906	215.74	5511.05	-472.15	1659.35	1789.95	3997.12	3354.87	4794.31	6181.78	3413.59	21.2129	145.068	2707.42	2793.56	1014.75	8583.47
3468.97	4246.92	3192.89	3395.97	7024.5	4192.64	3598.12	8892.62	3326.26	3875.59	9865.51	8237.47	3958.45	7325.02	7338.65	8046.13	3137.57	8255.49	2763.67	5283.66	2864.69	8134.81	4415.38	7036.37	3396.36	5267.17	6082.73	10114.2	7272.34	468.006	10930	10100.6	8324.11	6139.11	-369.26	6700.05	2601.85	3097.35	6103.95	4453.12	7193.87	4652.31	10524.8	2469.59	4557.21	3552.07	2323.42	3150.56	3546.75	7488.47
3469.36	2580.92	-3571.11	-154.033	5606.5	-6119.36	1605.12	2466.62	-1555.74	457.592	-3422.49	-2267.53	-3759.55	631.017	-4124.35	-114.871	-2479.43	-376.508	-4093.33	-2262.34	1868.69	-688.186	-41.6221	5684.37	-6169.64	-323.833	-3757.27	2676.16	3412.34	-2439.99	5266.98	4795.58	-2859.89	1194.11	-2200.26	403.051	-2358.15	-1869.65	-2789.05	1103.12	-1106.13	-3390.69	4198.78	-1602.41	-4610.79	1181.07	-167.58	-2592.44	-4700.25	4869.47
3469.76	2831.92	1666.89	-36.0332	6132.5	1317.64	703.125	4582.62	-3038.74	-321.408	-2831.49	929.467	112.451	7408.02	-962.35	4121.13	2060.57	1108.49	-2006.33	3183.66	2427.69	1955.81	4109.38	3632.37	-1900.64	-2436.83	1654.73	-36.8359	2653.34	-468.994	5940.98	3281.58	1809.11	5243.11	600.74	-1686.95	1557.85	-1364.65	2199.95	1421.12	2818.87	1759.31	3513.78	-2444.41	-1127.79	3149.07	-2132.58	2942.56	350.746	1799.47
3470.15	2128.92	3923.89	-1768.03	6887.5	-350.355	651.125	1975.62	119.264	1246.59	-6292.49	1223.47	961.451	2652.02	-2672.35	-87.8711	-1789.43	-2238.51	2436.67	-952.336	4583.69	-2933.19	4488.38	2382.37	-2002.64	-2809.83	-3104.27	-447.836	1877.34	880.006	4589.98	1557.58	-604.893	-34.8906	-613.26	-663.949	435.851	-1184.65	262.945	1066.12	-3702.13	-1704.69	-1079.22	-1580.41	-3013.79	2873.07	-1984.58	-1792.44	-4498.25	-188.528
3470.54	160.916	1353.89	245.967	2598.5	1770.64	1361.12	-1267.38	1431.26	2863.59	-1243.49	2120.47	7323.45	2267.02	887.649	1193.13	1575.57	-1683.51	-407.334	2461.66	572.692	-3423.19	3296.38	-1166.63	2887.36	2730.17	-4463.27	-2185.84	-440.656	-2071.99	1584.98	-1556.42	3154.11	-4487.89	-1390.26	-1393.95	-1600.15	-2647.65	1251.95	-1567.88	-1911.13	1447.31	1651.78	-5877.41	-2214.79	3907.07	714.42	2174.56	-1829.25	-6431.53
3470.93	1194.92	2365.89	1174.97	6834.5	-2043.36	4925.12	1430.62	-1659.74	2472.59	-5678.49	4151.47	4854.45	190.018	-2284.35	-3226.87	-3930.43	1677.49	1045.67	-618.336	3597.69	449.814	4342.38	478.371	1873.36	3183.17	-1191.27	1111.16	4266.34	-65.9941	2585.98	714.584	2654.11	32.1094	246.74	4080.05	1893.85	714.35	2801.95	1879.12	-3306.13	-740.689	2017.78	1989.59	1741.21	5664.07	1705.42	218.562	-2347.25	-3036.53
3471.32	560.916	-1205.11	4867.97	3830.5	730.645	9107.12	4084.62	427.264	5954.59	248.51	3202.47	8561.45	6803.02	2914.65	1983.13	675.566	6899.49	1089.67	5965.66	4875.69	2054.81	969.377	370.371	6413.36	5567.17	6478.73	2110.16	2813.34	-2567.99	5104.98	-553.416	3234.11	3211.11	4053.74	3081.05	1732.85	-525.65	2636.95	2166.12	3082.87	6296.31	7093.78	848.588	555.213	6580.07	2218.42	3569.56	2523.75	2821.47
3471.71	4.91601	3370.89	1252.97	2065.5	1814.64	6739.12	10094.6	-787.736	2989.59	410.51	6509.47	-629.549	2794.02	-313.35	-2830.87	-2932.43	2291.49	1726.67	1973.66	2500.69	1117.81	299.377	3968.37	3757.36	1288.17	6904.73	5064.16	1836.34	-2228.99	243.982	-2942.42	408.107	2276.11	2498.74	6684.05	4699.85	1884.35	3026.95	1008.12	1284.87	1890.31	84.7812	1843.59	44.2129	10354.1	795.42	-474.438	-673.254	6577.47
3472.1	-2349.08	-2308.11	-2708.03	-7901.5	-2102.36	794.125	4538.62	-1415.74	-1470.41	-2726.49	-80.5332	-2444.55	371.017	112.649	-6899.87	-3941.43	-1586.51	-4201.33	413.664	-4512.31	-4477.19	-6667.62	5282.37	551.36	225.167	-1352.27	-2637.84	-5075.66	-7091.99	-1737.02	-7287.42	-3017.89	-5869.89	-97.2598	2993.05	-1402.15	-4082.65	-3027.05	-1133.88	-2736.13	-40.6885	-585.219	-965.411	-6907.79	2429.07	-1099.58	1539.56	-2067.25	2794.47
3472.49	-600.084	6.89063	-9026.03	-6085.5	2335.64	-3418.88	3480.62	-4359.74	-4620.41	-205.491	2029.47	-2483.55	952.017	-1559.35	-8697.87	-4027.43	-5647.51	-1780.33	-5317.34	-4779.31	1004.81	-39.6221	4725.37	-3807.64	-2162.83	-1986.27	5033.16	-2689.66	-4916.99	-5100.02	-4293.42	-750.894	5.10938	-2982.26	5158.05	5135.85	-646.65	965.945	-196.879	-8591.13	-2684.69	-1029.22	3972.59	-671.787	5796.07	-4491.58	1742.56	166.746	1868.47
3472.88	-6074.08	-13079.1	-12649	-10354.5	-8089.36	-8155.88	-6439.38	-10047.7	-6280.41	-6756.49	-9481.53	-5138.55	-9155.98	-8127.35	-12805.9	-5735.43	-8683.51	-6790.33	-12582.3	-9590.31	-10303.2	-9600.62	-1804.63	-7546.64	-8178.83	-14141.3	-3109.84	-9497.66	-9439.99	-9483.02	-7232.42	-11788.9	-7781.89	-8402.26	-2113.95	-6159.15	-9167.65	-9752.05	-2869.88	-12645.1	-5488.69	-3366.22	-4300.41	-10658.8	-2807.93	-9541.58	-3075.44	-6220.25	-4397.53
3473.27	-3687.08	-3297.11	-11149	-5648.5	-3351.36	-6236.88	2445.62	-7851.74	-3798.41	-3409.49	-433.533	-2323.55	-3768.98	-2517.35	-4770.87	-3837.43	-4880.51	-2660.33	-6416.34	-8281.31	-2432.19	-5110.62	-1634.63	-5215.64	-7451.83	-7452.27	2812.16	-2993.66	-2351.99	-6067.02	-2057.42	-3774.89	600.109	-7489.26	-734.949	770.851	-3109.65	-72.0547	-2840.88	-2545.13	-2376.69	-2621.22	-5590.41	-3988.79	2406.07	-7645.58	-1214.44	-5005.25	-3225.53
3473.67	-3789.08	-6224.11	-7254.03	-4145.5	-9851.36	-7676.88	-2796.38	-4407.74	-1662.41	-5425.49	-6143.53	-8754.55	-6282.98	-5751.35	-6132.87	-5013.43	-5755.51	-1085.33	-5651.34	-9355.31	-6753.19	-9060.62	-2687.63	-8471.64	-6496.83	-9499.27	-3672.84	-3969.66	-3866.99	-4391.02	-1677.42	-6111.89	-4610.89	-2610.26	-3954.95	-5988.15	-3980.65	-5496.05	-3107.88	-5508.13	-5362.69	-2792.22	-9770.41	-8925.79	-4066.93	-6796.58	-8506.44	-9980.25	-4603.53
3474.06	-2072.08	61.8906	-321.033	727.502	446.645	-3269.88	4036.62	-217.736	2449.59	2086.51	994.467	-1959.55	2397.02	3326.65	316.129	1007.57	-14.5078	3774.67	3472.66	-4994.31	2563.81	2757.38	-657.629	-523.639	-847.834	3431.73	1696.16	-3074.66	-2366.99	979.982	1486.58	3711.11	2387.11	2472.74	-269.949	-335.15	4296.35	2771.95	1038.12	388.867	2507.31	2064.78	-4983.41	-174.787	1845.07	-5024.58	-581.438	-91.2539	-707.529
3474.45	1502.92	-3952.11	2264.97	1918.5	-5089.36	-3287.88	2642.62	-388.736	391.592	-3319.49	-1747.53	-3213.55	-3168.98	1839.65	-5828.87	-975.434	-764.508	5098.67	591.664	-700.307	-3999.19	1068.38	3071.37	-3078.64	188.166	-1138.27	-3366.84	-42.6562	-1754.99	1301.98	1612.58	-2707.89	-2277.89	3199.74	968.051	-3312.15	3059.35	-1230.05	157.121	-5061.13	-2803.69	-83.2188	-2973.41	-1878.79	-3320.93	-2493.58	-2189.44	-6255.25	288.471
3474.84	2597.92	-218.109	3735.97	749.502	1566.64	-1929.88	4185.62	2153.26	-1723.41	4404.51	1564.47	2387.45	1609.02	3610.65	1744.13	2748.57	3875.49	2972.67	5802.66	1360.69	-450.186	3244.38	3835.37	2750.36	1856.17	2603.73	-2967.84	2662.34	1335.01	2142.98	338.584	4374.11	-487.891	3227.74	2494.05	-522.15	120.35	5424.95	1299.12	839.867	1544.31	156.781	-2090.41	893.213	-202.932	916.42	4967.56	-571.254	629.471
3475.23	445.916	651.891	591.967	3347.5	-3002.36	-853.875	1768.62	287.264	-699.408	-800.49	-740.533	-1069.55	-4685.98	-3151.35	-1888.87	-1857.43	-1310.51	5216.67	387.664	4622.69	-97.1856	96.3769	4515.37	-837.639	718.166	362.734	-1500.84	5260.34	2748.01	2208.98	1873.58	1561.11	-2496.89	2073.74	1948.05	-335.15	1731.35	2465.95	3050.12	-2429.13	-3045.69	671.781	-307.412	-1184.79	1119.07	773.42	265.562	-4936.25	2289.47
3475.62	-1795.08	-2307.11	-2260.03	658.502	-390.355	-392.875	1633.62	-47.7363	1028.59	1457.51	-1906.53	3287.45	3156.02	3543.65	2140.13	5433.57	-64.5078	193.666	3881.66	3451.69	-1120.19	-4062.62	3447.37	2806.36	3719.17	2809.73	-1414.84	1040.34	-2250.99	2061.98	221.584	4402.11	-387.891	541.74	-492.949	-1325.15	592.35	6056.95	2723.12	3977.87	3867.31	4553.78	-1761.41	-1408.79	-338.932	2257.42	2721.56	1363.75	-914.529
3476.01	-916.084	-1286.11	-1194.03	-105.498	75.6445	-367.875	3145.62	1421.26	-113.408	1880.51	2632.47	-2396.55	-127.982	1304.65	85.1289	3330.57	1657.49	622.666	-28.3359	2850.69	-247.186	-1640.62	5869.37	257.361	5148.17	-196.266	2217.16	3732.34	1095.01	-254.018	3429.58	598.107	918.109	-2797.26	3703.05	1283.85	2727.35	5728.95	3679.12	182.867	1752.31	2816.78	4295.59	2584.21	2000.07	1566.42	-663.438	-3923.25	1072.47
3476.4	3283.92	-2155.11	1245.97	1741.5	2001.64	2038.12	2377.62	4308.26	733.592	4322.51	1706.47	2729.45	5435.02	3801.65	6148.13	9060.57	7375.49	1880.67	1662.66	1255.69	2066.81	-3436.62	4505.37	1701.36	5867.17	1529.73	1593.16	1818.34	1758.01	89.9824	5636.58	464.107	755.109	-666.26	424.051	3617.85	1365.35	4427.95	2356.12	7718.87	7453.31	6490.78	7023.59	545.213	1565.07	2782.42	6437.56	-1579.25	-383.529
3476.79	-18.084	73.8906	-2557.03	3067.5	3651.64	-3124.88	1421.62	1082.26	-2857.41	-27.4912	4327.47	1940.45	1092.02	-1219.35	3341.13	3281.57	995.492	2659.67	-3887.34	2614.69	1962.81	-1936.62	1965.37	-1464.64	-1611.83	-222.266	785.164	2606.34	4522.01	-3204.02	3017.58	425.106	3693.11	-2030.26	2365.05	5080.85	1745.35	2429.95	1614.12	2763.87	1008.31	1481.78	6625.59	4429.21	2525.07	-1287.58	229.562	-6530.25	-1233.53
3477.18	-2886.08	-4056.11	-3897.03	-2994.5	-1230.36	-3223.88	-5413.38	-183.736	-3063.41	-4327.49	-1266.53	1068.45	-2142.98	-379.351	1358.13	1977.57	509.492	1672.67	-3732.34	346.692	-3189.19	-5451.62	675.371	345.36	-5361.83	-3639.27	-6779.84	-1779.66	1180.01	-1605.02	-428.415	233.106	-1411.89	-4283.26	-5318.95	-4279.15	-5240.65	-6137.05	-461.879	-2557.13	-2831.69	844.781	1941.59	-3047.79	-4963.93	-258.58	293.562	-8264.25	-4790.53
3477.58	-2004.08	2011.89	-1116.03	-1218.5	2596.64	-2741.88	-530.384	2826.26	-5093.41	-1726.49	-1689.53	-690.549	2721.02	-2467.35	120.129	1760.57	-2057.51	898.665	-428.336	-1440.31	33.8145	1667.38	1220.37	1045.36	-4954.83	2361.73	-1125.84	2288.34	2018.01	-1313.02	1585.58	6086.11	5991.11	-5235.26	-4511.95	3693.85	-3769.65	-924.055	-3403.88	-582.133	-1587.69	-700.219	4347.59	1730.21	-107.933	-1572.58	-1109.44	-6651.25	-3264.53
3477.97	-1354.08	-1757.11	2333.97	118.502	373.645	-1079.88	-3422.38	5246.26	-3455.41	-4281.49	-6011.53	-3712.55	1964.02	-1913.35	-927.871	2599.57	2019.49	2440.67	2375.66	68.6924	-4427.19	757.378	2153.37	2830.36	-5019.83	-561.266	-4398.84	885.344	3160.01	2423.98	1785.58	2909.11	3177.11	-2332.26	-4007.95	1511.85	-4798.65	-850.055	-2914.88	-2022.13	1422.31	3256.78	1092.59	-4767.79	-3456.93	-306.58	-1804.44	-7932.25	-3134.53
3478.36	-4386.08	4745.89	-498.033	2464.5	7044.64	-655.875	609.616	1033.26	-2237.41	2027.51	-1107.53	-4434.55	279.017	1963.65	1239.13	3158.57	3779.49	4140.67	1174.66	-48.3076	3455.81	6049.38	2553.37	4593.36	-5180.83	2995.73	251.164	2959.34	3420.01	4747.98	1605.58	6201.11	8186.11	-1545.26	202.051	6661.85	-1721.65	4671.95	-3839.88	3403.87	5428.31	3822.78	3099.59	1785.21	2202.07	-882.58	-298.438	-559.254	-1235.53
3478.75	-2803.08	-3487.11	-1145.03	-2043.5	-2613.36	-2021.88	-4894.38	-1994.74	-1051.41	-4272.49	-8996.53	-7799.55	-9051.98	-2623.35	-5546.87	-1580.43	-1133.51	235.665	-6948.34	-4633.31	-5203.19	-369.622	-1242.63	735.36	-6499.83	-6326.27	-8230.84	-4072.66	-2596.99	2660.98	-5554.42	-3167.89	-2731.89	-2377.26	-5180.95	532.851	-2393.65	-3966.05	-4824.88	-2577.13	-2063.69	1189.78	1385.59	-3408.79	-1366.93	354.42	-5373.44	-3210.25	-1440.53
3479.14	-2598.08	2925.89	1978.97	219.502	3387.64	-1288.88	340.616	-1512.74	-257.408	3799.51	-1325.53	111.451	-1845.98	2228.65	-1851.87	4357.57	3842.49	-2225.33	-1581.34	-5287.31	3369.81	802.378	-1609.63	4354.36	-3823.83	2660.73	-2055.84	-5401.66	-1979.99	4806.98	-4391.42	3695.11	3271.11	-1120.26	-4378.95	2754.85	1672.35	2907.95	-4253.88	1602.87	4901.31	3775.78	-702.411	1024.21	2861.07	-1243.58	1562.56	1624.75	-3915.53
3479.53	-5378.08	-2502.11	-1974.03	-3059.5	-5525.36	-2620.88	-2924.38	-6051.74	-3252.41	-5593.49	-4058.53	-3635.55	-5361.98	-3902.35	-6883.87	-105.434	-112.508	-4176.33	-3451.34	-2093.31	277.814	-7309.62	-739.629	-297.64	-5582.83	-3871.27	-3729.84	-4517.66	-1299.99	5381.98	-3271.42	-6768.89	-2169.89	-1593.26	-5833.95	-2191.15	-927.65	-6122.05	-3707.88	-5924.13	-2245.69	-3927.22	-6180.41	-2110.79	-3887.93	-7527.58	-1382.44	-5723.25	-5006.53
3479.92	-4856.08	-2165.11	-2620.03	-3423.5	-2457.36	-2405.88	-3561.38	-983.736	-953.408	489.509	-2229.53	682.451	-310.983	1650.65	890.129	-351.434	3201.49	-6134.33	170.664	-2031.31	2714.81	-6516.62	3555.37	5090.36	-3666.83	1642.73	-967.836	-2290.66	-3218.99	5480.98	-516.415	-2683.89	-2519.89	460.74	-6673.95	683.851	430.35	-3252.05	361.121	332.867	-912.688	77.7812	-8067.41	1995.21	-2937.93	-5079.58	-209.438	477.746	-470.528
3480.31	-3666.08	-1917.11	-3137.03	-2043.5	-6303.36	-3591.88	-3055.38	1011.26	1872.59	-3324.49	-2190.53	-2986.55	-4571.98	-5086.35	-2260.87	-4748.43	-660.508	-4208.33	-3993.34	-646.308	1859.81	-4776.62	5337.37	-422.64	-2405.83	-1902.27	303.164	-358.656	-985.994	1537.98	2954.58	-2501.89	-3465.89	-1494.26	-3731.95	237.851	4846.35	-7489.05	2018.12	-4710.13	-5763.69	-217.219	-4727.41	47.2129	305.067	-3065.58	-9344.44	-4013.25	1359.47
3480.7	-2516.08	-1752.11	1011.97	-3252.5	2513.64	-992.875	-872.384	3212.26	6624.59	1054.51	-677.533	5410.45	354.017	-524.351	2728.13	2479.57	4354.49	-1731.33	2779.66	338.692	3280.81	-166.622	6603.37	1151.36	441.167	1134.73	1935.16	-1122.66	-1486.99	3367.98	-360.415	3090.11	-1824.89	1994.74	-2035.95	594.851	747.35	-541.055	3825.12	389.867	595.312	4649.78	-3598.41	-1883.79	870.067	-1854.58	-3551.44	1429.75	-1677.53
3481.09	-1794.08	4427.89	2069.97	-44.498	2836.64	432.125	3624.62	987.264	2110.59	159.509	1680.47	2003.45	770.017	-1996.35	-2542.87	1888.57	-718.508	-2355.33	-3952.34	94.6924	3201.81	2675.38	5698.37	-3137.64	-3869.83	2247.73	3217.16	-447.656	1764.01	224.983	1472.58	1218.11	2115.11	-912.26	549.051	2535.85	1270.35	3653.95	3279.12	-2257.13	-16.6885	-1213.22	-679.411	-544.787	5066.07	-804.58	-4946.44	-2253.25	-3185.53
3481.49	948.916	865.891	2825.97	-3332.5	-523.355	3970.12	1460.62	-1012.74	2023.59	705.509	-1671.53	4487.45	4547.02	-12.3506	-543.871	4012.57	770.492	-2935.33	-721.336	269.692	-1325.19	-2585.62	996.371	580.36	373.167	-1148.27	-848.836	-2880.66	-358.994	64.9834	-1762.42	1139.11	117.109	-155.26	868.051	-3287.15	-5081.65	1872.95	1070.12	592.867	4262.31	-2260.22	-1328.41	-3661.79	414.067	373.42	-1546.44	-1031.25	-7172.53
3481.88	6254.92	6286.89	3782.97	453.502	4958.64	8425.12	6999.62	3372.26	1453.59	5601.51	5133.47	1676.45	5011.02	753.649	2491.13	5324.57	1649.49	2141.67	576.664	3123.69	6258.81	4023.38	2349.37	2040.36	1894.17	2672.73	4991.16	1127.34	3501.01	1024.98	362.585	2775.11	6046.11	2108.74	8588.05	-214.149	1707.35	4401.95	1080.12	2636.87	1938.31	-2179.22	1417.59	5155.21	1962.07	679.42	-612.438	457.746	-1563.53
3482.27	6807.92	-430.109	2703.97	-2004.5	1857.64	3955.12	-3019.38	5372.26	3087.59	5012.51	-164.533	-351.549	923.017	739.649	3049.13	6322.57	3984.49	1854.67	1277.66	-32.3076	-1995.19	-2812.62	-1994.63	581.36	3407.17	-3055.27	-3270.84	-4079.66	-731.994	-77.0166	-121.415	-3053.89	-1230.89	-1066.26	1745.05	-6787.15	-1549.65	211.945	-1665.88	-452.133	-722.688	-1449.22	-4521.41	-1213.79	-6301.93	-886.58	-2437.44	-1510.25	-2187.53
3482.66	6069.92	1547.89	2542.97	3878.5	3687.64	-2810.88	-1269.38	-116.736	3855.59	6615.51	532.467	399.451	199.017	-2114.35	2451.13	4512.57	5440.49	1174.67	294.664	-1869.31	921.814	861.378	-5217.63	-1918.64	-5227.83	-1035.27	702.164	-3083.66	-11.9941	-729.017	4372.58	-2263.89	5196.11	-2142.26	2121.05	-249.149	856.35	1243.95	-2995.88	1373.87	-1675.69	-514.219	-5484.41	1132.21	-4679.93	-2803.58	-4339.44	-982.254	-2370.53
3483.05	3347.92	-1758.11	4710.97	5223.5	-2813.36	-3794.88	-5422.38	-2397.74	3748.59	1618.51	-7043.53	821.451	-1835.98	-3550.35	-1042.87	-1058.43	6076.49	-2861.33	1703.66	-2484.31	-2076.19	-4337.62	-3570.63	-1485.64	-6846.83	-6210.27	-4940.84	-3480.66	-2558.99	1017.98	1476.58	-4685.89	-3362.89	-694.26	-379.949	-3739.15	-1471.65	-4271.05	-2587.88	1192.87	-2962.69	2716.78	-966.411	-5205.79	-9119.93	-504.58	-3446.44	-4830.25	-1918.53
3483.44	3026.92	5528.89	3602.97	5393.5	4402.64	512.125	1894.62	1874.26	5056.59	7390.51	1504.47	4623.45	2790.02	2371.65	3172.13	-859.434	7803.49	-751.335	7864.66	-2193.31	5413.81	4175.38	50.3711	3347.36	-890.833	5095.73	-205.836	1615.34	-459.994	974.983	651.585	8690.11	3530.11	3764.74	3583.05	3950.85	4830.35	94.9453	-1038.88	5684.87	2678.31	6442.78	5824.59	3295.21	-394.933	240.42	2687.56	344.746	-427.528
3483.83	3932.92	5769.89	5396.97	4662.5	2094.64	2549.12	2651.62	5194.26	5603.59	1502.51	-2463.53	1940.45	-2969.98	2360.65	-1051.87	-702.434	2151.49	1665.67	2752.66	1855.69	462.814	5192.38	4345.37	2409.36	2584.17	4126.73	-2322.84	3193.34	-1294.99	1023.98	2859.58	4710.11	103.109	4299.74	4227.05	2129.85	2535.35	-1975.05	3352.12	570.867	2762.31	6571.78	3884.59	-297.787	-564.933	4609.42	1299.56	-5057.25	3121.47
3484.22	4118.92	10109.9	4207.97	4270.5	9761.64	2177.12	5792.62	4144.26	4822.59	8267.51	3185.47	5660.45	1146.02	8607.65	4903.13	6046.57	5742.49	4244.67	5880.66	2103.69	5669.81	8596.38	6974.37	4471.36	5062.17	10402.7	2564.16	1700.34	1529.01	-894.017	3088.58	8129.11	2764.11	2912.74	5691.05	7755.85	2768.35	6030.95	2487.12	7459.87	8847.31	5692.78	3664.59	7145.21	3924.07	4496.42	3758.56	1746.75	5666.47
3484.61	2593.92	6046.89	1697.97	3602.5	2718.64	2437.12	2270.62	920.264	3354.59	2857.51	-323.533	1480.45	-3191.98	1902.65	3507.13	3153.57	3677.49	1825.67	-73.3359	3015.69	1591.81	7440.38	6990.37	2900.36	4998.17	5080.73	1761.16	3334.34	4034.01	-268.018	3180.58	719.107	153.109	1955.74	4728.05	4883.85	233.35	530.945	4033.12	1213.87	4515.31	2558.78	7090.59	4413.21	1160.07	2383.42	500.562	-1497.25	7065.47
3485	-2125.08	2763.89	2787.97	-2172.5	6459.64	984.125	1053.62	-1712.74	2101.59	4653.51	-298.533	3638.45	3062.02	4960.65	9197.13	1864.57	5667.49	960.666	3561.66	3653.69	-191.186	6313.38	4322.37	5605.36	4502.17	6028.74	324.164	1850.34	1903.01	1057.98	2022.58	3881.11	849.109	1763.74	910.051	4988.85	-1548.65	4667.95	1277.12	5497.87	4943.31	4898.78	1978.59	816.213	271.068	1003.42	4111.56	3103.75	3006.47
3485.4	-2803.09	1447.89	2706.96	-2426.5	2618.64	-957.875	393.613	-5187.74	203.59	-191.492	1833.46	-1551.55	-1657.98	-303.352	2962.12	-3078.44	-776.508	3972.66	-191.336	4392.69	-694.188	3491.38	1444.37	-45.6406	-73.8359	2469.73	503.164	2911.34	2042	-1274.02	4387.58	-1015.89	-2473.89	555.738	2490.05	4972.85	-1405.65	423.945	-466.883	-70.1328	-418.691	-1068.22	2068.59	-2938.79	-857.934	1073.42	-3576.44	845.742	4070.47
3485.79	-177.086	-1257.11	3490.96	-2784.5	1512.64	2653.12	478.613	-225.738	-335.41	2957.51	1619.46	2300.45	3014.02	1279.65	4146.12	2873.56	1361.49	2147.66	4915.66	3316.69	1176.81	71.375	-583.633	5042.36	2059.16	4487.73	-1460.84	-1915.66	-899.996	-2104.02	3637.58	-425.895	-2125.89	-2518.26	-1887.95	2822.85	-3339.65	2507.95	-2499.88	5091.87	3367.31	859.781	-1274.41	-4047.79	3240.07	6013.42	74.5625	4687.74	3533.47
3486.18	4009.91	5526.89	1226.96	6508.5	6590.64	5496.12	6704.61	6627.26	979.59	4955.51	6053.46	122.449	3801.02	521.648	-115.875	1113.56	3978.49	8101.66	-1096.34	7854.69	6849.81	6943.38	4271.37	2067.36	4248.16	7349.73	5329.16	2456.34	5004	-1152.02	7825.58	6356.11	5501.11	784.738	2066.05	6516.85	3860.35	4025.95	868.117	3862.87	3246.31	1745.78	2343.59	2513.21	7821.07	8378.42	-1775.44	3049.74	6016.47
3486.57	4897.91	1208.89	-4008.04	602.5	3878.64	4016.12	294.613	4593.26	1460.59	-721.492	1389.46	425.449	2151.02	3575.65	743.125	-1181.44	3760.49	3736.66	-4400.34	3922.69	1831.81	3341.38	-2325.63	2764.36	4439.16	4254.73	-3708.84	-4229.66	-1351	-545.02	1188.58	4049.11	2060.11	-1438.26	-3935.95	-2720.15	-2210.65	-772.055	-1226.88	3925.87	2349.31	5249.78	-1796.41	-2610.79	-1091.93	6507.42	-4971.44	379.742	2490.47
3486.96	5370.91	5261.89	-2033.04	2302.5	7426.64	4289.12	5529.61	2016.26	761.59	-1114.49	6200.46	-358.551	4074.02	5227.65	2766.12	-3.4375	-525.508	4205.66	-4532.34	3251.69	4372.81	5629.38	-2468.63	1599.36	368.164	7100.73	2311.16	-417.656	649.004	-420.02	1527.58	7934.11	3777.11	-2450.26	2249.05	1252.85	-888.652	2572.95	-2460.88	5236.87	-696.691	4434.78	1190.59	2473.21	4307.07	366.418	-5071.44	693.742	1796.47
3487.35	3067.91	1483.89	2652.97	2502.5	2147.64	5617.12	600.617	2823.27	218.594	-1459.49	1758.47	-1832.55	752.016	3336.65	760.125	225.562	-2469.51	2612.66	1679.66	4455.69	-1040.19	-1636.62	-1096.63	-371.641	1253.16	14.7344	203.164	635.344	-1664	1985.98	-975.418	3303.1	-3052.89	-1604.26	2830.05	-2051.15	-5086.65	-2831.05	5.11719	1785.87	-3161.69	4021.78	99.5859	758.211	-1851.93	-1967.58	-1913.44	-4370.26	1879.47
3487.74	4395.91	7870.89	3030.97	9191.5	7009.64	7258.12	8082.62	4536.27	-358.406	4955.51	8047.47	1419.45	4424.02	4432.65	2498.12	3182.56	1962.49	5033.66	7285.66	6682.69	5089.81	4688.38	1123.37	2098.36	4236.16	6589.73	7262.16	5470.34	1302	1398.98	982.586	8795.1	2781.11	2418.73	5331.05	3124.85	1168.34	3027.95	763.117	3046.87	1199.31	3644.78	3767.59	7757.21	5192.06	-139.578	1596.56	1405.74	5047.47
3488.13	7835.91	733.891	4262.97	6738.5	313.641	6019.12	3931.62	4374.27	-137.406	1675.51	126.469	215.453	3832.02	-91.3516	-1569.88	5687.56	1476.49	2481.66	3006.66	5064.69	2153.81	-1416.62	1261.37	307.359	7593.16	2012.73	1029.16	6138.34	759	2441.98	-2677.41	2682.1	-3103.89	2769.73	1253.05	-3851.15	-1900.66	-581.055	-169.883	-411.133	-2523.69	4207.78	996.586	1956.21	891.062	3736.42	-708.438	-1300.26	4841.47
3488.52	7382.91	4527.89	7784.97	5015.5	6518.64	4050.12	6354.62	6205.27	61.5938	6220.51	6490.47	4447.45	7519.02	2371.65	3316.12	8333.56	2009.49	778.664	3962.66	2104.69	9298.81	628.375	66.3672	2703.36	7062.16	8020.73	5204.16	6563.34	1068	3742.98	-1379.41	7411.1	-154.891	1316.73	2793.05	1024.85	975.344	5476.95	-1136.88	2597.87	547.312	4733.78	2837.59	7317.21	3273.06	2202.42	1534.56	4192.74	2737.47
3488.92	2536.91	-2294.11	3419.97	570.5	-1591.36	1880.12	-2690.38	2678.27	-5032.41	-2907.49	285.469	-3835.55	25.0156	-4031.35	-1745.88	1220.56	-6922.51	-1545.34	-4001.34	-2678.31	5987.81	-3016.62	-2332.63	-4110.64	2409.16	-1346.27	-2774.84	1240.34	-217	482.984	-1528.41	-2988.9	-6516.89	-2824.27	-1462.95	-8635.15	-1676.66	-961.055	-1992.88	-8965.13	-5324.69	-4177.22	-355.414	-1448.79	-4483.94	-3478.58	-6036.44	-4035.26	-1745.53
3489.31	221.914	-1173.11	2066.97	276.5	6435.64	1192.12	-1263.38	346.266	-2886.41	2589.51	3589.47	-330.547	2024.02	-2349.35	4911.12	4547.56	-4163.51	-762.336	-800.336	-4394.31	6903.81	-3157.62	-3791.63	-1989.64	1051.16	2317.73	-2072.84	-626.656	-1398	-443.016	1835.59	273.102	-2654.89	-3594.27	-2381.95	-2850.15	-779.656	5044.95	510.117	-6346.13	-984.688	-2932.22	-2546.41	257.211	-921.938	-4670.58	-2235.44	2643.74	-2412.53
3489.7	-61.0859	-4280.11	587.969	3835.5	1942.64	3694.12	-215.383	-2730.73	-876.406	-1586.49	1493.47	-4245.55	-4517.98	-7079.35	-96.875	-2373.44	-5755.51	3468.66	-5935.34	-5074.31	1897.81	-3942.62	-1840.63	-4981.64	378.164	-3047.27	-3980.84	124.344	-871	78.9844	4822.59	-4626.9	-4733.89	-913.266	-4312.95	-3999.15	-63.6562	-1917.05	2100.12	-11010.1	-6874.69	-5817.22	-977.414	-2708.79	-2939.94	-7091.58	-6115.44	-3464.26	-301.531
3490.09	-2916.09	-4066.11	2831.97	2884.5	1769.64	1021.12	1835.62	-3571.73	2009.59	3995.51	-2843.53	1737.45	2958.02	-1751.35	3044.12	-406.438	3050.49	1143.66	-551.336	-4777.31	2480.81	-3548.62	-2009.63	1808.36	2603.16	-1513.27	-4309.84	-2471.66	-407	-742.016	3663.59	-2323.9	-1052.89	1610.73	-3603.95	-6385.15	417.344	-2216.05	776.117	-3503.13	-2131.69	-4531.22	-2514.41	-1509.79	-3282.94	-6579.58	-1331.44	3375.74	-3503.53
3490.48	-4641.09	-2239.11	2387.97	3974.5	-2099.36	1288.12	5826.62	-1452.73	2203.59	-1204.49	-368.531	-4145.55	129.016	-5662.35	-1566.88	-4212.44	-386.508	3258.66	-1286.34	-727.312	3479.81	-673.625	1698.37	-1478.64	-775.836	-3666.27	-2706.84	-215.656	1013	275.984	3371.59	-5307.9	2904.11	-1743.27	-72.9531	-6247.15	1194.34	-3877.05	117.117	-6174.13	-5106.69	-7522.22	-101.414	-1516.79	-1099.94	-6544.58	-2696.44	-2127.26	-1980.53
3490.87	-3103.09	-2913.11	3688.97	1243.5	-394.359	1552.12	1739.62	164.266	5464.59	1962.51	-1393.53	-2098.55	944.016	392.648	4723.12	493.562	1915.49	3586.66	4690.66	664.688	-1830.19	-2497.62	2156.37	4487.36	1956.16	653.734	-5736.84	-2281.66	-3250	2889.98	-875.414	-601.898	3437.11	-2450.27	-1575.95	-4348.15	-1486.66	-231.055	-2078.88	-2974.13	1663.31	-1118.22	1050.59	-6431.79	-1790.94	-1159.58	2525.56	-1868.26	-3174.53
3491.26	-789.086	-948.109	2348.97	4822.5	4034.64	1481.12	5763.61	-1485.73	2797.59	3999.51	-279.531	-2869.55	-382.984	313.648	2393.12	965.562	-2333.51	5182.66	2104.66	747.688	-268.188	2155.38	3855.37	2969.36	-2310.84	2654.73	1012.16	677.344	2443	1746.98	-217.414	738.102	5956.11	-3772.27	1518.05	2031.85	1933.34	2048.95	-1113.88	-7122.13	-142.688	-2560.22	3107.59	-1921.79	3551.06	-1754.58	-478.438	-866.258	431.469
3491.65	5049.92	-3453.11	5508.97	3151.5	5791.64	6256.12	4690.61	2436.27	5150.59	5023.5	-2274.53	-350.547	415.016	3197.64	4220.12	7279.56	2307.48	4912.66	4698.66	-1440.31	-1280.19	-669.625	3758.38	3396.36	874.172	-2143.27	-605.836	-1038.66	556	1864.98	-1445.41	-2205.9	741.109	-3571.27	-554.953	-2168.15	-1567.66	-2436.05	789.125	-4287.13	800.312	603.781	-1934.41	-6308.79	-1118.94	-198.578	3619.56	1113.75	-2313.53
3492.04	5300.92	3160.89	1271.97	4482.5	6880.64	4959.12	9366.61	2096.27	5426.59	4826.5	5074.47	-2834.55	-615.984	1428.64	4561.12	2413.56	-444.516	5697.66	1685.66	-3936.31	4882.81	2489.38	4337.38	2294.36	-2982.83	-1469.27	4966.16	3266.34	1103	-3115.02	3384.58	-332.891	1900.11	-7660.27	2661.05	1051.84	2177.34	-371.062	1656.12	-5854.13	-817.688	-2057.22	-2680.41	259.203	1587.06	1577.42	2346.56	1794.75	-3504.53
3492.43	1378.92	-1470.11	-211.031	-1722.5	51.6406	2721.12	-594.391	904.266	3132.59	-1527.5	-4010.53	-7498.55	-9299.98	-4470.36	731.125	-2974.44	-6124.52	-1628.34	-3245.34	-5870.31	-2958.19	-3723.62	-1845.62	-424.641	-5109.83	-7491.27	-4133.84	-2760.66	-5703	-5938.02	-1771.42	-8621.89	-6854.89	-10674.3	-4796.95	-6216.16	-3402.66	-6978.06	-1527.88	-11573.1	-5283.69	-6282.22	-7582.41	-6903.8	-8651.94	982.422	-1865.44	-4695.25	-3090.53
3492.82	3697.92	7088.89	3467.97	3156.5	9351.64	5761.12	5238.61	2889.27	5962.59	5995.5	2733.47	-632.547	-4533.98	-1759.36	6318.12	374.562	-869.516	1992.66	-1054.34	-1430.31	4235.81	6372.38	981.375	3538.36	-698.828	-146.266	4789.16	2264.34	-502	-1299.02	4392.58	654.109	6733.11	-5777.27	2531.05	4999.84	1714.34	2843.94	-2440.88	-4022.14	-374.688	-4940.22	-1163.41	3267.2	1230.06	700.422	582.562	3606.75	1022.47
3493.22	6989.92	339.891	4316.97	3748.5	-3.35938	4826.12	-326.391	1751.27	3108.59	-423.5	-3809.53	-484.547	-8788.98	-6625.36	1761.12	780.562	754.484	833.656	-5073.34	-292.312	-2721.19	-998.625	2060.38	1225.36	1771.17	-8479.27	-2100.84	224.344	-2822	-4702.02	1168.58	-4786.89	-1213.89	-1468.27	-3082.95	618.844	-1573.66	-4128.06	-5618.88	-9273.14	-8238.69	-6293.22	-2536.41	-2245.8	-2766.94	-2351.58	-3069.44	-2249.25	-3239.53
3493.61	6170.92	3288.89	5847.97	4563.5	2423.64	3733.12	2662.61	1183.27	4786.59	3855.5	171.469	6632.45	-1820.98	1708.64	8042.12	6470.56	6937.48	-1628.34	-1755.34	36.6875	488.812	-857.625	481.375	2035.36	1854.17	-2554.27	-323.844	961.344	-2759	-5434.02	-1948.42	3328.11	1564.11	-58.2656	-788.953	5133.84	-569.656	1587.94	-3776.88	-4382.14	-5510.69	-5072.22	-2367.41	1695.2	3053.06	-3591.58	1579.56	2020.75	-1531.53
3494	5247.92	970.891	6372.97	1810.5	-3626.36	4492.12	3228.61	2212.27	5184.59	-163.5	-568.531	3928.45	-2288.98	-1392.36	1344.12	2857.56	-29.5156	-1070.34	-6784.34	2469.69	-3888.19	-5793.62	967.375	-3945.64	-30.8281	-5571.27	-1133.84	-987.656	-1388	-1358.02	-2059.42	-1676.89	-3804.89	742.734	213.047	-1291.16	-987.656	-4045.06	1398.12	-6705.14	-7204.69	-6494.22	-2142.41	-3380.8	-2149.94	-2191.58	-3039.44	-1753.25	2562.47
3494.39	5484.92	5145.89	4198.97	-101.5	2823.64	3249.12	3586.61	-111.734	5317.59	5905.5	3155.47	7617.45	7459.02	2927.64	2306.12	5730.56	2648.48	-1219.34	-2571.34	2305.69	-5841.19	-4386.62	-2725.62	-836.641	-270.828	934.734	161.156	643.344	-1591	3338.98	-2466.42	2904.11	-1764.89	-53.2656	-1887.95	136.844	2436.34	1917.94	-312.875	1730.86	-1007.69	-5086.22	-4387.41	-1009.8	-2061.94	2784.42	-1898.44	1839.75	-1517.53
3494.78	5969.92	7862.89	2125.97	6047.5	1406.64	4873.12	8757.61	4369.27	4062.59	2839.5	4511.47	1615.45	1144.02	1972.64	-2762.88	-1450.44	-357.516	1632.66	-83.3438	3382.69	-2568.19	-1302.62	2299.38	-4079.64	-2238.83	-1823.27	2370.16	2702.34	712	3407.98	-2377.42	-2188.89	-2365.89	2581.73	201.047	-706.156	5020.34	137.938	-1241.88	-2643.14	-3795.69	-6193.22	-2430.41	-314.797	-5014.94	2681.42	-7238.44	-6022.25	2287.47
3495.17	5220.92	6146.89	4544.97	8439.5	8088.64	6024.12	9261.61	6338.27	4514.59	6887.5	5853.47	4610.45	4745.02	6978.64	4565.12	1292.56	5526.48	3781.66	4598.66	1257.69	1768.81	2486.38	3328.38	-832.641	257.172	782.734	2561.16	-1242.66	-60	3659.98	-6246.42	861.109	2749.11	2381.73	-1961.95	2864.84	1467.34	3873.94	-1526.88	3539.86	1311.31	-2672.22	-1948.41	-1312.8	-5300.94	3598.42	-631.438	-2951.25	4283.47
3495.56	7514.92	7990.89	6362.97	13312.5	11319.6	5840.12	10306.6	5456.27	6969.59	4285.5	7668.47	1417.45	4049.02	5077.64	4935.12	1521.56	2744.48	7836.66	2143.66	846.688	4017.81	7833.38	6745.38	510.359	2652.17	1852.73	5083.16	4303.34	1159	3963.98	356.578	582.109	7975.11	2870.73	2360.05	4496.84	476.344	1832.94	563.125	462.859	-2470.69	-5618.22	3467.59	1802.2	-1410.94	1452.42	-1614.44	-4151.25	5067.47
3495.95	3478.92	2828.89	3889.97	5862.5	7535.64	6123.12	4644.61	4399.27	10097.6	1682.5	2684.47	1744.45	4407.02	4758.64	5448.12	5770.56	5315.48	2889.66	859.656	-1297.31	-3975.19	-423.625	2404.38	3423.36	3501.17	-363.266	-2362.84	-734.656	-5656	2254.98	-270.422	1448.11	3850.11	160.734	-2350.95	-1237.16	-5007.66	-3345.06	-5590.88	698.859	-2467.69	-2694.22	-629.406	-2862.8	-7826.94	-584.578	-3121.44	-4321.25	622.469
3496.34	2298.92	6140.89	870.969	8934.5	9064.64	6818.12	7742.61	2122.27	5670.59	-2222.5	5711.47	144.453	2273.02	4593.64	2657.12	4101.56	1024.48	3374.66	-2677.34	-1316.31	-27.1875	1679.38	1224.38	-1915.64	-1962.83	485.734	981.156	2832.34	-5846	-664.016	2554.58	1057.11	3416.11	219.734	-272.953	-1476.16	-628.656	-5420.06	-3210.88	-2745.14	-6241.69	-3773.22	4153.59	-901.797	-8163.94	-3499.58	-6159.44	-6216.25	729.469
3496.74	1317.92	-784.109	5551.97	3902.5	1825.64	2113.12	415.609	1347.27	3136.59	-4886.5	-924.531	2573.45	-580.984	2044.64	-671.875	5056.56	-97.5156	1913.66	-2824.34	-777.312	-6365.19	-3386.62	-2581.62	-5030.64	-3554.83	-6579.27	-3480.84	-1382.66	-9186	-2483.02	-3441.42	-2975.89	-2465.89	-5197.27	-6776.95	-7405.16	-7624.66	-8231.06	-6011.88	-4849.14	-6271.69	-3785.22	-1769.41	-7042.8	-14121.9	-3799.58	-4842.44	-6446.25	-2801.53
3497.13	4428.92	6272.89	7836.97	7134.5	10950.6	1626.12	6800.61	5664.27	2635.59	2507.5	8461.47	5532.45	5831.02	5306.64	2269.12	5260.56	1238.48	4678.66	9.65625	-383.312	2578.81	6819.38	346.375	-1371.64	-1029.83	2179.73	6587.16	2564.34	271	-952.016	2078.58	2335.11	6993.11	-3162.27	-107.953	5753.84	8.34375	2596.94	174.125	-983.141	399.312	-1919.22	1134.59	1514.2	-3952.94	-1732.58	663.562	-113.25	-96.5312
3497.52	6609.92	3098.89	7087.97	4551.5	6754.64	4552.12	3774.61	8740.27	3291.59	519.5	3803.47	4222.45	4338.02	4924.64	879.125	3675.56	627.484	6311.66	1001.66	2193.69	-796.188	4152.38	3824.38	1540.36	4508.17	104.734	2984.16	-1759.66	417	2006.98	1622.58	-494.891	2451.11	296.734	-1176.95	3529.84	-2128.66	205.938	939.125	-923.141	1927.31	1804.78	-965.406	-886.797	-6129.94	-1092.58	4474.56	-573.25	3931.47
3497.91	4477.92	8522.89	5041.97	5519.5	9229.64	4056.12	5121.61	7761.27	4929.59	5796.5	7103.47	3023.45	8433.02	5909.64	6375.12	5809.56	3454.48	7619.66	2696.66	1838.69	5886.81	7072.38	5922.38	3871.36	8038.17	4161.73	8115.16	1521.34	3734	1474.98	2458.58	2379.11	5048.11	2172.73	2418.05	5533.84	1482.34	3643.94	950.125	3597.86	5288.31	2956.78	-180.406	2573.2	295.062	-409.578	6709.56	5498.75	4093.47
3498.3	5581.92	2228.89	5217.97	7806.5	568.641	8743.12	763.609	5564.27	8599.59	2228.5	664.469	-1495.55	3956.02	-2676.36	4160.12	3577.56	1983.48	2798.66	-3174.34	2712.69	3870.81	2450.38	5634.38	-417.641	4180.17	-4206.27	2221.16	1803.34	1038	4470.98	1134.58	-202.891	-3447.89	3227.73	-2567.95	-4404.16	-4822.66	-3128.06	-888.875	1058.86	903.312	-531.219	-660.406	-615.797	-3845.94	897.422	1702.56	-406.25	1174.47
3498.69	4700.92	6852.89	2473.97	10139.5	7642.64	10019.1	5288.61	4711.27	10291.6	10113.5	5912.47	4108.45	9706.02	4077.64	12414.1	6670.56	6351.48	1437.66	615.656	2834.69	7558.81	5506.38	8149.38	3443.36	2415.17	2830.73	6820.16	4943.34	441	4331.98	1604.58	7783.11	2717.11	2708.73	-1475.95	2033.84	-1190.66	4461.94	-1452.88	7559.86	5062.31	6339.78	635.594	1079.2	2035.06	1457.42	5455.56	5060.75	1980.47
3499.08	4355.92	6745.89	3464.97	11705.5	4634.64	9433.12	9766.61	5256.27	8707.59	5823.5	5709.47	949.453	5228.02	3107.64	6594.12	2195.56	4004.48	6115.66	875.656	3068.69	4744.81	3965.38	6112.38	4760.36	1048.17	826.734	8104.16	8754.34	1534	2858.98	3045.58	2323.11	3055.11	6449.73	1690.05	1131.84	3780.34	3727.94	2323.12	2574.86	3422.31	3706.78	4414.59	276.203	293.062	1324.42	3187.56	290.75	7574.47
3499.47	7262.92	12660.9	8397.97	12926.5	13761.6	10986.1	11983.6	11726.3	12391.6	14900.5	7578.47	9713.45	11464	12379.6	16604.1	10591.6	14076.5	9699.66	10430.7	7635.69	8847.81	8484.38	6137.38	9790.36	8427.17	9697.73	12609.2	9918.34	3861	6722.98	7145.58	9212.11	11107.1	10640.7	6565.05	7252.84	9813.34	15029.9	5417.12	10782.9	10979.3	5176.78	8249.59	6193.2	4696.06	5148.42	11832.6	6857.75	9442.47
3499.86	14276.9	17877.9	16276	17369.5	15981.6	16768.1	18697.6	15709.3	16839.6	15357.5	12556.5	15332.5	13020	12103.6	16011.1	13460.6	17210.5	14595.7	13755.7	15038.7	17705.8	16102.4	16062.4	12015.4	15483.2	13373.7	18880.2	18159.3	14943	13628	14051.6	11359.1	11289.1	17171.7	13749	12111.8	16847.3	17166.9	12347.1	14539.9	11725.3	9112.78	16664.6	12847.2	10437.1	10386.4	14741.6	8231.75	16279.5
3500.25	16442.9	15932.9	19982	17086.5	18212.6	18281.1	17421.6	17641.3	18556.6	19668.5	15738.5	23933.5	20271	15780.6	21439.1	21395.6	21760.5	14144.7	20263.7	17698.7	17616.8	18169.4	20516.4	21943.4	18436.2	18584.7	18245.2	17812.3	17638	16947	14266.6	17901.1	11514.1	18829.7	14879	14223.8	16234.3	18644.9	15367.1	21875.9	18536.3	14592.8	16375.6	16192.2	11578.1	12378.4	21050.6	15373.8	13514.5
3500.65	18393.9	19476.9	21099	22742.5	20807.6	17945.1	20354.6	18485.3	17164.6	19486.5	23340.5	20840.5	20136	16604.6	18144.1	21245.6	21814.5	18579.7	17505.7	20088.7	20868.8	22256.4	24019.4	20167.4	17128.2	20115.7	19659.2	23577.3	24444	23616	19108.6	16133.1	13429.1	26019.7	17768	18653.8	20915.3	19587.9	19303.1	20978.9	14568.3	14182.8	20420.6	19110.2	18159.1	15388.4	16772.6	17207.8	15839.5
3501.04	13069.9	14704.9	20328	17297.5	17821.6	19204.1	15232.6	18476.3	16167.6	17935.5	17793.5	18596.5	20147	19769.6	14829.1	23258.6	21236.5	17936.7	18038.7	18795.7	14494.8	16531.4	21747.4	20917.4	17450.2	17196.7	15645.2	18096.3	17906	19082	11865.6	12690.1	11832.1	23239.7	9671.05	17779.8	15474.3	18050.9	16118.1	17301.9	13388.3	16075.8	14719.6	11773.2	15843.1	15942.4	17278.6	19069.8	13892.5
3501.43	6888.92	13827.9	16260	15313.5	14378.6	13492.1	19343.6	16060.3	13622.6	17069.5	16872.5	14376.5	17794	15148.6	12683.1	17450.6	16523.5	15881.7	12258.7	14851.7	15656.8	20658.4	15895.4	13710.4	11699.2	15519.7	17332.2	15930.3	15049	11085	12507.6	10673.1	13662.1	20088.7	11908	21207.8	15396.3	15658.9	13316.1	11258.9	10849.3	9147.78	15955.6	12411.2	17797.1	9933.42	11309.6	19504.8	13220.5
3501.82	4057.92	6397.89	16564	12902.5	9050.64	9311.12	13892.6	15508.3	13979.6	11240.5	8739.47	15994.5	15156	13100.6	13143.1	16094.6	15027.5	13891.7	11303.7	13182.7	7739.81	17550.4	11502.4	11543.4	10631.2	9583.73	10961.2	10853.3	11797	10277	9544.58	8058.11	5662.11	15778.7	7370.05	15586.8	8562.34	9703.94	11108.1	7350.86	11833.3	7445.78	14863.6	5994.2	8914.06	10430.4	12337.6	12408.8	10286.5
3502.21	5677.92	15972.9	19439	18138.5	17919.6	12841.1	20100.6	17070.3	17333.6	20576.5	20677.5	21939.5	20077	19028.6	18783.1	20500.6	19170.5	20504.7	14440.7	16765.7	19098.8	24190.4	14892.4	17299.4	15649.2	17969.7	20004.2	19354.3	17746	14091	14244.6	15645.1	15290.1	19885.7	13710	23638.8	13096.3	16830.9	19069.1	11795.9	16398.3	14455.8	18626.6	18134.2	17653.1	13051.4	19811.6	18763.8	12306.5
3502.6	6169.92	10814.9	23295	15762.5	16858.6	19487.1	19969.6	19715.3	21753.6	22893.5	20417.5	21436.5	16584	17419.6	13616.1	23081.6	21392.5	22296.7	17583.7	21383.7	14376.8	17280.4	19188.4	16322.4	21095.2	16753.7	17673.2	20740.3	15660	16807	15056.6	13649.1	13033.1	24094.7	15184	20077.8	9338.34	16360.9	21140.1	11974.9	16567.3	20518.8	19053.6	17256.2	12081.1	17689.4	19647.6	17686.8	15030.5
3502.99	10925.9	19684.9	27646	18570.5	28779.6	25578.1	27236.6	23504.3	25149.6	32646.5	30564.5	28096.5	23205	25025.6	24733.1	32278.6	30777.5	28041.7	27577.7	24758.7	25219.8	23809.4	25343.4	23387.4	27444.2	30299.7	28866.2	27291.3	23301	22320	22152.6	24285.1	25510.1	29163.7	23639	29942.8	21310.3	28525.9	26990.1	21913.9	27464.3	28277.8	27455.6	25574.2	21652.1	26421.4	23930.6	27933.8	20867.5
3503.38	15709.9	19857.9	29441	22931.5	25916.6	29469.1	26005.6	26715.3	28544.6	29384.5	32436.5	25562.5	23472	24565.6	23325.1	32028.6	29317.5	28387.7	29375.7	24778.7	25144.8	30084.4	28377.4	22908.4	27359.2	28142.7	29932.2	29406.3	29352	26886	25102.6	23794.1	25047.1	31973.7	27138	26937.8	20997.3	25375.9	32704.1	21318.9	28273.3	30209.8	29136.6	23087.2	22672.1	29436.4	25921.6	25143.8	24075.5
3503.77	20050.9	26962.9	31172	33395.5	34243.6	33946.1	30324.6	30725.3	35552.6	40712.5	39300.5	35340.5	34546	35910.6	34980.1	40780.6	39497.5	30192.7	40762.7	31396.7	32638.8	44230.4	29029.4	32701.4	34676.2	39509.7	39577.2	33968.3	35423	31666	31881.6	36544.1	34869.1	34174.7	36027	36906.8	30296.3	33557.9	35228.1	31994.9	37661.3	36892.8	34102.6	32975.2	34434.1	34933.4	36265.6	36495.8	28802.5
3504.16	24215.9	29729.9	31802	44725.5	32902.6	38257.1	38094.6	36657.3	40929.6	40704.5	37757.5	37005.5	33997	36114.6	33297.1	38194.6	41818.5	36352.7	42204.7	39938.7	39682.8	46743.4	36647.4	37600.4	37930.2	40195.7	43712.2	37198.3	39474	39309	40456.6	38245.1	38776.1	41068.7	41620	37280.8	36868.3	33316.9	42634.1	35052.9	37422.3	41668.8	42234.6	36122.2	39510.1	39567.4	36570.6	32578.8	38459.5
3504.56	25161.9	34945.9	37638	45448.5	39250.6	41442.1	44078.6	44978.3	47595.6	47787.5	44571.5	46414.5	48493	46924.6	41887.1	49906.6	51513.5	43640.7	50703.7	46297.7	45487.8	46891.4	45638.4	47544.4	46945.2	49353.7	49948.2	42787.3	42311	47454	47768.6	50345.1	47639.1	45474.7	46787	44446.8	43954.3	45100.9	49017.1	47154.9	46445.3	49216.8	47115.6	42833.2	46387.1	47197.4	47990.6	44423.8	46232.5
3504.95	30041.9	40647.9	43397	50983.5	43475.6	47995.1	52816.6	48633.3	51293.6	49348.5	54379.5	52065.5	53061	49350.6	44255.1	54004.6	55409.5	54554.7	52029.7	53142.7	51204.8	53872.4	54580.4	52019.4	51693.2	52265.7	56285.2	55477.3	54702	53930	55871.6	52537.1	53189.1	51164.7	54112	51841.9	56835.4	50169	57148.1	49304.9	52004.3	50603.8	54742.6	52000.2	54980.1	54206.4	51078.5	50062.7	53614.5
3505.34	33033.9	45236.9	49660	50541.5	53780.6	51773.1	53883.6	55630.3	57363.6	58271.5	59590.5	65585.5	61198	55687.6	53374.1	62897.6	63745.5	59462.7	60124.7	58530.7	57598.8	57820.4	55467.4	61847.4	57274.2	55631.7	59267.2	57887.3	59665	57998	58280.6	60879.1	59414.1	56321.7	59356	55337.9	57119.4	59302	59331.1	59364.9	61728.3	56546.8	55303.6	58123.2	56644.1	59727.4	61730.5	57419.7	55121.5
3505.73	34304.9	49526.9	49695	55057.5	56778.6	55845.1	59162.6	58025.3	57594.6	60557.5	64064.5	63235.5	62567	56842.6	55643.1	65547.6	61666.5	64743.7	60693.7	63446.7	67589.8	66521.4	60242.4	64406.4	59692.2	57013.7	65783.2	63535.3	64674	61122	63976.6	62430.1	62248.1	60685.7	68670	61176.9	62750.4	62132	62302.1	56816.9	58820.3	53727.8	62545.6	66697.2	60957.1	62927.4	62604.5	58724.7	60367.5
3506.12	33664.9	44132.9	51821	51191.5	54647.6	56192.1	55871.6	59772.3	62560.6	60886.5	60424.5	65301.5	65571	59011.6	59502.1	67744.6	66269.5	63669.7	65843.7	65406.7	67346.8	62961.4	61794.4	69367.4	63987.2	57211.7	65082.2	59248.3	62564	65954	61961.6	63410.1	63941.1	60404.7	66140	61642.9	58769.4	63436	60866.1	58691.9	60712.3	60201.8	61833.6	64222.2	58193.1	66766.4	63862.5	61014.7	63102.5
3506.51	41271.9	52690.9	56629	58818.5	63488.7	63574.1	66575.6	67218.3	68787.6	69693.5	74387.5	71058.5	74003	66935.7	69934.2	69293.6	74209.5	72505.7	73151.7	70250.7	76852.8	72815.4	69793.4	75305.4	70515.2	72487.8	76480.2	70552.3	73954	73395	75276.6	72952.1	73932.1	71820.8	75746.1	75334.9	69859.4	75656	67324.1	71276.9	69295.3	66729.8	73889.6	74809.2	72130.1	72868.4	69025.6	70726.8	71863.5
3506.9	43545.9	49943.9	59128	63205.5	63684.7	70669.1	68952.6	70637.3	72307.6	71882.5	75383.5	76794.5	76517	71833.7	73549.2	73015.6	77142.5	77284.7	80116.7	75089.7	77842.8	72584.4	76031.4	77040.4	78128.2	77082.8	74974.2	76899.3	75339	78234	75965.6	74445.1	70491.1	75659.8	76395.1	75062.9	72545.4	78233	72436.1	78895.9	76951.3	75797.8	74389.6	74768.2	72773.1	76321.4	74126.6	74239.8	77600.5
3507.29	50246.9	61695.9	68118	72155.5	80382.7	77173.1	82999.6	80888.3	79576.6	82358.5	88398.5	86783.5	87585	86641.7	86324.2	84493.6	87311.5	89854.7	89225.7	85130.7	91861.8	87652.4	87059.4	87066.4	87736.2	90490.8	90202.2	92444.3	88384	86917	86269.6	89042.1	85840.1	85733.8	90476.1	90413.9	87622.4	91464	83413.1	89225.9	85476.3	85857.8	87226.6	89031.2	90041.1	83060.4	86273.6	88575.8	88831.5
3507.68	55471.9	58572.9	73038	74091.5	79332.7	83669.1	85118.6	91735.3	85843.6	83664.5	87278.5	89514.5	87666	90637.7	91999.2	88293.6	92970.5	96301.7	92338.7	93476.7	96492.8	92106.4	93014.4	90195.4	95048.2	91715.8	91067.2	98630.3	92894	95328	90831.6	90714.1	89284.1	96093.8	92650.1	90815.9	88565.4	91734	87992.1	91766.9	89515.3	94377.8	95192.6	91429.2	92513.1	91293.4	94531.6	93009.8	96623.5
3508.07	57157.9	70873.9	76881	81307.5	89887.7	90036.1	94464.6	99113.3	95800.6	98559.5	98685.5	99899.5	100939	102888	107782	99386.6	103378	104584	103423	101346	107894	104635	103889	102308	100589	106365	102505	106496	100111	102759	101576	104947	104068	105571	105754	103280	100280	106047	96755.1	104949	102406	104703	104994	105878	102100	99361.4	106526	106100	105120
3508.47	59578.9	74197.9	83818	88300.5	92028.7	99058.1	99874.6	105987	102533	101775	106773	107933	104803	106807	114534	107024	109230	114717	107479	111011	112470	112122	113704	107464	110350	110035	108128	112165	110790	111452	112391	109910	106574	113813	114277	108450	111130	107210	108439	109698	108634	112032	111849	112362	108444	109063	110898	106064	114392
3508.86	62710.9	82258.9	89155	94760.5	102388	106035	108530	110621	113036	112773	114878	120995	120388	120900	126316	118547	119390	118396	115447	118702	121585	119407	117982	119554	122114	123411	119367	117441	122595	118048	121901	123788	118430	118652	120121	121121	119590	119326	118058	121032	121359	123091	116694	124649	120497	115491	119269	115758	117180
3509.25	67299.9	85707.9	91946	100146	104725	112108	114764	116181	117617	115381	120486	120122	121916	121183	124654	119258	120396	123600	116925	125500	126728	125110	125461	123259	127215	124653	127337	126184	131402	123550	129845	123860	119727	127987	122090	122735	124602	122050	127922	120185	123399	126747	125984	127218	125468	120713	122588	115803	122168
3509.64	66623.9	87496.9	97686	102636	111789	117611	119138	120005	123450	123312	123754	132619	129908	129709	132066	126878	130544	125888	128698	131979	130502	129781	130584	132686	134319	132448	130409	131333	131093	129167	131399	133399	128893	131240	128044	132024	129184	132815	134265	129563	132517	130445	130271	132676	131589	127800	132996	122599	128412
3510.03	68499.9	95778.9	104197	110470	113301	121275	128429	125053	125732	124415	132688	135204	132372	132352	133140	130462	132866	137084	132294	139953	136563	140257	137729	137144	137563	134849	135583	135302	139458	137067	138371	135818	136490	135972	135974	136929	138144	135656	138957	136347	133460	131572	136017	138012	138331	134574	136258	129283	138266
3510.42	72148.9	95522.9	107976	112141	114662	120891	126318	129105	129325	129231	134074	138555	138817	139795	138384	138474	143338	138409	141266	145387	135560	140226	141290	148616	142897	138528	137627	136076	138323	143560	137903	142366	141544	139282	139002	137705	142600	140708	136160	142277	141404	139703	136911	137604	138445	141747	143920	140967	140356
3510.81	79241.9	101541	111162	123918	125614	123978	136601	135952	134461	135593	144719	142385	143228	145141	145007	145327	149039	145048	146140	150105	145588	150255	149176	155132	149884	150051	149521	147072	149164	148340	145734	149744	149478	146606	152543	145687	153511	146378	145078	145959	149246	144900	149266	145525	146731	146567	147321	150125	149192
3511.2	79879.9	101318	114348	123968	126212	131635	133002	139918	141147	143126	142834	146461	146081	147171	149810	153033	151686	148122	152019	152629	146361	150826	151893	159774	155737	152897	151077	147384	151138	151557	145743	153840	148582	148776	151493	148649	151439	145300	150096	153528	156232	149210	154244	144884	143966	153295	153687	155697	155247
3511.59	88144.9	116917	120894	131373	140472	139059	142710	146962	149747	158037	153434	155689	157510	156756	159425	159482	157214	161756	158614	159788	160293	162869	161268	161797	161842	164309	164216	160370	161089	160364	159918	166140	160623	157381	162230	163415	162450	158654	161363	163608	163813	159684	163817	161855	159705	160767	161069	164630	164589
3511.98	84372.9	109585	120374	128003	135910	142802	137244	146653	150389	151612	146258	155145	155055	156400	157340	157915	157339	159473	158018	159085	154388	156938	159248	155758	159553	156044	159623	158218	159003	158926	156693	159818	155439	157345	157840	159091	155439	155233	160174	159558	160854	159010	158581	159330	154421	158461	159154	158375	162655
3512.38	83011.9	114398	120317	132768	141921	139996	142315	146357	149248	154158	152687	157186	161298	158399	160467	161337	161269	158586	159692	159891	160964	160057	159056	156830	158568	161432	166345	161364	162059	159016	156784	164269	163642	156888	162576	165358	157840	162326	161972	161251	162408	156334	160046	163795	159871	158025	159476	161466	162104
3512.77	87177.9	110232	124589	133878	134406	142013	141888	150143	152259	153146	151460	156771	158130	157119	158326	162004	161314	159363	160186	163150	165135	163158	161572	156652	158492	158457	163472	159885	165596	163951	158578	159665	161173	159981	163746	162977	157486	156861	164160	159252	159936	155632	158778	161498	156549	160740	157810	156018	163343
3513.16	82964.9	114777	125682	131412	135288	140076	143628	150109	152799	156518	153506	161023	159907	160165	164980	161141	163066	158446	160235	161353	168162	167368	155643	161749	160597	162661	162397	159629	161343	159574	159051	163063	164283	161408	164047	164919	160295	162099	161868	158010	159265	158655	155581	161633	159235	158864	158068	161927	159124
3513.55	83113.9	108324	125878	127489	129563	139666	141228	146194	147935	145501	145622	153775	150104	151004	153699	156257	155052	153972	151961	158002	162837	160944	153729	156093	159426	153230	156239	156065	154272	157031	154111	152618	154610	158443	156529	151590	153984	155029	156452	148849	150005	152757	155209	152476	154205	153720	147859	150777	156132
3513.94	83206.9	108791	125784	126785	133752	136860	140800	140844	147272	145928	145611	155706	151480	152282	153298	158661	158224	149771	151879	152927	160425	157219	151739	156814	156137	155623	155741	152654	147731	151610	151434	151542	155267	153752	153192	152081	152919	154816	148818	149910	151304	150041	150523	151736	152168	153554	146951	154014	150850
3514.33	80596.9	105195	119442	126203	125953	132011	136926	133653	140734	136287	141049	143439	140814	142430	141347	146852	146994	145077	142338	144014	149703	148434	148238	146661	147143	145821	147442	146583	144502	142754	149655	138807	145478	146924	143676	142635	148020	141353	145308	136484	139442	140533	146732	143228	142572	146339	136772	142044	147316
3514.72	76578.9	99026.9	112150	115309	119890	125094	124866	128237	132783	134767	134238	138547	138254	137348	137248	141917	141032	135139	137194	136661	138226	135462	137506	141879	141708	139194	135734	134291	133302	134841	136439	133751	138637	136268	135271	132972	136245	131654	136019	131100	133562	133898	135117	133622	134212	137642	133435	135689	134237
3515.11	71005.9	92076.9	98254	107395	106895	110877	115567	116890	114815	120338	126374	122631	120153	119783	119270	124715	123280	124092	119408	122835	126087	123005	121065	124289	127542	122762	123385	122411	120882	121953	122243	116413	121068	121633	123951	117944	121116	111557	119658	115667	119070	117151	122214	120112	121522	118631	118039	117567	118071
3515.5	60718.9	77621.9	88060	91506.5	93743.6	97657.1	96697.6	103556	98772.6	105147	106712	108617	104853	106016	104704	113205	107580	104481	105484	107881	104509	100521	103586	108156	110968	103396	101393	101983	99830	105186	101380	102345	104269	100566	103168	99650.9	100405	95122.9	97890.1	101757	107993	101072	99494.6	97923.2	98309.1	99996.4	100139	99789.7	95915.5
3515.89	55564.9	70796.9	77251	86881.5	84835.6	88126.1	89404.6	88466.3	83972.6	94378.5	96389.5	90849.5	91506	92043.6	89759.1	95482.6	89972.5	90376.7	89191.7	91340.7	91612.8	91356.4	89221.4	90489.4	87631.2	87931.7	92850.2	91531.3	88758	88109	84330.6	87423.1	93112.1	84762.7	90926	84498.8	91096.3	85386.9	83803.1	84346.9	88217.3	84623.8	85397.6	85033.2	85899.1	81499.4	82485.6	86125.8	78880.5
3516.29	49012.9	55152.9	69980	71443.5	69276.6	77621.1	72074.6	75603.3	74862.6	77032.5	75690.5	79357.5	75340	76274.6	73156.1	78265.6	73791.5	71522.7	73575.7	74293.7	69440.8	73499.4	71571.4	72245.4	70370.2	68448.7	73824.2	71820.3	68923	71033	65863.6	67179.1	71097.1	69716.7	66948	65380.8	69122.3	67774.9	67046.1	70223.9	68189.3	68314.8	63461.6	61900.2	63635.1	66403.4	68015.6	66771.8	62893.5
3516.68	42628.9	51130.9	56406	60150.5	59485.6	56877.1	60143.6	58205.3	56867.6	63236.5	60799.5	60793.5	61078	59534.7	56017.1	56413.6	56052.5	55790.7	54678.7	52771.7	56741.8	60883.4	51772.4	53699.4	52290.2	56697.7	58316.2	51706.3	52643	51459	49428.6	47393.1	54991.1	52758.7	54184	50462.9	49267.3	50401.9	51823.1	52438.9	48797.3	46864.8	44633.6	51487.2	49811.1	45843.4	48887.6	48594.7	46802.5
3517.07	34908.9	30724.9	39860	34970.5	35987.6	34694.1	36014.6	37570.3	37380.6	36915.5	32150.5	34285.5	33341	32148.6	31176.1	29867.6	31357.5	30188.7	30189.7	26987.7	26838.8	32368.4	26672.4	30078.4	27960.2	28902.7	27659.2	27291.3	27351	26533	23814.6	19224.1	23934.1	27577.7	27946.1	20582.9	17730.3	20629.9	28658.1	25618.9	20785.3	23276.8	18355.6	24505.2	19289.1	23791.4	23596.6	21691.7	24539.5
3517.46	21349.9	19244.9	21446	12112.5	23601.6	12248.1	15986.6	12716.3	14608.6	16322.5	13395.5	11704.5	15311	12693.6	12413.1	10594.6	11225.5	4806.66	5338.66	3283.69	4650.81	11373.4	3169.37	8597.36	1993.16	8325.73	9767.16	5246.34	4659	5176.98	4144.59	2385.1	4211.11	698.734	5449.05	1336.85	-2204.66	988.945	2382.12	2288.87	437.312	-2746.22	-6263.41	2706.21	720.062	-1560.58	1481.56	198.742	1822.47
3517.85	9732.91	559.891	3149.97	-3803.5	-1451.36	-7572.88	-7235.39	-9636.73	-6052.41	-12216.5	-12648.5	-16043.5	-11176	-14578.4	-10178.9	-12677.4	-15687.5	-17362.3	-21946.3	-14572.3	-20467.2	-14493.6	-16816.6	-17890.6	-20405.8	-21914.3	-17052.8	-17482.7	-21676	-15727	-20834.4	-23694.9	-23351.9	-23679.3	-23834	-27390.2	-28300.7	-24920.1	-24811.9	-27158.1	-22710.7	-26657.2	-28513.4	-24071.8	-24229.9	-24351.6	-27945.4	-28220.2	-19358.5
3518.24	-6637.08	-10557.1	-16523	-17070.5	-16969.4	-27632.9	-23662.4	-30027.7	-26361.4	-30212.5	-30167.5	-30618.5	-30294	-32155.4	-28536.9	-32508.4	-33837.5	-38654.3	-38639.3	-37274.3	-38333.2	-33122.6	-38446.6	-34038.6	-38927.8	-38775.3	-39089.8	-36674.7	-45262	-43365	-41741.4	-43615.9	-44296.9	-44816.3	-42827	-45061.2	-48857.7	-41858.1	-49942.9	-45154.1	-43582.7	-47746.2	-50673.4	-44366.8	-45805.9	-47900.6	-48026.4	-43268.2	-44935.5
3518.63	-21565.1	-29599.1	-35428	-34748.5	-40501.4	-41761.9	-46371.4	-49358.7	-47788.4	-54085.5	-52860.5	-55851.5	-58812	-58179.4	-60103.9	-59417.4	-59551.5	-58533.3	-63023.3	-63141.3	-59771.2	-54511.6	-59500.6	-62598.6	-61241.8	-68319.3	-66584.8	-59172.7	-65992	-67945	-64864.4	-72188.9	-71998.9	-68731.3	-65968	-71887.1	-70982.6	-70639	-70279.9	-71767.1	-71324.7	-70932.2	-71288.4	-72378.8	-70331.9	-70130.6	-73305.5	-73467.3	-69162.5
3519.02	-34194.1	-45231.1	-51272	-55975.5	-58437.3	-56416.9	-67668.4	-65508.7	-67744.4	-66088.5	-68931.5	-69924.5	-73578	-71776.3	-76025.8	-72014.4	-74555.5	-78618.3	-79164.3	-85897.3	-80235.2	-77303.6	-83743.6	-76856.6	-81345.8	-81683.2	-87393.8	-80195.7	-86370	-85766	-86998.4	-86968.9	-86391.9	-92089.2	-87373.9	-89318.1	-88936.6	-86468	-89679.9	-86288.1	-86103.7	-87173.2	-93773.4	-91626.8	-90481.9	-87190.6	-88777.4	-90435.2	-93896.5
3519.41	-44784.1	-59737.1	-66142	-68664.5	-75915.3	-73687.9	-82165.4	-81786.7	-87712.4	-87030.5	-88233.5	-92109.5	-95259	-91995.3	-97990.8	-93797.4	-97549.5	-99286.3	-102229	-102091	-96374.2	-98678.6	-106121	-99099.6	-102110	-102127	-103256	-95952.7	-101417	-99670	-100877	-106630	-106352	-108205	-104768	-104337	-102433	-106308	-100778	-106032	-108024	-108997	-108694	-105463	-106707	-103401	-106207	-111816	-109850
3519.8	-59679.1	-74558.1	-81536	-89352.5	-91102.3	-95011.9	-100357	-98692.7	-105205	-104500	-106657	-105195	-111001	-107390	-112667	-109411	-112728	-122384	-117879	-117876	-116975	-116967	-122950	-112403	-116458	-118740	-125299	-116223	-123668	-118630	-123294	-118087	-119626	-124987	-125241	-118793	-119268	-120186	-119446	-119375	-119998	-125116	-125238	-123252	-123650	-118683	-121556	-126360	-129360
3520.2	-67894.1	-84156.1	-93449	-99283.5	-101647	-106445	-108407	-113780	-121429	-122779	-114799	-119244	-122510	-122212	-126209	-124833	-131576	-131269	-132980	-131589	-126816	-123714	-133293	-129448	-132573	-132172	-134662	-125686	-134997	-131089	-135234	-134023	-131157	-133439	-132949	-131593	-130227	-132093	-135322	-135649	-134067	-140087	-134477	-135326	-133250	-131823	-137293	-139346	-140878
[truncated: 186 more rows]
[truncated: 50 more columns]

## Sheet: Fig. 2h
H	EPR
DNCA-1
Filed (G)	EPR signal intensity (a.u.)
	Time (min)
	0.5	1	1.5	2	2.5	3	3.5	4	4.5	5	5.5	6	6.5	7	7.5	8	8.5	9	9.5	10	10.5	11	11.5	12	12.5	13	13.5	14	14.5	15	15.5	16	16.5	17	17.5	18	18.5	19	19.5	20	20.5	21	21.5	22	22.5	23	23.5	24	24.5
[truncated: 399 more rows]
[truncated: 50 more columns]

## Sheet: Fig. 3b
B	PXRD
DCNA-1		DCNA-1_AC		DNCA-1		DNCA-1_AC
[truncated: 5,673 more rows]

## Sheet: Fig. 3c
C	UV-Vis DRS
[truncated: 903 more rows]

[truncated: 10 more sheets: Fig. 3d, Fig. 3e, Fig. 3f, Fig. 4a, Fig. 4b, Fig. 4d, Fig. 5a, Fig. 5b, Fig. 5c, Fig. 5d]
